# Supplementary material for: Exploring anatomical and geographical drivers of the microbiota in wild capybaras (Hydrochoerus hydrochaeris): Baseline Data for zoonotic risk assessment
Source: PLoS One. 2026 Mar 23;21(3):e0345409. doi: 10.1371/journal.pone.0345409 (PMC13008049; doi:10.1371/journal.pone.0345409)
Supplement: S1 Table — (XLSX) [file pone.0345409.s001.xlsx]

## Sheet: Saliva
Table S1. Number of reads obtained from 16S rRNA long-amplicon sequencing after quality control (trimming and filtering), for each biological sample type (saliva, feces, and blood) analyzed in the study.
Phylum	Genus	Sa_1	Sa_2	Sa_3	Sa_4	Sa_5	Sa_6	Sa_7	Sa_8	Sa_9	Sa_10	Sa_11	Sa_12	Sa_13	Sa_14	Sa_15	Sa_16	Sa_17	Sa_18	Sa_19	Sa_20	Sa_21	Sa_22	Sa_23	Sa_24	Sa_25	Sa_26	Sa_27	Sa_28
Abditibacteriota	Abditibacterium	0	0	0	0	0	0	0	0	0	0	0	0	1	0	0	0	0	0	0	0	0	0	0	0	0	0	0	0
Acidobacteriota	Occallatibacter	1	1	0	1	0	0	0	0	1	1	1	0	0	1	0	0	0	0	1	0	0	0	1	0	0	0	0	0
Acidobacteriota	Bryobacter	3	1	5	26	4	5	0	0	1	0	0	0	1	3	1	3	0	4	1	2	0	0	11	0	0	0	0	5
Acidobacteriota	Candidatus Solibacter	3	5	7	4	4	0	1	0	21	0	0	0	3	3	0	0	2	17	765	2	0	0	6	1	0	0	0	1
Acidobacteriota	RB41	0	0	1	0	1	0	0	0	0	1	0	0	1	0	0	0	2	1	15	0	0	0	1	0	0	0	0	0
Acidobacteriota	Granulicella	0	1	0	0	0	0	0	0	0	0	1	0	0	2	0	0	0	0	0	0	0	0	2	0	0	0	0	0
Acidobacteriota	Terriglobus	0	0	1	1	0	0	0	0	0	0	0	0	1	0	0	0	0	0	0	0	0	0	0	0	0	0	0	0
Acidobacteriota	Bryocella	0	0	0	0	0	0	0	0	0	0	0	0	0	2	0	0	0	0	0	0	0	0	1	0	0	0	0	0
Acidobacteriota	Geothrix	0	0	0	0	0	0	0	0	0	0	0	0	0	0	1	0	0	0	0	0	1	0	0	0	1	0	0	1
Acidobacteriota	marine group	0	0	0	0	0	0	0	0	1	0	0	0	0	0	0	1	0	0	0	0	0	0	0	0	0	0	0	0
Acidobacteriota	Paludibaculum	0	1	1	0	0	0	0	0	0	0	0	0	0	0	0	0	0	1	0	0	0	0	1	0	0	0	0	0
Acidobacteriota	Subgroup 23	0	0	0	0	0	0	0	0	3	0	0	0	0	0	0	0	0	1	0	0	0	0	0	0	0	0	0	0
Acidobacteriota	Acidobacterium	0	0	0	0	0	0	0	0	0	0	0	0	0	0	0	0	0	0	0	0	0	0	1	0	0	0	0	0
Acidobacteriota	Edaphobacter	0	0	0	0	0	0	0	0	0	0	0	0	0	0	0	0	0	0	0	0	0	0	1	0	0	0	0	0
Acidobacteriota	Terracidiphilus	0	0	0	0	0	0	0	0	0	0	0	0	0	0	0	0	0	0	0	0	0	0	1	0	0	0	0	0
Acidobacteriota	Candidatus Koribacter	0	0	0	1	0	0	0	0	0	0	0	0	0	0	0	0	0	0	0	0	0	0	2	0	0	0	0	0
Acidobacteriota	Thermoanaerobaculum	0	0	0	0	0	0	0	0	0	0	0	0	0	0	0	0	0	0	0	0	0	0	1	0	0	0	0	0
Acidobacteriota	Acidicapsa	0	0	0	1	0	0	0	0	0	0	0	0	0	0	0	0	0	0	0	0	0	0	0	0	0	1	0	0
Acidobacteriota	JGI 0001001-H03	0	0	1	1	1	0	0	0	0	0	0	0	0	0	0	0	0	0	0	0	0	0	0	0	0	1	0	0
Acidobacteriota	Subgroup 10	0	0	0	2	0	0	0	0	0	0	0	0	0	0	0	0	0	0	0	0	0	0	0	0	0	0	0	0
Actinobacteriota	Rothia	38	115	43	38	23	63	149	0	15	8	6	0	48	5	68	7	11	108	0	25	1	13	13	52	1	48	0	9
Actinobacteriota	Pseudarthrobacter	9	19	6	3	6	8	12	0	3	1	1	0	8	0	10	1	7	19	1	5	0	5	3	4	0	8	0	1
Actinobacteriota	Arthrobacter	4	7	2	2	1	3	3	0	2	1	1	0	3	1	3	0	1	9	3	1	0	0	1	3	0	5	0	0
Actinobacteriota	Micrococcus	2	1	1	1	1	3	7	0	2	2	0	0	2	0	7	1	3	10	11	1	0	2	1	3	0	5	0	0
Actinobacteriota	Kocuria	2	7	3	5	5	8	14	0	3	1	4	0	5	1	11	3	3	8	0	1	0	2	1	10	0	6	1	3
Actinobacteriota	Nesterenkonia	1	2	0	0	0	1	0	0	0	0	0	0	0	0	0	0	2	1	0	0	0	1	1	0	0	0	0	0
Actinobacteriota	Paeniglutamicibacter	1	1	0	0	0	0	0	0	1	0	0	0	0	0	0	0	0	1	1	1	0	0	1	0	0	1	0	0
Actinobacteriota	Microbacterium	2	8	1	2	3	1	1	2	2	0	1	0	6	0	9	2	5	8	9	0	3	0	3	3	0	1	1	10
Actinobacteriota	Curtobacterium	1	0	0	1	0	0	0	0	0	0	0	0	0	0	0	1	0	0	1	1	0	0	0	0	0	0	0	1
Actinobacteriota	Streptomyces	6	9	4	6	3	5	2	1	10	4	4	0	1	1	8	5	11	19	28	6	1	2	5	5	1	3	6	13
Actinobacteriota	Actinomyces	3	1	1	2	1	7	1	2	0	0	6	0	0	0	2	0	8	1	1	2	0	0	2	2	0	4	0	2
Actinobacteriota	Nocardioides	1	1	3	1	0	0	1	0	4	3	1	0	0	0	1	0	1	2	0	1	0	1	2	1	0	1	0	8
Actinobacteriota	Cutibacterium	1	2	5	4	3	3	0	1	33	2	1	0	0	3	1	1	1	4	0	1	0	0	0	1	0	1	0	2
Actinobacteriota	Rhodococcus	1	0	2	0	0	0	0	0	1	0	0	0	1	0	0	1	2	1	0	1	0	0	0	0	0	0	0	7
Actinobacteriota	Jatrophihabitans	1	0	0	0	0	0	0	0	0	0	0	0	0	0	1	0	2	0	0	1	0	1	1	0	0	0	0	2
Actinobacteriota	Iamia	1	1	1	0	0	0	0	0	0	0	0	0	0	0	0	0	1	0	0	0	0	0	0	0	0	0	0	1
Actinobacteriota	Atopobium	1	0	0	0	0	0	0	0	1	0	0	0	0	0	0	0	0	0	0	0	0	0	0	0	0	0	0	0
Actinobacteriota	Zhihengliuella	0	0	0	0	0	0	0	0	0	1	0	0	0	0	0	0	0	0	0	0	0	0	0	0	0	0	0	0
Actinobacteriota	Glutamicibacter	0	4	1	1	2	3	2	0	1	1	0	0	1	0	0	0	4	1	0	0	0	2	1	1	0	1	0	0
Actinobacteriota	Brachybacterium	0	0	0	0	0	4	0	0	0	4	2	0	0	0	0	0	0	0	0	1	0	0	0	0	0	0	0	0
Actinobacteriota	Dermabacter	0	0	0	0	0	0	0	0	0	2	0	0	0	0	0	0	0	0	0	0	0	0	0	0	0	0	0	0
Actinobacteriota	Helcobacillus	0	0	0	0	0	0	0	0	0	1	0	0	0	0	0	0	0	0	0	0	0	0	0	0	0	0	0	0
Actinobacteriota	Brevibacterium	0	0	1	0	0	1	2	0	0	2	0	0	0	0	1	0	0	1	1	0	0	0	0	0	0	0	0	0
Actinobacteriota	Phycicoccus	0	0	0	0	0	0	0	0	0	1	0	0	0	0	1	0	0	0	0	0	0	0	0	0	0	1	0	1
Actinobacteriota	Amnibacterium	0	0	0	1	0	0	0	0	0	1	0	0	0	0	0	0	0	0	0	0	1	0	0	0	0	0	0	1
Actinobacteriota	Propioniciclava	0	0	0	0	0	0	0	0	0	2	0	0	0	0	0	0	0	0	0	0	0	0	0	0	0	0	0	0
Actinobacteriota	Microlunatus	0	0	0	0	0	0	0	0	0	1	0	0	0	0	0	0	0	0	0	0	0	0	0	1	0	0	0	0
Actinobacteriota	Actinomadura	0	0	0	0	0	0	0	0	0	2	0	0	0	1	0	0	0	0	1	0	0	0	0	0	0	0	0	0
Actinobacteriota	Corynebacterium	0	4	8	13	31	27	43	0	8	1	2	0	14	2	14	0	10	6	0	8	2	0	1	7	0	4	0	9
Actinobacteriota	Actinomycetospora	0	0	0	0	0	0	0	0	0	2	0	0	0	0	0	2	2	0	0	0	0	0	2	0	0	0	0	1
Actinobacteriota	Bifidobacterium	0	2	0	0	1	0	1	0	5	1	5	0	2	1	3	4	10	22	1	5	3	0	1	1	0	1	0	1
Actinobacteriota	Enterorhabdus	0	0	0	0	0	4	1	0	1	1	1	0	0	0	0	1	0	3	0	0	0	0	0	0	0	0	0	0
Actinobacteriota	Agromyces	0	0	0	0	1	0	1	0	0	0	2	0	0	0	1	0	1	0	0	0	0	0	0	1	0	0	0	0
Actinobacteriota	Clavibacter	0	0	0	0	0	0	0	0	0	0	1	0	0	0	0	0	0	3	0	1	0	0	0	0	0	0	0	0
Actinobacteriota	Janibacter	0	0	1	0	0	0	0	0	1	0	1	0	0	0	0	0	0	0	0	1	0	0	0	0	0	0	0	0
Actinobacteriota	Friedmanniella	0	0	1	0	1	0	0	0	0	0	3	0	0	0	0	0	0	0	0	0	0	0	0	1	0	0	0	0
Actinobacteriota	Propionicicella	0	0	0	0	0	0	0	0	0	0	1	0	0	0	0	0	0	0	0	0	0	0	0	0	0	0	0	0
Actinobacteriota	Micropruina	0	0	0	0	0	0	0	0	0	0	1	0	0	0	0	0	1	0	0	0	0	0	0	0	0	0	0	0
Actinobacteriota	Arcanobacterium	0	0	0	0	0	7	1	0	0	0	1	0	0	0	0	0	0	2	0	0	0	0	0	0	0	0	0	0
Actinobacteriota	Micromonospora	0	1	0	1	2	1	0	0	3	0	2	0	0	0	0	0	3	0	1	0	0	0	0	0	1	0	55	0
Actinobacteriota	Salinispora	0	0	1	0	0	0	0	0	0	0	1	0	0	0	0	0	0	0	0	0	0	0	0	0	0	0	0	0
Actinobacteriota	Pseudonocardia	0	1	0	0	0	0	0	0	0	0	1	0	0	0	0	0	1	1	0	0	0	0	1	0	0	0	1	0
Actinobacteriota	Actinoalloteichus	0	0	0	0	0	0	0	0	0	0	1	0	0	0	1	0	0	4	1	1	1	0	0	0	0	0	0	0
Actinobacteriota	Olsenella	0	0	0	0	0	0	0	0	1	0	1	0	0	0	0	0	0	1	0	1	0	0	1	0	0	2	0	0
Actinobacteriota	Collinsella	0	0	0	0	0	0	0	0	0	0	1	0	0	0	0	0	0	2	0	0	0	0	0	0	0	0	0	0
Actinobacteriota	Pseudoclavibacter	0	0	0	0	0	0	0	0	0	0	0	0	1	0	3	0	0	0	0	0	0	0	0	0	0	1	0	1
Actinobacteriota	Intrasporangium	0	0	0	0	0	0	0	0	0	0	0	0	1	0	0	0	0	0	0	0	0	0	0	0	0	0	0	0
Actinobacteriota	Spelaeicoccus	0	0	0	0	0	0	0	0	0	0	0	0	1	0	0	0	0	0	0	0	0	0	0	0	0	0	0	0
Actinobacteriota	Cellulomonas	0	0	0	0	0	0	0	0	0	0	0	0	1	0	1	0	1	0	0	0	0	0	0	0	0	0	0	1
Actinobacteriota	Lawsonella	0	0	0	3	0	0	0	0	0	0	0	0	1	0	1	0	0	2	0	0	0	0	0	0	0	0	0	0
Actinobacteriota	Mycobacterium	0	0	1	1	3	0	0	0	1	0	0	0	2	0	1	1	2	2	7	3	0	0	1	0	0	2	0	4
Actinobacteriota	Pseudopropionibacterium	0	0	0	0	0	0	0	0	0	0	0	0	1	0	0	0	0	0	0	0	0	0	0	0	0	0	0	0
Actinobacteriota	Acidothermus	0	0	0	1	0	0	0	0	0	0	0	0	1	0	0	0	0	0	0	1	0	0	2	0	0	0	0	3
Actinobacteriota	Geodermatophilus	0	1	0	0	0	0	0	0	0	0	0	0	1	0	1	0	0	0	0	0	0	0	3	0	0	0	0	1
Actinobacteriota	F0332	0	0	0	0	0	0	1	1	0	0	0	0	1	0	0	0	0	0	0	0	0	0	0	0	0	0	0	0
Actinobacteriota	Saccharopolyspora	0	0	0	0	0	0	0	0	0	0	0	0	1	0	0	0	1	0	0	0	0	0	0	0	0	0	0	0
Actinobacteriota	Raoultibacter	0	0	0	0	0	0	0	0	0	0	0	0	1	0	0	0	0	0	0	0	0	0	0	0	0	0	0	0
Actinobacteriota	Eggerthella	0	0	0	0	0	0	0	0	0	0	0	0	1	0	0	0	0	0	0	0	0	0	0	0	0	0	0	0
Actinobacteriota	Leucobacter	0	0	2	0	1	2	1	0	0	0	0	0	0	0	7	0	0	0	0	0	0	0	0	4	0	1	0	0
Actinobacteriota	Mycetocola	0	0	0	0	0	0	1	0	0	0	0	0	0	0	1	0	0	0	0	0	0	0	0	0	0	0	0	0
Actinobacteriota	Georgenia	0	0	0	0	0	0	0	0	0	0	0	0	0	0	1	0	0	0	0	0	0	0	0	0	0	0	0	0
Actinobacteriota	Lysinimicrobium	0	0	0	0	0	0	0	0	0	0	0	0	0	0	1	0	0	0	0	0	0	0	0	0	0	0	0	0
Actinobacteriota	Gordonia	0	0	0	0	0	0	1	0	0	0	0	0	0	0	2	0	0	0	0	1	0	0	0	0	0	0	0	2
Actinobacteriota	Nocardiopsis	0	1	0	0	1	0	0	0	2	0	0	0	0	0	1	0	1	2	0	0	1	0	0	0	0	0	0	1
Actinobacteriota	Nonomuraea	0	0	0	0	0	0	0	1	0	0	0	0	0	0	1	1	0	0	1	0	0	1	0	0	0	0	0	0
Actinobacteriota	Crossiella	0	0	0	0	0	0	0	0	0	0	0	0	0	0	1	0	0	0	0	0	0	0	0	0	0	0	0	0
Actinobacteriota	Candidatus Actinomarina	0	0	0	0	0	0	0	0	2	0	0	0	0	0	1	0	0	0	0	0	1	0	0	0	0	0	0	0
Actinobacteriota	Conexibacter	0	2	0	1	1	0	1	0	0	0	0	0	0	0	1	0	0	0	0	3	0	0	5	0	0	0	0	9
Actinobacteriota	Dermatophilus	0	0	0	0	0	0	0	0	0	0	0	0	0	0	0	1	0	0	0	0	0	0	0	0	0	0	0	0
Actinobacteriota	Alloscardovia	0	0	0	0	0	0	10	0	0	0	0	0	0	0	0	2	0	0	0	2	0	0	3	0	0	7	0	0
Actinobacteriota	Sinomonas	0	1	0	0	1	0	0	0	0	0	0	0	0	0	0	0	3	0	0	0	0	0	0	0	0	0	0	0
Actinobacteriota	Leifsonia	0	0	0	0	0	0	0	0	0	0	0	0	0	0	0	0	2	0	2	0	0	0	0	0	0	0	0	0
Actinobacteriota	Terrabacter	0	0	0	0	0	0	0	0	0	0	0	0	0	0	0	0	2	0	0	0	0	0	0	0	0	0	0	3
Actinobacteriota	Tetrasphaera	0	0	0	0	0	0	0	0	0	0	0	0	0	0	0	0	1	0	1	0	0	0	0	0	0	1	0	0
Actinobacteriota	Knoellia	0	1	0	0	0	0	0	0	0	0	0	0	0	0	0	0	1	0	0	0	0	0	0	0	0	0	0	1
Actinobacteriota	Isoptericola	0	0	0	0	0	0	0	0	0	0	0	0	0	0	0	0	1	0	0	0	0	0	0	0	0	0	0	0
Actinobacteriota	Promicromonospora	0	0	0	0	0	0	0	0	0	0	0	0	0	0	0	0	1	0	0	0	0	0	0	0	0	0	0	0
Actinobacteriota	Nocardia	0	0	0	0	0	0	0	0	0	0	0	0	0	0	0	0	3	0	1	0	0	0	0	0	0	0	0	0
Actinobacteriota	Microbispora	0	1	0	0	0	0	0	0	0	0	0	0	0	0	0	0	3	0	0	0	0	0	0	0	0	0	0	0
Actinobacteriota	Marmoricola	0	0	0	0	0	0	0	0	2	0	0	0	0	0	0	0	1	0	0	0	0	0	0	0	0	0	0	0
Actinobacteriota	Nitriliruptor	0	0	0	0	0	0	0	0	0	0	0	0	0	0	0	0	1	0	0	0	0	0	0	0	0	0	0	0
Actinobacteriota	Kitasatospora	0	0	0	0	0	1	1	0	0	0	0	0	0	0	0	0	0	2	1	0	0	0	0	0	0	0	0	0
Actinobacteriota	Tsukamurella	0	0	0	0	0	0	0	0	0	0	0	0	0	0	0	0	0	1	0	0	0	0	0	0	0	0	0	0
Actinobacteriota	Saccharomonospora	0	0	0	0	0	0	0	0	3	0	0	0	0	0	0	0	0	1	9	0	0	0	0	0	0	0	0	0
Actinobacteriota	Lechevalieria	0	0	0	0	1	0	0	0	0	0	0	0	0	0	0	0	0	1	0	0	0	0	0	0	0	0	0	0
Actinobacteriota	Frankia	0	0	0	1	0	0	0	0	0	0	0	0	0	0	0	0	0	2	0	0	0	0	0	1	0	0	0	0
Actinobacteriota	Blastococcus	0	0	0	0	0	0	0	0	1	0	0	0	0	0	0	0	0	1	0	1	0	0	2	0	0	1	0	0
Actinobacteriota	hgcI clade	0	0	1	0	1	0	1	0	0	0	0	0	0	0	0	0	0	1	0	0	0	0	0	0	0	0	0	0
Actinobacteriota	Sva0996 marine group	0	0	0	0	0	0	0	0	1	0	0	0	0	0	0	0	0	1	0	0	0	0	0	0	0	0	0	0
Actinobacteriota	Solirubrobacter	0	0	0	1	0	0	0	0	0	0	0	0	0	0	0	0	0	2	1	0	0	0	4	0	0	0	0	0
Actinobacteriota	Thermoleophilum	0	0	0	0	0	2	0	4	1	0	0	0	0	0	0	0	0	1	2	1	0	0	1	0	0	1	0	1
Actinobacteriota	Rubrobacter	0	1	0	0	0	0	0	0	0	0	0	0	0	0	0	0	0	1	87	0	0	0	0	0	0	0	1	0
Actinobacteriota	Lapillicoccus	0	0	0	0	0	1	0	0	0	0	0	0	0	0	0	0	0	0	3	0	0	0	0	0	0	0	0	0
Actinobacteriota	Kribbella	0	0	0	0	0	0	0	0	0	0	0	0	0	0	0	0	0	0	4	0	0	0	0	0	0	0	0	1
Actinobacteriota	Mobiluncus	0	0	0	0	1	0	0	0	0	0	0	0	0	0	0	0	0	0	1	0	0	0	0	0	0	0	0	0
Actinobacteriota	Paenarthrobacter	0	1	0	0	2	1	0	0	0	0	0	0	0	0	0	0	0	0	0	0	0	0	0	1	0	0	0	0
Actinobacteriota	Citricoccus	0	1	0	0	0	0	0	0	0	0	0	0	0	0	0	0	0	0	0	0	0	0	0	0	0	0	0	0
Actinobacteriota	Oerskovia	0	1	0	0	0	0	0	0	0	0	0	0	0	0	0	0	0	0	0	0	0	0	0	0	0	0	0	0
Actinobacteriota	Rarobacter	0	1	0	0	0	0	0	0	0	0	0	0	0	0	0	0	0	0	0	0	0	0	0	0	0	0	0	0
Actinobacteriota	Gaiella	0	1	0	0	0	0	0	0	0	0	0	0	0	0	0	0	0	0	0	0	0	0	0	0	0	0	0	0
Actinobacteriota	Jonesia	0	0	0	0	0	0	0	0	0	0	0	0	0	0	0	0	0	0	0	1	0	0	0	0	0	0	0	0
Actinobacteriota	Actinopolyspora	0	0	0	0	0	0	0	0	0	0	0	0	0	0	0	0	0	0	0	1	0	0	0	0	0	0	0	0
Actinobacteriota	Streptosporangium	0	0	0	0	0	0	1	0	0	0	0	0	0	0	0	0	0	0	0	1	0	0	0	0	0	0	0	1
Actinobacteriota	CL500-29 marine group	0	0	2	2	4	0	0	0	0	0	0	0	0	0	0	0	0	0	0	0	1	0	0	0	0	0	0	0
Actinobacteriota	Cryobacterium	0	0	0	0	0	0	0	0	0	0	0	0	0	0	0	0	0	0	0	0	0	0	1	0	0	0	0	0
Actinobacteriota	Modestobacter	0	0	0	0	0	0	0	0	0	0	0	0	0	0	0	0	0	0	0	0	0	0	1	0	0	0	0	0
Actinobacteriota	Aeromicrobium	0	0	0	0	0	1	0	0	0	0	0	0	0	0	0	0	0	0	0	0	0	0	0	0	0	2	0	2
Actinobacteriota	Glycomyces	0	0	0	0	0	0	0	0	0	0	0	0	0	0	0	0	0	0	0	0	0	0	0	0	0	1	0	0
Actinobacteriota	Coriobacteriaceae UCG-003	0	0	0	0	0	0	0	0	0	0	0	0	0	0	0	0	0	0	0	0	0	0	0	0	0	1	0	0
Actinobacteriota	ML602J-51	0	0	0	0	0	0	0	0	0	0	0	0	0	0	0	0	0	0	0	0	0	0	0	0	0	0	0	1
Actinobacteriota	Candidatus Aquiluna	0	0	0	0	0	0	0	0	1	0	0	0	0	0	0	0	0	0	0	0	0	0	0	0	0	0	0	1
Actinobacteriota	Haloactinopolyspora	0	0	1	0	0	0	0	0	0	0	0	0	0	0	0	0	0	0	0	0	0	0	0	0	0	0	0	1
Actinobacteriota	Kineococcus	0	0	0	0	0	0	0	0	0	0	0	0	0	0	0	0	0	0	0	0	0	0	0	0	0	0	0	2
Actinobacteriota	Actinotalea	0	0	1	0	0	0	0	0	0	0	0	0	0	0	0	0	0	0	0	0	0	0	0	0	0	0	0	0
Actinobacteriota	Tessaracoccus	0	0	1	0	0	0	0	0	0	0	0	0	0	0	0	0	0	0	0	0	0	0	0	0	0	0	0	0
Actinobacteriota	Trueperella	0	0	1	0	1	0	1	0	0	0	0	0	0	0	0	0	0	0	0	0	0	0	0	0	0	0	0	0
Actinobacteriota	Saccharothrix	0	0	1	0	0	0	0	0	0	0	0	0	0	0	0	0	0	0	0	0	0	0	0	0	0	0	0	0
Actinobacteriota	Enteractinococcus	0	0	0	1	0	0	0	0	0	0	0	0	0	0	0	0	0	0	0	0	0	0	0	0	0	0	0	0
Actinobacteriota	Brooklawnia	0	0	0	1	0	0	0	0	1	0	0	0	0	0	0	0	0	0	0	0	0	0	0	0	0	0	0	0
Actinobacteriota	Actinoplanes	0	0	0	1	0	0	0	0	0	0	0	0	0	0	0	0	0	0	0	0	0	0	0	0	0	0	0	0
Actinobacteriota	Aurantimicrobium	0	0	0	0	2	0	0	0	0	0	0	0	0	0	0	0	0	0	0	0	0	0	0	0	0	0	0	0
Actinobacteriota	Ornithinimicrobium	0	0	0	0	1	0	0	0	0	0	0	0	0	0	0	0	0	0	0	0	0	0	0	0	0	0	0	0
Actinobacteriota	Aestuariimicrobium	0	0	0	0	1	0	0	0	0	0	0	0	0	0	0	0	0	0	0	0	0	0	0	0	0	0	0	0
Actinobacteriota	DNF00809	0	0	0	0	1	0	0	0	0	0	0	0	0	0	0	0	0	0	0	0	0	0	0	0	0	0	0	0
Actinobacteriota	Auritidibacter	0	0	0	0	0	0	1	0	0	0	0	0	0	0	0	0	0	0	0	0	0	0	0	0	0	0	0	0
Actinobacteriota	Sanguibacter	0	0	0	0	0	0	1	0	0	0	0	0	0	0	0	0	0	0	0	0	0	0	0	0	0	0	0	0
Actinobacteriota	Amycolatopsis	0	0	0	0	0	0	1	0	0	0	0	0	0	0	0	0	0	0	0	0	0	0	0	0	0	0	0	0
Actinobacteriota	Okibacterium	0	0	0	0	0	0	0	0	1	0	0	0	0	0	0	0	0	0	0	0	0	0	0	0	0	0	0	0
Amorphea	Bipolaris	10	7	5	2	3	5	0	0	5	0	7	0	8	8	26	1	2	82	0	0	18	42	10	0	0	3	3	4
Amorphea	Alternaria	2	0	1	2	0	0	0	0	1	2	2	0	1	2	5	0	0	23	0	0	4	9	2	0	1	0	0	1
Amorphea	Roussoella	4	0	1	0	1	0	0	0	0	0	2	0	2	0	2	0	0	5	0	0	0	2	0	0	0	0	0	0
Amorphea	Capnobotryella	2	1	2	0	3	1	0	0	0	0	1	0	1	2	3	0	1	14	0	0	1	5	2	0	0	0	0	0
Amorphea	Leptosphaeria	0	0	0	0	0	0	0	0	0	1	0	0	0	0	0	0	0	2	0	0	0	0	1	0	0	0	0	0
Amorphea	Gigaspora	0	0	0	0	0	0	0	0	0	1	0	0	0	0	0	0	0	0	0	0	0	0	0	0	0	0	0	0
Amorphea	Pilobolus	0	0	0	0	0	0	0	0	0	1	0	0	0	0	0	0	0	0	0	0	0	0	1	0	0	0	0	0
Amorphea	Piromyces	0	0	0	0	0	0	0	0	0	1	0	0	0	0	0	0	0	0	0	0	0	0	0	0	0	0	0	0
Amorphea	Pseudocercospora	0	0	0	0	0	0	0	0	0	0	0	0	2	0	0	0	0	0	0	0	0	0	0	0	0	0	0	0
Amorphea	Cladosporium	0	0	1	0	0	0	0	0	0	0	0	0	1	0	1	0	0	0	0	0	0	0	2	0	0	0	0	0
Amorphea	Ochroconis	0	0	0	0	0	0	0	0	0	0	0	0	3	0	3	0	0	0	0	0	0	0	0	0	0	0	1	1
Amorphea	Aureobasidium	0	0	0	0	0	0	0	0	0	0	0	0	1	0	0	0	0	0	0	0	0	1	1	0	0	0	0	0
Amorphea	Acremonium	0	0	1	0	0	0	0	0	0	0	0	0	1	0	0	0	0	3	0	0	0	0	0	0	0	0	0	0
Amorphea	Septofusidium	0	0	0	0	0	0	0	0	0	0	0	0	1	0	0	0	0	1	0	0	0	0	0	0	0	0	0	0
Amorphea	Corollospora	0	0	0	0	0	0	0	0	0	0	0	0	3	0	0	0	0	1	0	0	0	0	0	0	0	0	0	0
Amorphea	Colletotrichum	0	1	0	0	0	0	0	0	0	0	0	0	1	0	0	0	0	4	0	0	0	0	0	0	0	0	0	0
Amorphea	Lulworthia	0	0	0	0	0	0	0	0	0	0	0	0	1	0	1	0	0	2	0	0	0	0	0	0	0	0	0	0
Amorphea	Aspergillus	0	0	1	0	0	0	0	0	1	0	0	0	1	0	0	0	0	4	0	0	0	1	0	0	0	2	0	0
Amorphea	Penicillium	0	0	0	0	0	0	0	0	1	0	0	0	1	0	0	0	0	0	0	0	0	0	0	0	0	0	0	0
Amorphea	Verrucaria	0	0	0	0	0	0	0	0	0	0	0	0	2	0	0	0	0	3	0	0	0	0	0	0	0	0	0	0
Amorphea	Physcia	0	0	0	0	0	0	0	0	0	0	0	0	1	0	0	1	0	0	0	0	0	0	0	0	0	0	0	0
Amorphea	Peltula	0	0	0	0	0	0	0	0	0	0	0	0	1	0	0	0	0	0	0	0	0	1	0	0	0	0	0	0
Amorphea	Arthrobotrys	0	0	0	0	0	0	0	0	0	0	0	0	1	0	0	0	0	0	0	0	0	0	0	0	0	0	0	0
Amorphea	Neotestudina	0	0	0	0	0	0	0	0	0	0	0	0	0	1	0	0	0	1	0	0	0	0	0	0	0	0	0	0
Amorphea	Preussia	0	0	0	0	1	1	0	0	0	0	0	0	0	1	0	0	0	2	0	0	0	0	1	1	0	0	0	0
Amorphea	Fusarium	0	0	0	0	0	0	0	0	0	0	0	0	0	1	1	0	0	4	0	0	0	0	0	0	0	0	0	0
Amorphea	Pectinotrichum	0	0	0	1	0	0	0	0	0	0	0	0	0	1	0	0	0	0	0	0	0	0	0	0	0	0	0	0
Amorphea	Umbilicaria	0	0	0	0	0	0	1	0	0	0	0	0	0	1	0	0	0	2	0	0	0	0	0	0	0	0	0	0
Amorphea	Malassezia	0	0	0	0	0	0	0	0	0	0	0	0	0	2	0	0	0	2	0	0	0	1	0	0	0	0	0	0
Amorphea	Torula	0	0	0	0	0	0	3	0	0	0	0	0	0	0	3	0	0	0	0	0	0	0	0	0	0	0	0	0
Amorphea	Phoma	0	0	0	0	0	0	0	0	0	0	0	0	0	0	1	0	0	0	0	0	0	0	0	0	0	0	0	0
Amorphea	Delitschia	0	0	0	0	0	0	0	0	0	0	0	0	0	0	1	0	0	1	0	0	0	0	0	0	0	0	0	0
Amorphea	Teratosphaeria	0	0	0	0	0	0	0	0	0	0	0	0	0	0	1	0	0	0	0	0	1	0	1	0	0	0	0	0
Amorphea	Beauveria	0	1	0	0	0	0	0	0	0	0	0	0	0	0	2	0	0	0	0	0	0	0	0	0	0	0	0	0
Amorphea	Arthrinium	0	3	0	0	0	0	0	0	0	0	0	0	0	0	2	0	0	6	0	0	0	0	0	0	0	0	0	0
Amorphea	Hyponectria	0	0	0	0	0	0	0	0	0	0	0	0	0	0	1	0	0	0	0	0	0	0	0	0	0	0	0	0
Amorphea	Cryphonectria-Endothia complex	0	0	1	0	0	0	0	0	0	0	0	0	0	0	2	0	0	0	0	0	0	0	0	0	0	0	0	0
Amorphea	Fragosphaeria	0	0	0	0	0	0	0	0	0	0	0	0	0	0	2	0	1	0	0	0	0	0	0	0	0	0	0	0
Amorphea	Verticillium	0	0	0	0	0	0	1	0	0	0	0	0	0	0	1	0	0	5	0	0	0	1	0	0	0	2	0	1
Amorphea	Jattaea	0	0	0	0	0	0	0	0	0	0	0	0	0	0	1	0	0	0	0	0	0	0	0	0	0	0	0	0
Amorphea	Talaromyces	0	0	0	0	0	0	0	0	0	0	0	0	0	0	2	0	0	2	0	0	0	0	0	0	0	0	0	0
Amorphea	Aphanoascus	0	0	0	0	0	0	0	0	0	0	0	0	0	0	1	0	0	3	0	0	0	1	0	0	0	0	0	0
Amorphea	Tetracladium	0	1	0	0	0	0	0	0	0	0	0	0	0	0	3	0	0	3	0	0	0	0	0	0	0	0	0	0
Amorphea	Xanthoparmelia	0	0	0	0	0	0	0	0	0	0	0	0	0	0	1	0	0	0	0	0	0	0	0	0	0	0	0	0
Amorphea	Gyalolechia	0	0	0	0	0	0	0	0	0	0	0	0	0	0	1	0	0	0	0	0	0	0	0	0	0	0	0	0
Amorphea	Psilopezia	0	0	0	0	0	0	0	0	0	0	0	0	0	0	1	0	0	0	0	0	0	0	0	0	0	0	0	0
Amorphea	Tritirachium	0	0	0	0	0	0	0	0	0	0	0	0	0	0	1	0	0	0	0	0	0	0	0	0	0	0	0	0
Amorphea	Morus	0	0	0	0	0	0	0	0	0	0	0	0	0	0	0	1	0	0	0	0	0	1	0	0	0	0	0	0
Amorphea	Yamadazyma-Candida clade	0	0	0	0	0	0	0	0	0	0	0	0	0	0	0	1	0	1	0	0	0	0	0	0	0	0	0	0
Amorphea	Gyrodontium	0	0	0	0	0	0	0	0	0	0	0	0	0	0	0	1	0	0	0	0	0	0	0	0	0	0	0	0
Amorphea	Muscodor	0	0	0	0	0	0	0	0	0	0	0	0	0	0	0	0	1	0	0	0	0	0	0	0	0	0	0	0
Amorphea	Batrachochytrium	0	0	0	0	0	0	0	0	0	0	0	0	0	0	0	0	1	0	11	0	0	0	0	0	0	0	0	0
Amorphea	Pleospora	0	0	0	0	0	0	0	0	0	0	0	0	0	0	0	0	0	1	0	0	0	0	0	0	0	0	0	0
Amorphea	Hortaea	0	0	0	0	0	0	0	0	0	0	0	0	0	0	0	0	0	1	0	0	0	0	0	0	0	0	0	0
Amorphea	Chaetopsina	0	0	0	0	0	0	0	0	0	0	0	0	0	0	0	0	0	1	0	0	0	0	0	0	0	0	0	0
Amorphea	Neonectria	0	0	0	0	0	0	0	0	0	0	0	0	0	0	0	0	0	1	0	0	0	0	0	0	0	0	0	0
Amorphea	Trichoderma	0	0	0	0	0	0	0	0	0	0	0	0	0	0	0	0	0	3	0	0	0	2	0	0	0	0	0	0
Amorphea	Metapochonia	0	0	0	0	0	0	0	0	0	0	0	0	0	0	0	0	0	1	0	0	0	0	0	0	0	0	0	0
Amorphea	Metarhizium	0	0	0	0	0	0	0	0	0	0	0	0	0	0	0	0	0	1	0	0	0	0	0	0	0	0	0	0
Amorphea	Isaria	0	0	0	0	0	0	0	0	0	0	0	0	0	0	0	0	0	1	0	0	1	0	0	0	0	0	0	0
Amorphea	Hirsutella	0	0	0	0	0	0	0	0	0	0	0	0	0	0	0	0	0	1	0	0	0	0	0	0	0	0	0	0
Amorphea	Ceratocystiopsis	0	0	0	0	0	0	0	0	0	0	0	0	0	0	0	0	0	1	0	0	0	0	0	0	0	0	0	0
Amorphea	Ophiostoma	0	0	0	0	0	0	0	0	0	0	0	0	0	0	0	0	0	1	0	0	0	0	0	0	0	0	0	0
Amorphea	Albertiniella	0	0	0	0	0	0	0	0	0	0	0	0	0	0	0	0	0	1	0	0	0	0	0	0	0	0	0	0
Amorphea	Myrmecridium	0	0	0	0	0	0	0	0	0	0	0	0	0	0	0	0	0	2	0	0	0	0	0	0	0	0	0	0
Amorphea	Phaeoacremonium	0	0	0	0	0	0	0	0	0	0	0	0	0	0	0	0	0	1	0	0	0	0	0	0	0	0	0	0
Amorphea	Bradymyces	0	0	0	0	0	0	0	0	0	0	0	0	0	0	0	0	0	1	0	0	0	0	0	0	0	0	0	0
Amorphea	Squamarina	0	2	0	0	0	0	0	0	0	0	0	0	0	0	0	0	0	9	0	0	0	0	0	0	0	0	0	0
Amorphea	Massalongia	0	0	0	0	0	0	0	0	0	0	0	0	0	0	0	0	0	1	0	0	0	0	0	0	0	0	0	0
Amorphea	Letrouitia	0	0	0	0	0	0	0	0	0	0	0	0	0	0	0	0	0	1	0	0	0	0	0	0	0	0	0	0
Amorphea	Hyphozyma	0	0	0	0	0	0	0	0	0	0	0	0	0	0	0	0	0	2	0	0	0	0	0	0	0	1	0	0
Amorphea	Octospora	0	0	0	1	0	0	0	0	0	0	0	0	0	0	0	0	0	4	0	0	0	1	0	0	0	0	0	0
Amorphea	Dendrographa	0	0	0	0	0	0	0	0	0	0	0	0	0	0	0	0	0	1	0	0	0	0	0	0	0	0	0	0
Amorphea	Microbotryum	0	0	0	0	0	0	1	0	0	0	0	0	0	0	0	0	0	1	0	0	1	0	3	0	0	0	0	0
Amorphea	Flamella	0	0	0	0	0	0	0	0	0	0	0	0	0	0	0	0	0	1	0	0	0	0	0	0	0	0	0	0
Amorphea	Helminthosporium	0	1	0	0	0	0	0	0	0	0	0	0	0	0	0	0	0	0	0	0	0	0	0	0	0	0	0	0
Amorphea	Aigialus	0	0	0	0	0	0	0	0	0	0	0	0	0	0	0	0	0	0	0	0	0	1	0	0	0	0	0	0
Amorphea	Didymella	0	0	0	0	0	0	0	0	0	0	0	0	0	0	0	0	0	0	0	0	0	1	0	0	0	0	0	0
Amorphea	Neocatenulostroma	0	0	0	0	0	0	0	0	0	0	0	0	0	0	0	0	0	0	0	0	0	1	0	0	0	0	0	0
Amorphea	Dothiora	0	0	0	0	0	0	0	0	0	0	0	0	0	0	0	0	0	0	0	0	0	1	0	0	0	0	0	0
Amorphea	Candida-Lodderomyces clade	0	0	0	0	0	0	0	0	0	0	0	0	0	0	0	0	0	0	0	0	0	0	1	0	0	0	0	0
Amorphea	Coriolopsis	0	0	0	0	0	0	0	0	0	0	0	0	0	0	0	0	0	0	0	0	0	0	1	0	0	0	0	0
Amorphea	Chaetomium	0	0	0	0	0	0	0	0	0	0	0	0	0	0	0	0	0	0	0	0	0	0	0	0	1	0	0	0
Amorphea	Zopfia	0	0	0	0	0	0	0	0	0	0	0	0	0	0	0	0	0	0	0	0	0	0	0	0	0	0	0	1
Amorphea	Berlesiella	0	0	0	0	0	0	0	0	0	0	0	0	0	0	0	0	0	0	0	0	0	0	0	0	0	0	0	1
Amorphea	Cordyceps	0	0	1	0	0	0	0	0	0	0	0	0	0	0	0	0	0	0	0	0	0	0	0	0	0	0	0	0
Amorphea	Ambispora	0	0	0	1	0	0	0	0	0	0	0	0	0	0	0	0	0	0	0	0	0	0	0	0	0	0	0	0
Amorphea	Callorhinchus	0	0	0	0	0	1	0	0	0	0	0	0	0	0	0	0	0	0	0	0	0	0	0	0	0	0	0	0
Amorphea	Parastagonospora	0	0	0	0	0	0	2	0	0	0	0	0	0	0	0	0	0	0	0	0	0	0	0	0	0	0	0	0
Amorphea	Lepraria	0	0	0	0	0	0	1	0	0	0	0	0	0	0	0	0	0	0	0	0	0	0	0	0	0	0	0	0
Amorphea	Phanerochaete	0	0	0	0	0	0	0	0	1	0	0	0	0	0	0	0	0	0	0	0	0	0	0	0	0	0	0	0
Aquificota	Desulfurobacterium	0	0	0	0	0	0	0	0	0	0	2	0	0	0	0	0	1	0	0	0	0	0	0	0	0	0	0	1
Archaeplastida	Glaucocystis	0	0	0	0	0	0	0	0	0	0	0	0	0	0	0	0	0	0	0	0	0	0	0	0	0	0	1	0
Armatimonadota	Fimbriimonas	0	1	1	0	0	0	0	0	0	0	0	0	0	0	0	0	0	0	0	0	0	0	0	0	0	0	0	0
Bacteroidota	Alloprevotella	66	34	166	186	230	70	206	0	18	6	10	1	27	9	3	5	49	46	0	18	2	7	11	3	0	53	0	17
Bacteroidota	Prevotella	52	45	57	61	45	106	140	9	23	74	100	0	64	23	34	299	64	127	17	94	2	18	15	19	0	182	0	14
Bacteroidota	Paraprevotella	3	0	4	0	4	1	2	0	0	1	1	0	6	0	1	0	8	1	0	0	1	1	0	0	0	3	0	0
Bacteroidota	Prevotellaceae NK3B31 group	2	1	2	0	0	3	2	1	2	0	0	0	3	0	3	2	4	2	0	4	0	1	0	0	1	3	0	0
Bacteroidota	Prevotellaceae UCG-004	2	1	2	5	2	0	1	0	1	0	18	0	4	3	9	6	2	9	0	3	1	0	2	0	0	0	0	1
Bacteroidota	Porphyromonas	109	15	18	120	110	34	401	5	22	0	2	0	3	6	8	22	139	16	3	4	14	41	15	0	0	98	0	66
Bacteroidota	Bacteroides	42	23	182	76	181	66	89	34	50	32	87	0	124	5	43	52	141	74	13	93	9	25	21	24	1	36	0	24
Bacteroidota	Alistipes	3	0	3	2	9	1	6	0	2	1	10	0	3	0	0	2	3	3	0	1	3	0	1	0	0	1	0	3
Bacteroidota	Rikenellaceae RC9 gut group	3	4	2	10	12	4	1	0	1	1	39	0	11	1	13	13	18	27	127	10	9	1	7	2	0	3	0	9
Bacteroidota	Parabacteroides	3	2	1	1	3	4	3	0	0	0	0	0	0	0	0	0	1	1	0	1	0	2	0	1	0	0	0	0
Bacteroidota	Macellibacteroides	2	0	0	0	1	0	0	0	0	0	0	0	0	0	0	0	0	0	0	0	0	0	0	0	0	0	0	0
Bacteroidota	Proteiniphilum	3	4	4	11	4	0	3	0	5	1	39	0	17	0	19	15	24	27	0	15	6	3	3	3	0	2	0	17
Bacteroidota	F0058	1	0	0	0	0	0	2	0	0	0	1	0	1	0	0	0	2	0	0	0	0	0	0	0	0	0	0	0
Bacteroidota	Paludibacter	1	0	0	1	1	1	0	0	0	0	0	0	2	0	1	2	1	1	0	0	1	0	0	0	0	0	0	0
Bacteroidota	WCHB1-32	1	0	1	1	2	0	1	0	1	0	0	0	1	0	1	1	2	2	0	2	1	0	1	0	0	0	0	1
Bacteroidota	Rs-D38 termite group	1	0	2	2	0	0	0	0	0	0	1	0	3	0	2	0	4	1	0	2	0	0	0	0	0	2	0	1
Bacteroidota	Pedobacter	4	2	2	0	0	0	0	12	5	2	2	0	5	0	8	1	3	26	1	5	2	1	0	1	0	2	1	1
Bacteroidota	Sphingobacterium	2	0	0	0	0	0	1	0	3	0	0	0	4	1	2	0	0	4	3	0	0	0	0	0	0	0	0	0
Bacteroidota	Mucilaginibacter	1	1	1	1	0	0	0	1	0	0	0	0	2	0	0	0	0	0	0	0	0	0	3	0	0	0	0	0
Bacteroidota	Lentimicrobium	2	0	5	3	3	0	1	0	4	0	7	0	1	0	2	3	7	1	1	2	4	0	0	0	0	1	0	3
Bacteroidota	Bergeyella	3	0	50	35	87	1	30	0	2	7	1	1	60	0	233	8	258	2	0	102	3	5	6	40	0	57	0	5
Bacteroidota	Cloacibacterium	1	0	3	4	8	1	1	1	0	1	0	0	10	0	16	0	17	0	1	9	0	0	3	1	0	2	0	0
Bacteroidota	Flavobacterium	1	1	3	2	1	0	1	1	2	0	6	0	3	0	4	3	7	7	3	4	1	0	0	0	0	1	0	3
Bacteroidota	Capnocytophaga	1	0	2	2	1	0	2	0	2	0	4	0	2	1	3	3	2	1	0	2	1	0	1	1	1	2	1	3
Bacteroidota	Ferruginibacter	1	0	0	1	0	0	0	0	0	0	0	0	0	0	0	0	1	1	0	1	0	1	0	0	0	0	0	0
Bacteroidota	Flavisolibacter	1	1	0	2	0	0	0	0	0	0	0	0	1	0	0	0	0	1	2	0	0	0	0	2	0	0	0	0
Bacteroidota	Hymenobacter	1	0	1	0	0	0	1	0	0	0	0	0	1	0	0	0	1	1	0	0	0	0	0	0	0	0	0	0
Bacteroidota	Rudanella	1	0	0	0	0	0	0	0	0	0	0	0	0	0	0	0	0	0	0	0	0	0	0	0	0	0	0	0
Bacteroidota	Prevotellaceae UCG-001	0	0	4	0	5	5	1	0	0	1	4	0	9	0	1	4	9	3	0	6	0	0	0	0	0	1	0	1
Bacteroidota	Candidatus Symbiothrix	0	0	0	0	0	0	0	0	0	1	0	0	1	0	0	0	0	1	0	0	0	0	0	0	0	0	0	0
Bacteroidota	Fermentimonas	0	0	1	0	1	1	2	0	0	1	2	0	1	0	0	0	2	0	1	0	0	0	0	0	0	0	1	0
Bacteroidota	DMER64	0	1	1	0	0	0	1	0	0	1	1	0	0	0	0	0	0	0	0	0	0	0	0	0	0	1	0	0
Bacteroidota	Carboxylicivirga	0	0	0	0	0	0	0	0	0	1	0	0	1	0	0	1	0	6	0	2	1	0	0	0	0	0	0	0
Bacteroidota	BSV13	0	0	1	0	0	0	0	0	0	1	2	0	0	0	0	0	1	2	0	1	0	0	0	0	0	0	0	0
Bacteroidota	Chryseobacterium	0	1	8	4	10	2	7	1	3	4	2	0	11	0	37	6	43	2	1	15	1	3	10	3	0	3	0	1
Bacteroidota	Moheibacter	0	0	0	0	0	0	0	0	0	1	0	0	0	0	0	1	1	0	0	0	0	0	0	0	0	0	0	0
Bacteroidota	Fluviicola	0	0	0	0	0	0	0	0	0	1	0	0	1	0	0	0	0	0	1	0	0	0	0	0	1	0	1	0
Bacteroidota	Mariniradius	0	1	1	0	0	0	0	0	0	1	0	0	7	0	2	2	0	0	0	2	1	1	0	1	0	0	0	0
Bacteroidota	Candidatus Armantifilum	0	0	0	0	1	0	0	0	0	0	1	0	0	0	0	0	0	0	0	0	0	0	0	0	0	0	0	0
Bacteroidota	Prolixibacter	0	0	0	0	0	0	1	1	1	0	3	0	1	0	1	1	0	1	0	0	0	0	0	0	0	0	0	0
Bacteroidota	Sunxiuqinia	0	0	0	0	0	0	0	0	0	0	1	0	0	0	0	0	0	0	0	0	0	0	0	0	0	0	0	1
Bacteroidota	Tannerella	0	0	0	0	0	0	0	0	0	0	1	0	1	0	0	1	0	0	0	0	0	0	0	0	0	0	0	0
Bacteroidota	Psychroserpens	0	0	1	0	0	0	0	1	5	0	1	0	0	0	0	1	1	5	13	0	0	0	1	1	0	0	0	0
Bacteroidota	Myroides	0	0	0	0	0	0	0	0	0	0	1	0	0	0	0	0	1	0	0	0	0	0	0	0	0	0	0	0
Bacteroidota	Aquibacter	0	0	0	0	0	0	0	0	0	0	1	0	0	0	0	0	1	0	0	0	0	0	0	0	0	0	0	0
Bacteroidota	Empedobacter	0	0	0	0	1	0	0	0	1	0	3	0	1	0	0	0	2	1	0	0	0	0	0	0	0	0	0	0
Bacteroidota	Cryomorpha	0	0	0	0	0	0	1	0	0	0	2	0	0	0	0	0	0	0	0	0	0	0	0	0	0	0	0	0
Bacteroidota	Flexibacter	0	0	0	0	0	0	0	0	0	0	5	0	2	1	0	1	1	1	0	1	1	0	0	0	0	0	0	1
Bacteroidota	Candidatus Amoebophilus	0	0	0	0	0	0	0	0	0	0	2	0	0	0	0	0	0	0	0	0	0	0	0	0	0	0	1	0
Bacteroidota	Sediminibacterium	0	0	0	0	0	0	0	0	0	0	1	0	0	0	0	1	0	1	0	1	0	0	0	0	0	0	0	0
Bacteroidota	Puia	0	0	0	1	0	0	0	1	1	0	1	0	0	0	1	1	1	4	0	0	0	0	0	0	0	1	0	0
Bacteroidota	Haliscomenobacter	0	0	0	0	0	0	0	0	0	0	1	0	0	0	0	0	0	0	0	0	0	0	0	0	0	0	0	0
Bacteroidota	Membranicola	0	0	0	0	0	0	0	0	0	0	1	0	0	0	0	0	0	0	0	0	0	0	0	0	0	0	0	0
Bacteroidota	Salinibacter	0	0	0	0	0	0	0	4	1	0	3	0	2	1	2	0	3	7	3	0	0	0	0	0	0	0	0	1
Bacteroidota	Prevotellaceae UCG-003	0	3	2	7	5	1	1	0	2	0	0	0	8	0	0	1	1	0	0	0	0	1	1	0	0	0	0	1
Bacteroidota	hoa5-07d05 gut group	0	0	0	1	0	0	0	0	1	0	0	0	1	0	0	0	0	0	0	0	0	0	1	0	0	0	0	0
Bacteroidota	Odoribacter	0	0	0	0	2	0	0	0	1	0	0	0	5	0	1	0	2	1	0	1	0	1	1	0	0	1	0	0
Bacteroidota	Marinifilum	0	0	0	0	0	0	1	0	1	0	0	0	1	0	0	0	0	1	0	0	0	0	0	0	0	0	0	0
Bacteroidota	Anaerophaga	0	1	3	0	1	0	3	0	0	0	0	0	1	0	3	1	2	1	0	4	0	1	0	0	0	0	0	0
Bacteroidota	Tangfeifania	0	0	0	0	0	0	0	0	0	0	0	0	1	0	0	0	0	0	0	0	0	0	0	0	0	0	0	1
Bacteroidota	Salinivirga	0	0	0	0	0	0	0	0	0	0	0	0	1	0	0	0	1	0	0	0	0	0	0	0	0	0	0	0
Bacteroidota	Elizabethkingia	0	0	0	1	3	0	0	0	0	0	0	0	3	0	8	0	10	0	0	2	1	0	0	2	0	1	0	0
Bacteroidota	Maritimimonas	0	0	0	0	0	0	0	0	0	0	0	0	1	0	0	0	0	2	2	0	0	0	0	0	0	0	0	0
Bacteroidota	Citreitalea	0	0	0	0	0	0	0	0	1	0	0	0	1	0	0	0	0	0	2	0	0	0	0	0	0	0	0	0
Bacteroidota	Crocinitomix	0	0	0	0	0	0	1	0	0	0	0	0	1	0	1	0	1	0	0	0	0	0	0	0	0	0	0	0
Bacteroidota	Ichthyobacterium	0	0	0	0	0	0	0	0	0	0	0	0	1	0	0	0	0	0	0	0	0	0	0	0	0	0	0	0
Bacteroidota	Spirosoma	0	0	0	0	0	0	0	0	0	0	0	0	2	0	0	0	0	0	0	0	0	0	0	0	0	0	0	0
Bacteroidota	Edaphobaculum	0	0	0	0	0	0	0	0	0	0	0	0	1	2	0	0	0	0	0	0	0	0	0	0	0	0	0	0
Bacteroidota	OLB8	0	0	0	0	0	0	0	0	0	0	0	0	1	0	0	0	0	0	0	0	0	0	0	0	0	0	0	0
Bacteroidota	Portibacter	0	0	0	0	0	0	0	0	0	0	0	0	1	0	0	0	1	0	0	0	0	0	0	0	0	0	0	0
Bacteroidota	IheB3-7	0	0	0	0	0	0	1	0	1	0	0	0	1	0	0	0	0	0	0	0	0	0	0	0	0	0	0	0
Bacteroidota	Dysgonomonas	0	0	2	0	0	0	1	0	0	0	0	0	0	1	0	0	0	0	0	0	0	1	0	0	0	0	0	0
Bacteroidota	Nonlabens	0	0	0	0	0	0	0	0	0	0	0	0	0	2	0	0	0	0	0	0	0	0	0	0	0	0	0	0
Bacteroidota	Ornithobacterium	0	0	0	0	1	0	0	0	0	0	0	0	0	0	1	0	1	0	0	0	0	0	0	0	0	0	0	1
Bacteroidota	Seonamhaeicola	0	0	0	0	0	0	0	0	0	0	0	0	0	0	1	0	0	0	0	0	0	0	0	0	0	0	0	0
Bacteroidota	Mangroviflexus	0	0	0	0	0	0	0	0	0	0	0	0	0	0	1	0	0	0	0	0	0	0	0	0	0	0	0	0
Bacteroidota	Meniscus	0	0	0	0	0	0	1	0	2	0	0	0	0	0	1	0	0	1	0	1	0	0	0	0	0	0	0	0
Bacteroidota	Larkinella	0	0	0	1	0	0	0	0	0	0	0	0	0	0	1	0	0	0	0	0	0	0	0	0	0	0	0	0
Bacteroidota	Petrimonas	0	0	0	0	0	0	0	0	0	0	0	0	0	0	0	1	0	0	0	1	0	0	0	0	0	1	0	0
Bacteroidota	Lacinutrix	0	0	0	0	0	0	0	0	0	0	0	0	0	0	0	1	0	0	0	0	0	0	0	0	0	0	0	0
Bacteroidota	Algivirga	0	0	0	0	0	0	0	0	0	0	0	0	0	0	0	1	0	0	0	0	0	0	0	0	0	0	0	0
Bacteroidota	Rikenella	0	0	0	0	0	0	0	0	0	0	0	0	0	0	0	0	1	0	0	0	0	0	0	0	0	0	0	0
Bacteroidota	Roseimarinus	0	0	3	0	1	0	0	0	0	0	0	0	0	0	0	0	2	0	0	0	0	0	0	0	0	0	0	0
Bacteroidota	Microbacter	0	0	0	0	0	0	0	0	0	0	0	0	0	0	0	0	1	0	0	0	0	0	0	0	0	0	0	0
Bacteroidota	Chishuiella	0	0	0	0	0	0	0	0	0	0	0	0	0	0	0	0	1	0	0	0	0	0	0	0	0	0	0	0
Bacteroidota	Riemerella	0	0	0	0	0	0	0	0	0	0	0	0	0	0	0	0	1	0	0	0	0	0	0	0	0	0	0	0
Bacteroidota	Sungkyunkwania	0	0	0	0	0	0	0	0	0	0	0	0	0	0	0	0	1	0	0	0	0	0	0	0	0	0	0	0
Bacteroidota	Ulvibacter	0	0	0	0	0	0	0	0	0	0	0	0	0	0	0	0	1	1	0	0	0	0	0	0	0	0	0	0
Bacteroidota	Polaribacter	0	0	0	0	0	0	0	0	0	0	0	0	0	0	0	0	1	0	0	0	0	0	0	0	0	0	0	0
Bacteroidota	Candidatus Uzinura	0	0	0	0	0	0	0	0	0	0	0	0	0	0	0	0	1	0	0	0	0	0	0	0	0	0	0	0
Bacteroidota	Niabella	0	0	0	0	0	0	0	0	0	0	0	0	0	0	0	0	2	0	0	0	0	0	0	0	0	0	0	0
Bacteroidota	Haoranjiania	0	0	0	0	0	0	0	0	0	0	0	0	0	0	0	0	1	0	0	0	0	0	0	0	0	0	0	0
Bacteroidota	Flaviaesturariibacter	0	0	0	0	0	0	0	0	0	0	0	0	0	0	0	0	1	1	0	0	0	0	0	0	0	0	0	0
Bacteroidota	Alkaliflexus	0	0	0	0	0	0	0	0	0	0	0	0	0	0	0	0	0	1	0	0	0	0	0	0	0	0	0	0
Bacteroidota	Draconibacterium	0	0	0	0	1	0	0	0	0	0	0	0	0	0	0	0	0	1	0	0	0	0	0	0	0	0	0	0
Bacteroidota	Filobacterium	0	0	0	0	0	0	0	0	0	0	0	0	0	0	0	0	0	1	0	0	0	0	0	0	0	0	0	0
Bacteroidota	Lutibacter	0	0	0	0	0	0	0	0	4	0	0	0	0	0	0	0	0	2	31	0	0	0	0	0	0	0	0	0
Bacteroidota	Robiginitalea	0	0	0	0	0	0	0	0	0	0	0	0	0	0	0	0	0	1	0	0	0	0	0	0	0	0	0	1
Bacteroidota	Psychroflexus	0	0	0	0	0	0	0	0	0	0	0	0	0	0	0	0	0	1	0	0	0	0	0	0	0	0	0	0
Bacteroidota	Raineya	0	0	0	0	0	0	0	0	0	0	0	0	0	0	0	0	0	1	0	0	0	0	0	0	0	0	0	0
Bacteroidota	Dyadobacter	0	0	0	0	0	0	0	0	0	0	0	0	0	0	0	0	0	1	1	0	0	0	0	0	0	1	0	0
Bacteroidota	Prevotellaceae Ga6A1 group	0	0	0	0	1	0	0	0	0	0	0	0	0	0	0	0	0	0	1	0	0	0	2	0	0	0	0	0
Bacteroidota	CAG-873	0	0	0	0	0	0	0	0	0	0	0	0	0	0	0	0	0	0	1	0	0	0	0	0	0	0	0	0
Bacteroidota	Muricauda	0	0	0	0	0	0	0	0	0	0	0	0	0	0	0	0	0	0	1	0	0	0	0	0	0	0	0	0
Bacteroidota	Taibaiella	0	0	1	0	0	0	0	0	0	0	0	0	0	0	0	0	0	0	1	0	0	0	0	0	0	1	0	0
Bacteroidota	Pontibacter	0	0	0	0	0	0	0	0	0	0	0	0	0	0	0	0	0	0	1	0	0	0	0	0	0	0	0	0
Bacteroidota	Chryseolinea	0	0	0	0	0	0	0	0	0	0	0	0	0	0	0	0	0	0	1	0	0	0	0	0	0	0	0	0
Bacteroidota	Rhodothermus	0	0	0	0	0	0	0	0	0	0	0	0	0	0	0	0	0	0	1	0	0	0	0	0	0	0	0	0
Bacteroidota	Lacibacter	0	1	0	0	0	0	0	1	0	0	0	0	0	0	0	0	0	0	0	0	0	0	0	0	0	0	0	0
Bacteroidota	Cnuella	0	1	0	0	0	0	0	0	0	0	0	0	0	0	0	0	0	0	0	0	0	0	0	0	0	0	0	0
Bacteroidota	Barnesiella	0	0	1	0	0	0	0	0	0	0	0	0	0	0	0	0	0	0	0	1	0	0	0	0	0	0	0	0
Bacteroidota	Phocaeicola	0	0	0	0	1	0	0	0	0	0	0	0	0	0	0	0	0	0	0	1	0	0	0	0	0	0	0	0
Bacteroidota	Candidatus Sulcia	0	0	0	0	0	0	0	0	0	0	0	0	0	0	0	0	0	0	0	1	0	0	0	0	0	0	0	0
Bacteroidota	Algoriphagus	0	0	0	0	0	0	0	0	0	0	0	0	0	0	0	0	0	0	0	0	0	0	1	0	0	0	0	0
Bacteroidota	GWE2-42-42	0	0	0	0	0	0	0	0	0	0	0	0	0	0	0	0	0	0	0	0	0	0	0	1	0	0	0	0
Bacteroidota	Fluviimonas	0	0	0	0	0	0	0	0	0	0	0	0	0	0	0	0	0	0	0	0	0	0	0	1	0	0	0	0
Bacteroidota	BCf9-17 termite group	0	0	0	0	0	0	0	0	0	0	0	0	0	0	0	0	0	0	0	0	0	0	0	0	0	1	0	0
Bacteroidota	Candidatus Vestibaculum	0	0	0	0	0	0	0	0	0	0	0	0	0	0	0	0	0	0	0	0	0	0	0	0	0	1	0	0
Bacteroidota	Pseudofulvibacter	0	0	1	0	0	0	0	0	0	0	0	0	0	0	0	0	0	0	0	0	0	0	0	0	0	1	0	0
Bacteroidota	Reichenbachiella	0	0	0	0	0	0	0	0	0	0	0	0	0	0	0	0	0	0	0	0	0	0	0	0	0	0	0	1
Bacteroidota	NS4 marine group	0	0	1	0	0	0	0	0	0	0	0	0	0	0	0	0	0	0	0	0	0	0	0	0	0	0	0	0
Bacteroidota	Chitinophaga	0	0	2	0	0	0	0	0	0	0	0	0	0	0	0	0	0	0	0	0	0	0	0	0	0	0	0	0
Bacteroidota	Segetibacter	0	0	1	0	0	0	0	0	0	0	0	0	0	0	0	0	0	0	0	0	0	0	0	0	0	0	0	0
Bacteroidota	Filimonas	0	0	1	0	0	0	0	0	1	0	0	0	0	0	0	0	0	0	0	0	0	0	0	0	0	0	0	0
Bacteroidota	Dinghuibacter	0	0	1	0	1	0	0	0	0	0	0	0	0	0	0	0	0	0	0	0	0	0	0	0	0	0	0	0
Bacteroidota	Siphonobacter	0	0	1	0	0	0	0	0	0	0	0	0	0	0	0	0	0	0	0	0	0	0	0	0	0	0	0	0
Bacteroidota	Blvii28 wastewater-sludge group	0	0	0	1	1	0	0	0	0	0	0	0	0	0	0	0	0	0	0	0	0	0	0	0	0	0	0	0
Bacteroidota	Candidatus Brownia	0	0	0	1	0	0	0	0	0	0	0	0	0	0	0	0	0	0	0	0	0	0	0	0	0	0	0	0
Bacteroidota	Terrimonas	0	0	0	1	0	0	0	0	0	0	0	0	0	0	0	0	0	0	0	0	0	0	0	0	0	0	0	0
Bacteroidota	Candidatus Azobacteroides	0	0	0	0	1	0	0	0	0	0	0	0	0	0	0	0	0	0	0	0	0	0	0	0	0	0	0	0
Bacteroidota	Anseongella	0	0	0	0	1	0	0	0	0	0	0	0	0	0	0	0	0	0	0	0	0	0	0	0	0	0	0	0
Bacteroidota	Flexithrix	0	0	0	0	1	0	0	0	0	0	0	0	0	0	0	0	0	0	0	0	0	0	0	0	0	0	0	0
Bacteroidota	Lewinella	0	0	0	0	0	1	1	0	0	0	0	0	0	0	0	0	0	0	0	0	0	0	0	0	0	0	0	0
Bacteroidota	Ignavibacterium	0	0	0	0	0	6	0	0	0	0	0	0	0	0	0	0	0	0	0	0	0	0	0	0	0	0	0	0
Bacteroidota	Adhaeribacter	0	0	0	0	0	0	0	1	1	0	0	0	0	0	0	0	0	0	0	0	0	0	0	0	0	0	0	0
Bacteroidota	Arenibacter	0	0	0	0	0	0	0	0	1	0	0	0	0	0	0	0	0	0	0	0	0	0	0	0	0	0	0	0
Bdellovibrionota	Bdellovibrio	2	0	0	2	0	0	1	0	5	0	0	0	0	0	0	0	1	2	2	0	0	0	0	0	0	0	312	0
Bdellovibrionota	OM27 clade	0	0	2	0	0	0	0	0	2	1	6	0	1	0	1	2	0	1	0	0	0	0	0	0	0	0	0	1
Bdellovibrionota	Peredibacter	0	0	0	0	0	0	0	0	0	0	0	0	0	0	0	0	0	0	1	0	0	0	0	0	0	0	0	1
Caldisericota	Caldisericum	0	0	0	0	0	0	0	0	0	0	0	0	0	0	0	0	0	0	3	0	0	0	0	0	0	0	0	0
Calditrichota	Caldithrix	0	0	0	0	0	0	0	0	0	0	0	0	1	0	0	0	0	0	0	0	0	0	0	0	0	0	0	0
Campilobacterota	Sulfurovum	2	0	0	0	1	0	0	0	0	0	0	0	0	0	0	0	0	1	0	2	0	0	0	0	0	0	0	0
Campilobacterota	Helicobacter	1	0	0	0	0	0	0	0	0	0	0	0	0	0	0	0	0	0	2	0	0	0	0	0	0	0	0	0
Campilobacterota	Campylobacter	0	0	1	0	2	0	3	0	0	2	1	0	0	0	0	0	1	1	1	0	0	0	1	0	0	0	0	0
Campilobacterota	Sulfurospirillum	0	0	0	0	0	0	0	0	0	0	1	0	0	0	0	0	0	0	0	0	0	0	0	0	0	0	0	0
Campilobacterota	Sulfuricurvum	0	0	0	0	0	0	0	0	0	0	0	0	1	0	0	0	0	0	0	0	0	0	0	0	0	0	0	0
Campilobacterota	Sulfurimonas	0	0	0	0	0	0	0	0	0	0	0	0	0	0	1	0	0	1	0	0	0	0	0	0	0	0	0	1
Campilobacterota	Nitratifractor	0	0	0	0	0	0	0	0	0	0	0	0	0	0	0	1	0	0	0	0	0	0	0	0	0	0	0	0
Campilobacterota	Pseudarcobacter	0	0	0	0	0	0	0	0	0	0	0	0	0	0	0	0	2	0	0	0	0	0	0	0	0	0	0	0
Campilobacterota	Arcobacter	0	0	1	0	0	0	0	0	0	0	0	0	0	0	0	0	0	0	3	0	0	0	0	0	0	0	0	0
Chloroflexi	Leptolinea	2	0	4	0	6	0	0	0	3	1	1	0	1	0	0	0	1	3	2	1	0	0	0	1	0	0	0	0
Chloroflexi	Ornatilinea	1	0	0	0	0	0	0	0	0	0	0	0	0	0	0	0	0	0	0	0	0	0	0	0	0	0	0	0
Chloroflexi	RBG-16-58-14	1	0	1	0	3	0	0	6	8	0	0	1	80	0	0	1	0	4	230	0	2	1	0	0	0	0	0	1
Chloroflexi	Candidatus Chlorothrix	1	0	0	0	0	0	0	0	0	0	0	0	0	0	0	0	0	0	0	0	0	0	1	0	0	0	0	0
Chloroflexi	1921-3	1	0	1	1	0	0	0	0	0	0	0	0	0	0	0	1	0	0	0	2	0	0	1	0	0	0	0	0
Chloroflexi	Anaerolinea	0	0	7	1	9	0	0	0	0	1	0	0	1	0	0	0	5	1	0	0	0	0	0	0	0	2	0	5
Chloroflexi	Thermoflexus	0	0	0	0	0	0	0	0	0	1	0	0	1	0	0	0	0	0	1	0	0	0	0	0	0	0	0	0
Chloroflexi	Pelolinea	0	0	0	0	1	0	0	0	0	0	2	0	0	0	0	0	0	0	0	0	0	0	0	0	0	0	0	0
Chloroflexi	Bellilinea	0	0	0	0	0	0	0	0	0	0	0	0	2	0	1	2	0	1	0	0	0	0	0	0	0	0	0	0
Chloroflexi	Nitrolancea	0	0	0	0	0	0	0	0	0	0	0	0	2	0	0	0	0	0	0	0	0	0	0	0	0	0	0	0
Chloroflexi	Thermosporothrix	0	0	0	0	0	0	0	0	0	0	0	0	1	0	0	0	0	0	0	0	0	0	0	0	0	1	0	0
Chloroflexi	ADurb.Bin120	0	0	0	0	1	0	0	0	0	0	0	0	0	0	2	0	0	0	0	1	0	0	1	0	0	0	0	1
Chloroflexi	Roseiflexus	0	0	0	0	0	0	0	0	0	0	0	0	0	0	0	1	0	0	0	0	1	0	0	0	0	0	0	0
Chloroflexi	G12-WMSP1	0	0	0	0	0	0	0	0	0	0	0	0	0	0	0	0	1	0	0	1	0	0	0	0	0	0	0	0
Chloroflexi	JG30a-KF-32	0	0	0	0	0	0	0	0	0	0	0	0	0	0	0	0	1	0	0	0	0	0	0	0	0	0	0	1
Chloroflexi	Longilinea	0	0	0	0	0	0	1	0	0	0	0	0	0	0	0	0	0	1	0	0	0	0	0	0	0	0	0	0
Chloroflexi	Ktedonobacter	0	0	0	0	0	0	0	0	0	0	0	0	0	0	0	0	0	0	0	3	0	0	1	0	0	0	0	0
Chloroflexi	HSB OF53-F07	0	0	1	2	1	0	0	0	0	0	0	0	0	0	0	0	0	0	0	3	0	0	2	0	0	0	1	6
Chloroflexi	FCPS473	0	0	0	0	0	0	0	0	0	0	0	0	0	0	0	0	0	0	0	2	0	0	3	0	0	0	0	2
Chloroflexi	UTCFX1	0	0	1	0	0	0	0	0	0	0	0	0	0	0	0	0	0	0	0	0	0	0	0	0	0	0	0	0
Chloroflexi	OLB15	0	0	1	0	0	0	0	0	0	0	0	0	0	0	0	0	0	0	0	0	0	0	0	0	0	0	0	0
Crenarchaeota	Candidatus Nitrosopumilus	0	0	0	0	0	0	0	0	0	0	0	0	0	0	1	0	0	1	1	0	0	0	0	0	0	0	0	0
Cryptophyceae	Teleaulax	0	0	0	0	0	0	0	0	0	1	0	0	0	0	0	0	0	0	0	0	0	0	0	0	0	0	0	0
Cryptophyceae	Cryptomonas	0	0	0	0	0	0	0	0	0	0	0	0	1	0	0	0	0	0	0	0	0	0	0	0	0	0	0	0
Cyanobacteria	Synechococcus CC9902	1	0	0	0	0	0	0	0	1	0	0	0	0	0	0	0	0	0	5	0	0	0	0	0	0	0	0	0
Cyanobacteria	Fischerella PCC-9339	0	0	1	0	0	0	0	0	1	0	0	0	1	0	0	0	0	0	0	0	0	0	1	0	0	0	0	0
Cyanobacteria	Roseofilum AO1-A	0	0	0	0	0	0	0	0	0	0	0	0	1	0	0	0	0	0	0	0	0	0	0	0	0	0	0	0
Cyanobacteria	Leptolyngbya VRUC 135	0	0	0	0	0	0	1	0	0	0	0	0	0	0	0	0	1	0	0	0	0	0	0	0	0	0	0	0
Cyanobacteria	Calothrix UAM 374	0	0	0	0	0	0	0	0	30	0	0	0	0	0	0	0	0	15	9	0	0	0	0	0	1	0	0	0
Cyanobacteria	Microcystis PCC-7914	0	0	0	0	0	0	0	0	1	0	0	0	0	0	0	0	0	0	77	0	0	0	0	0	0	0	0	0
Cyanobacteria	Tolypothrix	0	0	0	0	0	0	0	0	0	0	0	0	0	0	0	0	0	0	1	0	0	0	0	0	0	0	0	0
Cyanobacteria	Geitlerinema PCC-7105	0	0	0	0	0	0	0	0	0	0	0	0	0	0	0	0	0	0	1	0	0	0	0	0	0	0	0	0
Cyanobacteria	Microcystis NIES42	0	0	0	0	0	0	0	0	0	0	0	0	0	0	0	0	0	0	2	0	0	0	0	0	0	0	0	0
Cyanobacteria	Pleurocapsa PCC-7319	0	0	0	0	0	0	0	0	0	0	0	0	0	0	0	0	0	0	0	2	0	0	0	0	0	0	0	0
Cyanobacteria	Phormidium IAM M-71	0	0	0	0	0	0	0	0	0	0	0	0	0	0	0	0	0	0	0	2	0	0	0	0	0	0	0	0
Cyanobacteria	Leptolyngbya EcFYyyy-00	0	0	0	0	0	0	0	0	0	0	0	0	0	0	0	0	0	0	0	1	0	0	0	0	0	0	0	0
Cyanobacteria	Cyanobium PCC-6307	0	0	0	0	0	0	0	0	0	0	0	0	0	0	0	0	0	0	0	1	0	0	0	0	0	0	0	0
Cyanobacteria	Chalicogloea CCALA 975	0	0	0	0	0	0	0	0	0	0	0	0	0	0	0	0	0	0	0	0	0	1	0	0	0	0	0	0
Cyanobacteria	Leptolyngbya PCC-6306	0	0	0	0	0	0	0	0	0	0	0	0	0	0	0	0	0	0	0	0	0	1	0	0	0	0	0	0
Cyanobacteria	Cylindrospermum PCC-7417	0	0	0	0	0	0	0	0	0	0	0	0	0	0	0	0	0	0	0	0	0	0	1	0	0	0	0	0
Cyanobacteria	MBIC10086	0	0	0	0	0	0	0	0	0	0	0	0	0	0	0	0	0	0	0	0	0	0	1	0	0	0	0	0
Cyanobacteria	Desmonostoc PCC-7422	0	0	0	0	0	0	0	0	0	0	0	0	0	0	0	0	0	0	0	0	0	0	0	0	0	0	1	0
Cyanobacteria	Nostoc PCC-7524	0	0	0	0	0	0	0	0	0	0	0	0	0	0	0	0	0	0	0	0	0	0	0	0	0	0	1	0
Cyanobacteria	Gloeotrichia SAG 32.84	0	0	0	0	0	0	0	0	0	0	0	0	0	0	0	0	0	0	0	0	0	0	0	0	0	0	0	1
Cyanobacteria	Anabaena PCC-7122	0	0	0	0	0	0	0	0	0	0	0	0	0	0	0	0	0	0	0	0	0	0	0	0	0	0	0	1
Cyanobacteria	Nodularia PCC-9350	0	0	0	0	0	0	0	0	1	0	0	0	0	0	0	0	0	0	0	0	0	0	0	0	0	0	0	1
Cyanobacteria	Nostoc PCC-73102	0	0	0	0	0	0	0	0	0	0	0	0	0	0	0	0	0	0	0	0	0	0	0	0	0	0	0	1
Cyanobacteria	Coleofasciculus PCC-7420	0	0	0	0	1	0	0	0	0	0	0	0	0	0	0	0	0	0	0	0	0	0	0	0	0	0	0	1
Cyanobacteria	Dapisostemonum CCIBt 3536	0	0	0	0	0	0	0	0	0	0	0	0	0	0	0	0	0	0	0	0	0	0	0	0	0	0	0	1
Cyanobacteria	Cuspidothrix LMECYA 163	0	0	0	1	0	0	0	0	0	0	0	0	0	0	0	0	0	0	0	0	0	0	0	0	0	0	0	0
Deferrisomatota	Deferrisoma	2	0	5	1	3	0	0	0	0	0	0	0	0	0	0	0	0	0	0	0	0	0	0	0	0	0	0	0
Deinococcota	Deinococcus	0	0	0	0	0	0	0	0	0	0	0	0	1	3	0	4	1	0	1	3	0	0	0	0	0	1	0	0
Deinococcota	Meiothermus	0	0	0	0	0	0	0	0	0	0	0	0	1	0	0	0	1	0	0	0	0	0	0	0	0	0	0	0
Deinococcota	Thermus	0	0	0	0	0	0	0	0	0	0	0	0	0	0	0	0	0	0	0	0	1	0	0	0	0	0	0	0
Deinococcota	Truepera	0	0	0	0	1	0	0	0	15	0	0	0	0	0	0	0	0	0	0	0	0	0	0	0	0	0	0	0
Dependentiae	Candidatus Babela	0	0	0	0	0	0	0	0	0	0	0	0	0	0	0	0	0	1	0	0	0	0	0	0	0	0	0	0
Desulfobacterota	Desulfobacter	1	0	0	0	0	0	0	0	0	0	0	0	0	0	0	0	0	0	0	0	0	0	0	0	0	0	0	0
Desulfobacterota	Citrifermentans	1	0	3	1	4	0	0	0	0	1	1	0	1	0	0	0	1	0	0	0	0	0	0	0	0	0	0	0
Desulfobacterota	Desulfacinum	0	0	0	0	0	0	0	0	5	1	0	0	3	0	1	0	0	17	2	0	4	0	0	0	0	0	2	1
Desulfobacterota	Geobacter	0	0	6	1	2	0	0	0	0	0	1	0	0	0	0	0	0	0	0	0	0	0	0	1	0	0	0	0
Desulfobacterota	Desulfatiglans	0	0	2	0	0	0	0	0	0	0	2	0	0	0	0	0	0	1	0	0	0	0	0	0	0	0	0	0
Desulfobacterota	Desulfovibrio	0	0	1	0	0	1	2	2	1	0	0	0	1	1	1	0	4	4	0	1	1	0	0	0	0	1	0	1
Desulfobacterota	Desulforhopalus	0	0	0	0	0	0	0	0	0	0	0	0	0	0	1	0	0	0	0	0	0	0	0	0	0	0	0	0
Desulfobacterota	MSBL7	0	0	0	0	0	0	0	0	0	0	0	0	0	0	0	1	0	0	0	0	0	0	0	0	0	0	0	0
Desulfobacterota	Smithella	0	0	2	1	0	0	0	0	0	0	0	0	0	0	0	0	0	2	0	0	0	0	0	0	0	0	0	0
Desulfobacterota	Desulfomonile	0	0	0	0	0	0	0	0	0	0	0	0	0	0	0	0	0	1	0	0	0	0	0	0	0	0	0	0
Desulfobacterota	Syntrophorhabdus	0	0	1	5	5	0	0	0	0	0	0	0	0	0	0	0	0	0	0	0	0	0	3	0	0	0	0	0
Desulfobacterota	Caldimicrobium	0	0	0	0	0	0	0	0	0	0	0	0	0	0	0	0	0	0	0	0	0	0	0	0	0	0	1	0
Desulfobacterota	Geothermobacter	0	0	2	0	0	0	0	0	0	0	0	0	0	0	0	0	0	0	0	0	0	0	0	0	0	0	0	0
Desulfobacterota	Desulfuromonas	0	0	1	0	0	0	0	0	0	0	0	0	0	0	0	0	0	0	0	0	0	0	0	0	0	0	0	0
Desulfobacterota	Syntrophus	0	0	2	0	3	0	0	0	0	0	0	0	0	0	0	0	0	0	0	0	0	0	0	0	0	0	0	0
Desulfobacterota	Desulfobacula	0	0	1	0	0	0	0	0	0	0	0	0	0	0	0	0	0	0	0	0	0	0	0	0	0	0	0	0
Desulfobacterota	Desulfocapsa	0	0	1	0	0	0	0	0	0	0	0	0	0	0	0	0	0	0	0	0	0	0	0	0	0	0	0	0
Desulfobacterota	Syntrophobacter	0	0	1	1	0	0	0	0	0	0	0	0	0	0	0	0	0	0	0	0	0	0	0	0	0	0	0	0
Desulfobacterota	Desulfobulbus	0	0	0	1	0	0	0	0	0	0	0	0	0	0	0	0	0	0	0	0	0	0	0	0	0	0	0	0
Desulfobacterota	Trichlorobacter	0	0	0	0	1	0	0	1	0	0	0	0	0	0	0	0	0	0	0	0	0	0	0	0	0	0	0	0
Desulfobacterota	Sva0081 sediment group	0	0	0	0	1	0	0	0	0	0	0	0	0	0	0	0	0	0	0	0	0	0	0	0	0	0	0	0
Desulfobacterota	Desulfonema	0	0	0	0	1	0	0	0	0	0	0	0	0	0	0	0	0	0	0	0	0	0	0	0	0	0	0	0
Desulfobacterota	Desulforegula	0	0	0	0	0	0	0	0	1	0	0	0	0	0	0	0	0	0	0	0	0	0	0	0	0	0	0	0
Elusimicrobiota	Endomicrobium	0	0	1	0	2	0	0	0	0	0	0	0	0	0	0	0	0	0	2	0	0	0	0	0	0	0	0	0
Euryarchaeota	Methanobrevibacter	0	0	0	0	0	0	0	1	0	0	0	0	0	1	0	0	0	0	1	0	0	0	0	0	0	0	0	0
Euryarchaeota	Thermococcus	0	0	0	0	0	0	0	0	0	0	0	0	0	0	0	0	0	1	0	0	0	0	0	0	0	0	0	0
Euryarchaeota	Methanobacterium	0	0	0	0	0	0	1	0	0	0	0	0	0	0	0	0	0	0	0	0	0	0	0	0	0	0	0	0
Excavata	Giardia	0	0	0	0	0	0	0	0	0	1	0	0	0	0	0	0	0	0	1	0	0	0	0	0	0	0	0	0
Excavata	Tetratrichomonas	0	0	0	0	0	0	0	0	0	0	0	0	0	0	1	0	0	0	1	0	0	0	0	0	1	0	1	0
Excavata	Foaina	0	0	0	1	0	0	0	0	0	0	0	0	0	0	0	0	0	0	0	0	0	0	0	0	0	0	0	0
Excavata	Trichomonas	0	0	0	1	0	0	0	0	0	0	0	0	0	0	0	0	0	0	0	0	0	0	0	0	0	0	0	0
Excavata	Barbulanympha	0	0	0	0	0	0	0	1	0	0	0	0	0	0	0	0	0	0	0	0	0	0	0	0	0	0	0	0
Fibrobacterota	Fibrobacter	0	1	5	0	1	0	0	0	1	1	1	0	5	0	6	2	5	0	2	1	1	0	0	0	0	0	0	1
Fibrobacterota	possible genus 06	0	0	0	0	0	0	0	2	55	0	1	1	12	0	1	1	0	32	190	0	4	0	2	0	7	0	0	2
Fibrobacterota	BBMC-4	0	0	5	0	4	0	0	0	0	0	0	0	1	0	0	0	1	0	0	0	0	0	0	0	0	0	0	0
Firmicutes	Streptococcus	125	44	40	63	56	178	401	2	24	35	25	0	48	29	433	386	103	47	11	242	11	41	122	248	0	425	8	107
Firmicutes	Globicatella	4	18	13	6	17	13	63	4	5	2	8	0	5	14	53	3	43	15	0	4	2	4	17	4	0	13	2	8
Firmicutes	Facklamia	1	1	1	0	1	0	9	0	0	0	0	0	0	1	5	0	2	2	0	2	0	1	1	0	0	2	0	0
Firmicutes	Lactobacillus	4	14	9	3	11	10	49	3	5	4	5	0	3	3	42	7	42	17	33	7	3	3	17	3	0	16	5	13
Firmicutes	Enterococcus	3	3	2	1	2	8	13	1	2	1	1	0	2	2	9	3	11	6	17	8	1	1	2	1	0	13	1	1
Firmicutes	Weissella	2	1	0	1	0	1	2	0	2	1	1	0	1	0	1	2	1	1	1	0	0	0	1	1	0	2	0	0
Firmicutes	Granulicatella	1	2	0	0	0	0	3	0	0	0	0	0	0	0	0	0	1	3	0	0	1	0	0	0	0	2	0	0
Firmicutes	Vagococcus	1	0	0	0	0	0	1	0	0	0	0	0	0	0	0	0	0	0	0	0	0	0	0	0	0	0	0	0
Firmicutes	Bacillus	36	51	32	32	39	42	96	13	1284	46	99	1	148	14	108	105	156	833	2287	90	53	20	44	8	400	50	18	72
Firmicutes	Anoxybacillus	1	0	1	0	0	0	0	0	0	0	0	0	1	0	2	0	0	0	0	0	0	0	0	0	0	0	0	0
Firmicutes	Lysinibacillus	1	1	1	0	0	1	3	0	1	0	0	0	0	0	0	0	1	2	2	0	0	1	0	0	0	2	0	1
Firmicutes	Salipaludibacillus	1	0	0	0	0	0	0	0	0	0	2	0	0	0	0	1	3	3	2	0	0	0	0	0	0	0	1	0
Firmicutes	ZOR0006	1	1	0	0	0	0	0	0	0	0	0	0	0	0	0	0	0	0	0	1	0	0	0	1	0	0	0	0
Firmicutes	Erysipelotrichaceae UCG-009	1	0	0	0	0	2	0	0	0	0	0	0	0	0	0	0	0	0	0	0	0	0	0	0	0	0	0	0
Firmicutes	Staphylococcus	3	8	4	1	3	11	3	1	18	5	12	0	5	0	9	6	12	24	19	8	1	2	1	1	0	1	7	5
Firmicutes	Paenibacillus	1	1	0	0	1	0	0	0	1	0	0	0	0	0	5	2	0	6	8	1	0	0	0	0	0	1	1	2
Firmicutes	Roseburia	6	2	3	1	4	2	3	2	15	0	3	0	5	1	5	4	7	4	11	5	4	1	0	2	0	1	0	2
Firmicutes	Lachnospiraceae NK3A20 group	3	3	1	3	0	0	3	0	2	0	3	0	1	0	2	2	4	5	2	1	1	0	0	0	0	0	0	1
Firmicutes	Acetitomaculum	2	0	0	0	0	0	0	0	0	0	0	0	1	0	0	3	0	0	0	0	0	0	0	0	0	0	0	0
Firmicutes	Agathobacter	2	0	0	0	0	0	1	0	3	0	1	0	2	0	2	3	1	3	0	3	1	0	0	0	0	1	0	3
Firmicutes	Oribacterium	2	0	0	1	0	7	6	0	0	0	0	0	2	0	0	0	0	2	0	0	0	1	0	0	0	2	0	0
Firmicutes	Lachnospiraceae UCG-008	2	1	1	0	0	0	0	0	5	0	2	0	0	0	1	0	0	0	0	0	0	1	0	0	0	0	0	0
Firmicutes	Lachnospiraceae NK4A136 group	2	0	0	1	0	2	1	0	12	0	1	0	0	0	4	1	3	5	2	2	0	0	0	0	6	0	0	2
Firmicutes	Blautia	2	1	1	3	4	2	1	0	5	0	1	0	6	0	1	1	2	2	0	0	0	2	0	0	0	0	0	0
Firmicutes	Dorea	1	0	0	0	0	0	0	0	0	0	0	0	1	0	0	0	0	0	0	0	0	0	0	0	0	0	0	1
Firmicutes	Lachnospiraceae UCG-001	1	0	0	1	0	0	0	0	0	0	2	0	1	0	0	1	0	1	17	0	0	0	0	0	0	0	0	0
Firmicutes	Epulopiscium	1	0	0	0	0	0	0	0	0	0	0	0	0	0	0	1	0	0	0	0	0	0	0	0	0	0	0	0
Firmicutes	Hungatella	1	0	1	0	0	0	0	0	0	0	0	0	0	0	0	1	0	1	0	1	0	0	0	0	0	0	0	0
Firmicutes	Lachnoclostridium	1	0	0	1	1	0	2	1	3	0	0	0	2	0	0	0	0	3	89	0	0	0	0	0	0	1	0	0
Firmicutes	Lachnospiraceae FCS020 group	1	0	0	0	0	0	0	0	0	0	0	0	1	0	0	0	1	0	0	0	0	0	0	0	0	0	0	0
Firmicutes	Moryella	1	0	0	0	0	0	0	0	0	0	0	0	0	0	0	0	0	0	0	0	0	0	0	0	0	0	0	0
Firmicutes	[Eubacterium] ruminantium group	1	0	1	0	0	1	0	0	0	0	0	0	0	0	0	0	0	1	0	0	0	0	0	0	0	0	0	0
Firmicutes	[Ruminococcus] gnavus group	1	1	0	0	0	0	1	0	0	0	0	0	0	0	0	0	0	1	0	0	0	0	0	0	0	0	0	0
Firmicutes	possible genus Sk003-Sk004	1	0	0	0	0	0	0	0	0	0	0	0	0	0	0	0	0	0	0	0	0	0	0	0	0	0	0	0
Firmicutes	Coprococcus	1	1	0	0	0	0	0	0	1	0	0	0	0	0	0	0	0	0	0	0	0	0	0	0	0	0	0	0
Firmicutes	Butyrivibrio	1	3	0	0	0	1	1	0	1	0	0	0	0	1	3	0	0	0	0	0	0	0	0	0	0	2	6	0
Firmicutes	Defluviitalea	1	0	0	0	0	0	0	0	0	0	0	0	0	0	0	0	0	0	0	0	0	0	0	0	0	0	0	0
Firmicutes	Filifactor	7	0	0	0	0	0	0	0	0	0	0	0	0	1	0	0	0	1	0	0	0	0	0	0	0	0	0	0
Firmicutes	Peptostreptococcus	4	2	12	0	3	3	3	0	0	1	0	0	5	0	4	0	0	0	0	0	0	0	2	0	0	0	0	0
Firmicutes	Romboutsia	2	0	2	0	0	0	0	0	0	0	0	0	2	0	0	0	0	0	0	0	0	0	1	0	0	0	0	3
Firmicutes	Tepidibacter	1	0	0	0	0	0	0	0	0	0	0	0	0	0	0	0	0	0	0	0	0	0	0	0	0	0	0	0
Firmicutes	[Eubacterium] nodatum group	3	0	0	0	1	0	2	0	2	0	0	1	1	1	3	1	0	1	0	0	0	1	1	0	0	0	0	1
Firmicutes	[Eubacterium] brachy group	2	0	1	1	1	0	0	0	0	0	0	0	0	0	0	0	1	0	0	0	0	0	0	1	0	1	0	1
Firmicutes	Amnipila	1	0	1	0	1	0	6	0	0	0	0	0	0	0	0	0	0	1	0	0	0	0	0	0	0	0	0	0
Firmicutes	Family XIII AD3011 group	1	0	0	0	0	3	0	0	2	0	0	0	0	0	1	0	1	1	0	0	0	0	0	0	0	0	0	0
Firmicutes	Family XIII UCG-001	1	0	0	0	0	0	0	0	0	0	0	0	0	0	1	0	0	0	0	0	0	0	0	0	0	0	0	0
Firmicutes	Ezakiella	3	0	0	0	0	0	0	0	0	0	0	0	0	0	0	0	0	0	0	0	0	0	0	0	0	0	0	0
Firmicutes	Clostridium sensu stricto 3	8	9	3	4	3	6	4	1	59	15	27	0	38	4	29	26	62	64	10	49	10	1	5	5	2	5	8	31
Firmicutes	Clostridium sensu stricto 1	2	2	2	1	1	20	0	0	3	0	1	0	3	0	0	0	2	10	3	0	1	0	2	0	0	1	0	2
Firmicutes	Clostridium sensu stricto 18	1	0	0	0	0	0	0	0	2	0	0	0	0	0	0	0	0	1	9	0	0	0	0	0	0	0	0	0
Firmicutes	Fonticella	1	0	5	0	3	0	0	0	0	0	1	0	0	0	0	0	0	0	0	0	0	0	0	0	0	0	0	0
Firmicutes	Ruminococcus	3	1	0	3	0	1	1	1	1	2	0	0	5	0	0	1	1	0	0	1	1	0	0	0	0	0	1	1
Firmicutes	Peptococcus	1	3	0	0	3	0	0	0	0	0	0	0	0	0	0	0	0	1	0	0	0	0	0	0	0	0	0	0
Firmicutes	Christensenellaceae R-7 group	1	2	4	9	8	1	5	0	1	2	3	0	12	0	5	0	2	3	2	0	0	0	1	0	0	0	0	0
Firmicutes	Veillonella	46	28	73	98	36	129	349	6	10	51	25	0	26	20	63	257	36	28	2	210	1	4	73	154	0	396	0	123
Firmicutes	Selenomonas	1	1	0	1	0	0	1	0	0	0	0	0	1	0	0	0	0	2	1	1	0	0	0	0	0	1	0	2
Firmicutes	Acidaminococcus	1	1	0	1	0	0	4	0	0	1	2	0	1	0	0	0	2	2	1	2	0	0	4	0	0	0	0	0
Firmicutes	Caldicellulosiruptor	2	1	0	1	0	0	0	0	1	0	1	0	0	0	1	0	1	9	0	0	0	0	0	0	0	0	0	1
Firmicutes	Desulfosporosinus	1	0	0	0	0	0	0	0	1	0	1	0	0	0	0	1	0	0	0	1	0	0	0	0	0	0	0	0
Firmicutes	Sulfobacillus	1	0	0	0	0	0	0	0	0	0	0	0	0	0	0	0	0	0	0	1	0	0	0	0	0	0	0	0
Firmicutes	Lactovum	0	0	0	0	0	0	0	0	0	1	0	0	0	0	0	0	0	0	0	0	0	0	0	1	0	0	0	0
Firmicutes	Ignavigranum	0	0	0	0	0	0	0	0	0	1	0	0	0	0	0	0	0	0	0	0	0	0	0	0	0	0	0	0
Firmicutes	Macrococcus	0	0	0	0	0	10	0	0	0	8	0	0	0	0	0	0	0	0	0	0	0	0	0	2	0	0	0	0
Firmicutes	Alicyclobacillus	0	0	0	0	0	0	1	0	0	1	0	0	0	0	0	0	0	0	0	0	0	0	0	0	0	0	0	1
Firmicutes	Dialister	0	3	1	0	2	0	3	0	0	1	0	0	1	0	0	3	0	2	0	0	0	0	1	0	0	2	0	2
Firmicutes	Proteiniclasticum	0	0	0	0	4	1	0	0	0	1	0	0	0	1	0	0	0	1	0	0	0	0	2	0	0	0	0	0
Firmicutes	Clostridium sensu stricto 7	0	0	0	0	3	0	0	0	1	1	3	0	0	0	0	0	0	14	0	0	0	0	0	0	0	0	0	0
Firmicutes	Proteocatella	0	0	1	0	0	0	3	0	0	3	0	0	1	0	0	0	0	0	0	0	0	0	1	0	0	0	0	0
Firmicutes	Peptoclostridium	0	0	0	0	1	1	1	0	0	2	0	0	0	0	0	0	0	1	0	0	0	0	0	0	0	0	0	0
Firmicutes	Halobacillus	0	0	0	0	0	0	2	0	0	0	1	0	0	0	0	0	0	1	0	0	0	0	0	0	0	0	0	0
Firmicutes	Jeotgalibacillus	0	2	0	0	0	1	0	0	0	0	1	0	1	0	2	1	2	0	0	2	0	0	0	2	0	1	0	0
Firmicutes	Aerococcus	0	1	5	0	0	2	7	2	0	0	1	0	1	1	7	0	5	1	0	1	1	0	1	0	0	1	0	0
Firmicutes	Leuconostoc	0	0	0	0	0	1	0	0	1	0	1	0	0	0	0	0	1	0	0	0	0	0	0	0	0	0	0	1
Firmicutes	Listeria	0	1	0	0	3	2	7	0	0	0	1	0	0	1	3	0	2	2	0	1	0	0	0	1	0	2	0	0
Firmicutes	Jeotgalicoccus	0	0	0	0	0	0	0	0	0	0	1	0	0	0	0	0	0	0	0	0	0	0	0	0	0	0	0	1
Firmicutes	Erysipelothrix	0	0	2	2	1	0	1	0	0	0	5	0	0	0	0	2	0	2	1	0	0	0	0	0	0	1	0	0
Firmicutes	Solobacterium	0	0	0	2	1	5	0	0	0	0	2	0	3	0	0	2	1	0	0	0	0	0	1	0	0	1	0	0
Firmicutes	Holdemanella	0	0	0	1	0	2	0	0	2	0	1	0	1	0	2	1	3	0	0	1	0	0	0	1	0	1	0	1
Firmicutes	Erysipelatoclostridium	0	0	0	0	0	0	0	0	0	0	1	0	0	0	0	1	0	0	0	0	0	1	0	0	0	0	0	0
Firmicutes	Candidatus Phytoplasma	0	1	0	13	1	0	0	0	1	0	1	0	1	0	0	0	0	0	1	0	0	0	0	1	0	0	0	0
Firmicutes	Mycoplasma	0	0	1	1	2	1	0	0	3	0	1	1	6	2	1	3	0	3	1	0	0	0	2	0	0	1	0	0
Firmicutes	Candidatus Arthromitus	0	0	0	0	0	0	0	0	0	0	1	0	0	0	1	0	0	0	0	0	0	0	0	0	0	0	1	0
Firmicutes	Sarcina	0	0	0	0	0	0	0	0	0	0	1	0	0	0	0	0	0	0	0	0	0	0	0	0	0	0	0	0
Firmicutes	[Eubacterium] oxidoreducens group	0	0	0	0	0	0	0	0	2	0	1	0	0	0	0	2	1	0	0	0	0	0	0	0	0	0	0	0
Firmicutes	Tyzzerella	0	0	2	0	0	0	1	0	5	0	1	0	1	0	1	0	1	1	1	1	0	0	0	0	0	1	1	0
Firmicutes	Shuttleworthia	0	0	0	1	1	0	0	0	0	0	1	0	0	0	0	1	0	0	0	0	0	0	1	0	0	0	0	0
Firmicutes	Marvinbryantia	0	0	0	1	0	0	0	0	0	0	1	0	0	0	0	0	0	0	0	0	0	0	0	0	0	0	0	0
Firmicutes	Lachnospiraceae UCG-004	0	0	0	0	0	0	0	0	0	0	1	0	0	0	0	0	0	2	0	0	0	0	0	0	0	0	0	0
Firmicutes	NK4A214 group	0	1	0	0	0	0	0	0	6	0	3	0	1	0	0	3	1	3	1	2	0	0	1	0	0	0	0	1
Firmicutes	UCG-005	0	1	0	0	1	3	1	0	4	0	1	0	1	3	1	1	0	1	0	1	0	1	0	0	0	2	0	2
Firmicutes	Subdoligranulum	0	0	0	0	0	0	0	0	0	0	1	0	1	0	0	0	0	0	1	0	0	0	0	0	0	0	0	0
Firmicutes	Faecalibacterium	0	0	1	0	0	0	0	0	4	0	1	0	1	1	3	0	2	4	0	4	0	0	0	0	0	1	0	1
Firmicutes	Pseudobacteroides	0	0	0	0	0	0	0	0	0	0	2	0	0	0	0	0	0	1	0	0	0	0	0	0	0	0	0	0
Firmicutes	Ruminiclostridium	0	0	1	0	2	0	0	0	0	0	2	0	0	0	0	0	0	0	0	0	0	0	0	0	0	0	0	0
Firmicutes	Saccharofermentans	0	0	0	0	0	0	0	0	54	0	1	0	3	0	1	1	1	12	23	0	0	0	0	0	22	0	0	0
Firmicutes	Anaerovorax	0	0	0	1	2	0	0	0	0	0	4	0	1	0	1	1	0	0	1	0	0	0	1	0	0	0	0	0
Firmicutes	Paraclostridium	0	0	0	0	0	0	0	0	0	0	1	0	0	0	1	1	0	0	0	0	0	0	0	0	0	0	0	1
Firmicutes	TC1	0	0	5	0	0	0	0	1	0	0	3	0	0	0	0	0	3	0	0	0	0	0	0	0	0	0	0	0
Firmicutes	Pelagirhabdus	0	0	0	0	0	0	0	0	0	0	0	0	1	0	0	0	0	0	0	0	0	0	0	0	0	0	0	0
Firmicutes	Oceanobacillus	0	0	0	0	0	0	1	0	0	0	0	0	1	0	0	0	1	0	3	0	0	0	0	0	0	1	0	0
Firmicutes	Fictibacillus	0	0	0	0	0	0	1	0	0	0	0	0	1	0	0	0	0	0	0	1	0	0	0	0	0	0	0	0
Firmicutes	Lactococcus	0	0	1	0	0	0	6	0	0	0	0	0	2	0	1	0	8	1	1	2	0	0	0	0	0	1	1	0
Firmicutes	Ileibacterium	0	0	0	0	3	0	0	0	4	0	0	0	6	0	18	0	5	0	0	0	0	0	0	0	0	1	0	3
Firmicutes	Allobaculum	0	0	0	0	0	0	0	0	0	0	0	0	3	0	0	1	0	0	0	0	0	0	0	0	0	0	0	0
Firmicutes	Breznakia	0	0	0	0	1	0	0	0	0	0	0	0	1	0	0	0	0	0	0	0	0	0	0	0	0	0	0	0
Firmicutes	Catenisphaera	0	0	0	0	0	0	0	0	1	0	0	0	1	0	0	0	0	0	0	0	0	0	0	0	0	0	0	0
Firmicutes	Erysipelotrichaceae UCG-003	0	0	0	0	1	0	0	0	2	0	0	0	5	0	4	1	2	0	0	0	0	0	0	0	0	1	0	2
Firmicutes	Anaeroplasma	0	0	0	0	0	0	2	0	0	0	0	0	1	0	1	0	0	0	0	0	0	0	0	0	0	0	0	0
Firmicutes	Exiguobacterium	0	0	0	0	0	1	0	0	0	0	0	0	1	0	1	0	0	1	0	0	0	0	1	1	0	0	0	0
Firmicutes	Candidatus Hepatoplasma	0	0	1	0	0	0	0	0	0	0	0	0	1	0	0	0	0	0	0	0	0	0	0	0	0	0	0	0
Firmicutes	Brevibacillus	0	0	0	0	0	1	2	0	1	0	0	0	1	0	1	0	0	2	1	0	0	1	0	0	0	1	0	0
Firmicutes	[Eubacterium] ventriosum group	0	1	0	0	0	0	0	0	0	0	0	0	1	0	0	0	2	0	0	0	0	0	0	0	0	0	2	0
Firmicutes	Lachnospiraceae XPB1014 group	0	0	0	1	1	0	0	0	1	0	0	0	1	0	0	0	0	0	0	0	0	0	0	0	0	0	0	0
Firmicutes	Lachnospiraceae FE2018 group	0	0	0	0	0	0	0	0	0	0	0	0	1	0	0	0	0	0	0	0	0	0	0	0	0	0	0	0
Firmicutes	Defluviitaleaceae UCG-011	0	0	0	0	0	0	0	0	0	0	0	0	1	0	0	0	0	0	0	0	0	0	0	0	0	0	0	0
Firmicutes	Colidextribacter	0	0	0	1	0	0	0	0	0	0	0	0	1	0	0	0	0	0	1	0	0	0	0	0	0	0	0	0
Firmicutes	Oscillibacter	0	1	0	0	0	0	0	0	0	0	0	0	1	0	0	0	0	0	1	0	0	0	0	0	0	0	0	0
Firmicutes	Anaerococcus	0	0	0	0	0	0	0	0	0	0	0	0	2	0	0	0	0	0	0	1	0	0	0	0	0	0	1	0
Firmicutes	Helcococcus	0	0	1	0	0	9	0	0	0	0	0	0	1	0	0	1	0	0	0	0	0	0	1	0	0	0	0	0
Firmicutes	Tepidimicrobium	0	1	0	0	0	0	0	0	0	0	0	0	1	0	0	0	0	0	0	0	0	0	0	0	0	0	0	0
Firmicutes	Succiniclasticum	0	1	0	1	0	0	0	0	0	0	0	0	3	0	0	0	0	2	1	0	0	0	0	0	0	0	0	0
Firmicutes	Phascolarctobacterium	0	1	1	1	0	0	4	0	0	0	0	0	1	0	1	1	1	2	0	0	0	0	1	0	0	0	0	3
Firmicutes	Eremococcus	0	1	0	0	0	0	0	0	0	0	0	0	0	1	1	0	3	0	0	0	0	1	1	0	0	2	0	0
Firmicutes	Sharpea	0	2	0	0	0	0	0	0	2	0	0	0	0	3	0	1	2	1	0	32	0	0	0	0	0	0	0	1
Firmicutes	Aneurinibacillus	0	0	0	0	0	0	1	0	0	0	0	0	0	2	1	1	0	0	0	0	0	0	0	1	0	0	0	0
Firmicutes	Alloiococcus	0	0	0	0	0	0	1	0	0	0	0	0	0	0	4	0	0	0	0	0	0	1	0	0	0	1	0	0
Firmicutes	Jeotgalibaca	0	0	0	0	0	0	0	0	0	0	0	0	0	0	1	0	0	1	0	0	0	0	0	0	0	0	4	0
Firmicutes	Dolosigranulum	0	0	0	0	0	0	0	0	0	0	0	0	0	0	1	0	0	0	0	0	0	0	0	0	0	0	0	0
Firmicutes	Kurthia	0	0	0	0	0	0	0	0	0	0	0	0	0	0	1	0	0	0	0	0	0	0	0	0	0	0	0	0
Firmicutes	Sporosarcina	0	0	1	0	0	1	0	0	0	0	0	0	0	0	1	1	1	0	0	0	0	0	1	0	0	0	0	0
Firmicutes	Faecalibaculum	0	0	0	0	0	0	1	0	1	0	0	0	0	0	1	0	2	0	0	0	0	0	0	0	0	0	0	0
Firmicutes	Cohnella	0	0	1	0	0	0	0	0	0	0	0	0	0	0	1	0	0	0	0	0	0	0	0	0	0	0	0	0
Firmicutes	Ureaplasma	0	0	0	0	0	0	0	0	1	0	0	0	0	0	1	0	1	1	1	0	0	0	0	0	0	0	0	0
Firmicutes	Haloplasma	0	0	0	0	0	0	1	0	0	0	0	0	0	0	1	0	0	0	0	0	0	0	0	0	0	0	0	0
Firmicutes	Spiroplasma	0	0	0	0	0	0	0	0	0	0	0	0	0	0	1	0	0	0	0	0	0	0	0	0	0	0	0	0
Firmicutes	Clostridium sensu stricto 13	0	0	0	0	0	0	0	0	0	0	0	0	0	0	2	0	0	0	0	0	0	1	0	0	0	0	0	0
Firmicutes	Parvimonas	0	0	0	0	0	0	0	0	0	0	0	0	0	0	1	0	1	0	0	0	1	0	0	0	0	0	0	0
Firmicutes	Sedimentibacter	0	0	0	0	0	0	0	0	0	0	0	0	0	0	1	0	0	0	0	0	0	0	0	0	0	0	0	0
Firmicutes	Fournierella	0	0	1	0	0	0	0	0	0	0	0	0	0	0	1	0	0	0	0	0	0	0	0	0	0	0	0	0
Firmicutes	Incertae Sedis	0	1	0	0	0	0	0	0	0	0	0	0	0	0	1	1	0	0	0	0	0	0	0	0	0	0	0	0
Firmicutes	Megasphaera	0	5	0	1	1	0	2	0	0	0	0	0	0	0	1	1	0	2	0	0	0	0	0	1	0	1	0	0
Firmicutes	Desulfitobacterium	0	0	1	0	1	0	0	0	1	0	0	0	0	0	1	0	0	0	0	0	0	0	0	0	0	0	0	0
Firmicutes	Desulfurispora	0	0	0	0	0	0	0	0	0	0	0	0	0	0	1	0	0	0	0	0	0	0	0	0	0	0	0	0
Firmicutes	Virgibacillus	0	0	0	0	0	0	1	0	0	0	0	0	0	0	0	2	0	0	0	0	0	0	0	0	0	1	0	0
Firmicutes	Bulleidia	0	0	0	0	0	0	0	0	0	0	0	0	0	0	0	1	0	0	0	0	0	0	0	0	0	0	0	0
Firmicutes	Anaerovibrio	0	0	0	0	0	0	0	0	0	0	0	0	0	0	0	1	0	0	0	0	0	0	0	0	0	0	0	0
Firmicutes	Anaerospora	0	0	0	0	0	0	0	0	0	0	0	0	0	0	0	1	0	0	0	0	0	0	0	0	0	0	0	0
Firmicutes	Lachnospiraceae AC2044 group	0	1	0	0	0	1	1	0	0	0	0	0	0	0	0	2	0	0	0	1	0	0	0	0	0	0	0	0
Firmicutes	[Ruminococcus] gauvreauii group	0	0	0	1	0	0	0	0	1	0	0	0	0	0	0	1	0	0	0	0	0	0	0	0	0	0	0	0
Firmicutes	Lachnospiraceae ND3007 group	0	1	0	0	2	1	0	0	0	0	0	0	0	0	0	1	0	1	0	0	3	0	0	0	0	0	0	0
Firmicutes	Lachnospiraceae NC2004 group	0	0	0	0	1	0	0	0	0	0	0	0	0	0	0	1	0	0	0	0	0	0	0	0	0	0	0	0
Firmicutes	Butyricicoccus	0	0	0	0	0	0	0	0	1	0	0	0	0	0	0	1	0	0	0	0	0	0	0	0	0	0	0	0
Firmicutes	Anaerosalibacter	0	0	0	0	0	0	0	0	1	0	0	0	0	0	0	1	1	1	0	0	0	0	0	0	0	0	0	0
Firmicutes	Desulfofarcimen	0	0	1	0	0	0	0	0	0	0	0	0	0	0	0	1	0	0	0	0	0	0	0	0	0	0	0	0
Firmicutes	Tetragenococcus	0	0	0	0	0	0	0	0	0	0	0	0	0	0	0	0	1	0	0	0	0	0	0	0	0	0	0	0
Firmicutes	Allofustis	0	0	0	0	0	0	0	0	0	0	0	0	0	0	0	0	1	0	0	0	0	0	0	0	0	0	0	0
Firmicutes	Desemzia	0	0	0	0	0	0	0	0	0	0	0	0	0	0	0	0	1	0	0	0	0	0	0	0	0	0	0	0
Firmicutes	Alkalibacterium	0	0	0	0	0	0	0	0	0	0	0	0	0	0	0	0	1	0	0	0	0	0	0	0	0	0	0	0
Firmicutes	Paucisalibacillus	0	0	0	0	1	0	0	0	0	0	0	0	0	0	0	0	1	0	0	0	0	0	0	0	0	0	0	0
Firmicutes	Turicibacter	0	0	0	0	0	1	0	0	1	0	0	0	0	0	0	0	1	1	8	0	0	0	0	0	0	1	8	0
Firmicutes	UCG-004	0	1	0	1	0	0	0	0	0	0	0	0	0	0	0	0	1	0	0	0	0	0	0	0	0	0	0	0
Firmicutes	Gemella	0	0	0	0	0	0	0	0	0	0	0	0	0	0	0	0	1	1	2	0	0	0	0	0	0	1	0	0
Firmicutes	Acholeplasma	0	0	1	0	1	0	0	0	0	0	0	0	0	0	0	0	1	1	0	0	0	0	0	0	0	0	0	0
Firmicutes	Candidatus Soleaferrea	0	0	1	3	0	0	0	0	1	0	0	0	0	0	0	0	1	0	0	0	0	0	0	0	0	1	0	0
Firmicutes	Papillibacter	0	0	0	0	0	0	0	0	1	0	0	0	0	0	0	0	1	0	0	0	0	0	0	0	0	0	0	0
Firmicutes	Mogibacterium	0	0	0	0	1	1	0	0	0	0	0	0	0	0	0	0	1	0	0	0	0	1	0	0	0	0	0	2
Firmicutes	Syntrophomonas	0	0	0	0	0	0	2	0	0	0	0	0	0	0	0	0	1	1	0	0	0	0	0	0	0	0	0	0
Firmicutes	Geobacillus	0	0	1	0	0	0	1	0	0	0	0	0	0	0	0	0	0	1	0	1	0	0	0	0	0	1	0	0
Firmicutes	Planomicrobium	0	0	0	0	0	1	1	0	1	0	0	0	0	0	0	0	0	1	0	0	0	0	0	0	0	0	0	0
Firmicutes	Carnobacterium	0	0	0	0	0	0	0	0	1	0	0	0	0	0	0	0	0	1	0	0	0	0	0	0	0	0	0	0
Firmicutes	[Clostridium] innocuum group	0	0	0	0	0	0	0	0	0	0	0	0	0	0	0	0	0	2	0	0	0	0	0	0	0	0	0	0
Firmicutes	Anaerostipes	0	0	0	0	0	0	0	0	0	0	0	0	0	0	0	0	0	2	1	0	0	0	0	0	0	2	0	0
Firmicutes	Lachnospiraceae UCG-006	0	0	0	0	0	0	0	0	0	0	0	0	0	0	0	0	0	1	0	0	0	0	0	0	0	0	0	1
Firmicutes	[Ruminococcus] torques group	0	0	1	0	0	0	0	0	2	0	0	0	0	0	0	0	0	1	3	0	0	0	0	0	0	0	0	0
Firmicutes	A2	0	0	0	0	0	0	1	0	0	0	0	0	0	0	0	0	0	1	0	0	0	0	0	0	0	0	0	0
Firmicutes	UCG-003	0	0	0	0	0	0	0	0	0	0	0	0	0	0	0	0	0	1	0	0	0	0	0	0	0	0	0	0
Firmicutes	DTU089	0	0	0	0	0	0	1	0	0	0	0	0	0	0	0	0	0	1	0	0	0	0	0	0	0	0	0	0
Firmicutes	Fastidiosipila	0	0	0	0	1	0	0	0	1	0	0	0	0	0	0	0	0	2	1	0	0	0	0	0	0	0	0	1
Firmicutes	HN-HF0106	0	0	0	0	0	0	0	0	0	0	0	0	0	0	0	0	0	1	0	0	0	0	0	0	0	0	0	0
Firmicutes	UCG-012	0	0	0	0	0	0	0	0	0	0	0	0	0	0	0	0	0	1	0	0	0	0	0	0	0	0	0	0
Firmicutes	Peptoniphilus	0	0	0	0	1	0	0	0	0	0	0	0	0	0	0	0	0	2	0	0	0	0	1	0	0	0	0	0
Firmicutes	Mitsuokella	0	3	0	0	0	0	2	0	0	0	0	0	0	0	0	0	0	3	0	0	0	0	0	0	0	0	0	0
Firmicutes	Caloribacterium	0	0	0	0	0	0	0	0	1	0	0	0	0	0	0	0	0	1	1	0	0	0	0	0	0	0	9	0
Firmicutes	Desulfotomaculum	0	0	0	0	0	0	0	0	0	0	0	0	0	0	0	0	0	1	0	0	0	0	0	0	0	0	0	0
Firmicutes	Thermacetogenium	0	0	0	0	0	0	0	0	0	0	0	0	0	0	0	0	0	1	0	0	0	0	0	0	0	0	0	0
Firmicutes	Erysipelotrichaceae UCG-007	0	0	0	0	0	0	0	0	0	0	0	0	0	0	0	0	0	0	1	0	0	0	0	0	0	0	0	0
Firmicutes	Faecalicoccus	0	0	0	0	0	0	0	0	0	0	0	0	0	0	0	0	0	0	1	0	0	0	0	0	0	0	0	0
Firmicutes	Anaerosporobacter	0	0	0	0	0	1	0	0	2	0	0	0	0	0	0	0	0	0	2	0	0	0	1	0	0	0	0	0
Firmicutes	Clostridioides	0	0	0	0	0	1	0	0	0	0	0	0	0	0	0	0	0	0	1	0	0	0	0	0	0	0	0	1
Firmicutes	Abiotrophia	0	1	1	0	0	0	2	0	0	0	0	0	0	0	0	0	0	0	0	0	0	0	1	0	0	0	0	0
Firmicutes	Pediococcus	0	2	0	0	0	0	0	0	0	0	0	0	0	0	0	0	0	0	0	0	1	0	0	0	0	0	0	0
Firmicutes	Ornithinibacillus	0	1	0	0	0	0	0	0	0	0	0	0	0	0	0	0	0	0	0	0	0	0	0	0	0	0	0	0
Firmicutes	Ureibacillus	0	1	0	0	0	0	0	0	0	0	0	0	0	0	0	0	0	0	0	0	0	0	1	0	0	0	0	1
Firmicutes	Solibacillus	0	1	0	0	1	0	0	0	0	0	0	0	0	0	0	0	0	0	0	0	0	0	0	0	0	0	0	0
Firmicutes	Holdemania	0	1	0	1	0	0	0	0	0	0	0	0	0	0	0	0	0	0	0	0	0	0	0	0	0	0	0	0
Firmicutes	Vallitalea	0	1	0	0	0	0	0	0	0	0	0	0	0	0	0	0	0	0	0	0	0	0	0	0	0	0	0	0
Firmicutes	UCG-002	0	1	0	1	0	0	0	0	0	0	0	0	0	0	0	0	0	0	0	0	0	0	0	0	0	0	0	0
Firmicutes	Sporomusa	0	1	0	0	0	0	0	0	0	0	0	0	0	0	0	0	0	0	0	0	0	0	0	0	0	0	0	0
Firmicutes	Dielma	0	0	0	3	0	0	0	0	0	0	0	0	0	0	0	0	0	0	0	1	0	0	0	0	0	0	0	1
Firmicutes	Clostridium sensu stricto 12	0	0	1	0	0	0	1	0	0	0	0	0	0	0	0	0	0	0	0	2	0	0	2	0	0	2	0	0
Firmicutes	Clostridium sensu stricto 11	0	0	0	0	0	2	0	0	1	0	0	0	0	0	0	0	0	0	0	1	0	0	0	0	0	0	0	0
Firmicutes	Gelria	0	0	0	0	0	0	0	0	0	0	0	0	0	0	0	0	0	0	0	1	0	0	0	0	0	0	0	0
Firmicutes	Psychrobacillus	0	0	0	0	0	0	0	0	0	0	0	0	0	0	0	0	0	0	0	0	0	1	0	0	0	0	0	0
Firmicutes	[Eubacterium] hallii group	0	0	0	0	0	0	1	0	0	0	0	0	0	0	0	0	0	0	0	0	0	1	0	1	0	0	0	0
Firmicutes	S5-A14a	0	0	0	0	0	0	0	0	0	0	0	0	0	0	0	0	0	0	0	0	0	1	0	0	0	0	0	0
Firmicutes	Tumebacillus	0	0	0	2	0	0	1	0	0	0	0	0	0	0	0	0	0	0	0	0	0	0	3	0	0	1	0	0
Firmicutes	FD2005	0	0	0	0	0	0	0	0	0	0	0	0	0	0	0	0	0	0	0	0	0	0	2	0	0	0	0	0
Firmicutes	Sporobacter	0	0	0	0	0	0	0	0	0	0	0	0	0	0	0	0	0	0	0	0	0	0	1	0	0	0	0	0
Firmicutes	Planococcus	0	0	0	0	1	0	0	0	0	0	0	0	0	0	0	0	0	0	0	0	0	0	0	1	0	0	0	0
Firmicutes	Desulfuribacillus	0	0	0	0	0	0	0	0	0	0	0	0	0	0	0	0	0	0	0	0	0	0	0	0	0	1	0	0
Firmicutes	Pseudobutyrivibrio	0	0	0	0	0	0	0	0	0	0	0	0	0	0	0	0	0	0	0	0	0	0	0	0	0	1	0	0
Firmicutes	[Eubacterium] siraeum group	0	0	0	0	1	0	1	0	0	0	0	0	0	0	0	0	0	0	0	0	0	0	0	0	0	1	0	0
Firmicutes	Alkaliphilus	0	0	0	0	0	0	0	0	0	0	0	0	0	0	0	0	0	0	0	0	0	0	0	0	0	0	1	0
Firmicutes	Intestinibacter	0	0	0	0	0	0	0	0	0	0	0	0	0	0	0	0	0	0	0	0	0	0	0	0	0	0	1	1
Firmicutes	Atopostipes	0	0	0	0	0	0	0	0	0	0	0	0	0	0	0	0	0	0	0	0	0	0	0	0	0	0	0	1
Firmicutes	Erysipelotrichaceae UCG-002	0	0	0	0	0	0	0	0	0	0	0	0	0	0	0	0	0	0	0	0	0	0	0	0	0	0	0	2
Firmicutes	Coprobacillus	0	0	0	0	0	0	0	0	0	0	0	0	0	0	0	0	0	0	0	0	0	0	0	0	0	0	0	1
Firmicutes	Lachnospiraceae UCG-009	0	0	0	0	0	0	0	0	3	0	0	0	0	0	0	0	0	0	0	0	0	0	0	0	0	0	0	1
Firmicutes	Serpentinicella	0	0	0	0	0	0	0	0	0	0	0	0	0	0	0	0	0	0	0	0	0	0	0	0	0	0	0	1
Firmicutes	Peptoanaerobacter	0	0	1	0	0	0	0	0	0	0	0	0	0	0	0	0	0	0	0	0	0	0	0	0	0	0	0	0
Firmicutes	Acidaminobacter	0	0	1	0	0	0	0	0	0	0	0	0	0	0	0	0	0	0	0	0	0	0	0	0	0	0	0	0
Firmicutes	Clostridium sensu stricto 10	0	0	1	0	0	0	0	0	0	0	0	0	0	0	0	0	0	0	0	0	0	0	0	0	0	0	0	0
Firmicutes	Clostridium sensu stricto 8	0	0	1	0	1	0	0	0	0	0	0	0	0	0	0	0	0	0	0	0	0	0	0	0	0	0	0	0
Firmicutes	Acetivibrio	0	0	1	0	0	0	0	0	0	0	0	0	0	0	0	0	0	0	0	0	0	0	0	0	0	0	0	0
Firmicutes	Anaerosporomusa	0	0	1	0	0	0	0	0	0	0	0	0	0	0	0	0	0	0	0	0	0	0	0	0	0	0	0	0
Firmicutes	Succinispira	0	0	0	1	0	0	0	0	0	0	0	0	0	0	0	0	0	0	0	0	0	0	0	0	0	0	0	0
Firmicutes	[Anaerorhabdus] furcosa group	0	0	0	0	1	0	0	0	0	0	0	0	0	0	0	0	0	0	0	0	0	0	0	0	0	0	0	0
Firmicutes	[Bacteroides] pectinophilus group	0	0	0	0	1	0	0	0	0	0	0	0	0	0	0	0	0	0	0	0	0	0	0	0	0	0	0	0
Firmicutes	Catonella	0	0	0	0	1	0	0	0	0	0	0	0	0	0	0	0	0	0	0	0	0	0	0	0	0	0	0	0
Firmicutes	Gracilibacter	0	0	0	0	2	0	0	0	0	0	0	0	0	0	0	0	0	0	0	0	0	0	0	0	0	0	0	0
Firmicutes	Candidatus Stoquefichus	0	0	0	0	0	1	0	0	0	0	0	0	0	0	0	0	0	0	0	0	0	0	0	0	0	0	0	0
Firmicutes	Clostridium sensu stricto 6	0	0	0	0	0	1	0	0	0	0	0	0	0	0	0	0	0	0	0	0	0	0	0	0	0	0	0	0
Firmicutes	Cellulosilyticum	0	0	0	0	0	3	0	0	0	0	0	0	0	0	0	0	0	0	0	0	0	0	0	0	0	0	0	0
Firmicutes	Lutispora	0	0	0	0	0	1	0	0	0	0	0	0	0	0	0	0	0	0	0	0	0	0	0	0	0	0	0	0
Firmicutes	Rummeliibacillus	0	0	0	0	0	0	1	0	0	0	0	0	0	0	0	0	0	0	0	0	0	0	0	0	0	0	0	0
Firmicutes	Alkalicoccus	0	0	0	0	0	0	1	0	0	0	0	0	0	0	0	0	0	0	0	0	0	0	0	0	0	0	0	0
Firmicutes	Effusibacillus	0	0	0	0	0	0	1	0	0	0	0	0	0	0	0	0	0	0	0	0	0	0	0	0	0	0	0	0
Firmicutes	Criibacterium	0	0	0	0	0	0	1	0	0	0	0	0	0	0	0	0	0	0	0	0	0	0	0	0	0	0	0	0
Firmicutes	Finegoldia	0	0	0	0	0	0	1	0	0	0	0	0	0	0	0	0	0	0	0	0	0	0	0	0	0	0	0	0
Firmicutes	Caloramator	0	0	0	0	0	0	1	0	0	0	0	0	0	0	0	0	0	0	0	0	0	0	0	0	0	0	0	0
Firmicutes	Dethiobacter	0	0	0	0	0	0	1	0	0	0	0	0	0	0	0	0	0	0	0	0	0	0	0	0	0	0	0	0
Firmicutes	Aliicoccus	0	0	0	0	0	0	0	0	1	0	0	0	0	0	0	0	0	0	0	0	0	0	0	0	0	0	0	0
Firmicutes	Pelosinus	0	0	0	0	0	0	0	0	1	0	0	0	0	0	0	0	0	0	0	0	0	0	0	0	0	0	0	0
Firmicutes	Thermoanaerobacterium	0	0	0	0	0	0	0	0	2	0	0	0	0	0	0	0	0	0	0	0	0	0	0	0	0	0	0	0
Firmicutes	Candidatus Desulforudis	0	0	0	0	0	0	0	0	1	0	0	0	0	0	0	0	0	0	0	0	0	0	0	0	0	0	0	0
Firmicutes	Pelotomaculum	0	0	0	0	0	0	0	0	1	0	0	0	0	0	0	0	0	0	0	0	0	0	0	0	0	0	0	0
Fusobacteriota	Fusobacterium	44	6	76	21	94	6	48	3	2	5	2	0	6	2	0	0	0	11	0	3	0	2	6	2	0	3	1	0
Fusobacteriota	Cetobacterium	1	0	0	1	0	0	1	0	0	0	0	0	0	0	0	0	0	1	0	0	0	0	0	0	0	0	0	0
Fusobacteriota	Oceanivirga	0	0	0	0	0	0	1	1	1	1	1	0	1	0	1	1	1	3	1	0	0	0	0	0	0	0	0	0
Fusobacteriota	Leptotrichia	0	0	7	0	3	0	0	0	0	0	6	0	0	0	0	6	0	1	0	3	0	0	0	0	0	6	0	0
Fusobacteriota	Hypnocyclicus	0	0	4	0	3	0	0	0	0	0	0	0	0	0	0	0	0	0	0	0	0	0	0	0	0	0	0	0
Gemmatimonadota	Gemmatimonas	0	0	0	0	0	0	0	0	2	0	0	0	1	4	0	0	0	0	0	3	0	0	0	0	0	0	0	0
Halobacterota	Haloterrigena	0	0	0	0	0	0	0	0	0	1	0	0	0	0	0	0	0	0	0	0	0	0	0	0	0	0	0	0
Halobacterota	Methanosaeta	0	0	0	0	0	0	0	0	0	0	0	0	0	0	0	0	0	0	3	0	0	0	0	0	0	0	0	0
Hydrogenedentes	Candidatus Hydrogenedens	0	1	0	0	0	0	0	0	0	0	0	0	0	0	0	0	0	0	0	0	0	0	0	0	0	0	0	0
Hydrogenedentes	YC-ZSS-LKJ63	0	0	0	0	1	0	0	0	0	0	0	0	0	0	0	0	0	0	0	0	0	0	0	0	0	0	0	0
Methylomirabilota	Sh765B-TzT-35	0	0	0	2	1	0	1	0	0	0	0	0	0	0	1	0	0	0	0	0	0	0	0	0	0	0	0	0
Methylomirabilota	wb1-A12	0	0	0	0	1	0	0	0	0	0	0	0	0	0	0	0	0	0	0	0	0	0	0	0	0	0	0	0
Myxococcota	Anaeromyxobacter	0	0	2	2	0	0	0	0	0	1	0	0	0	0	0	0	2	0	0	0	0	0	0	0	0	0	0	0
Myxococcota	Cystobacter	0	0	0	0	0	0	0	0	0	0	0	0	1	0	0	0	0	0	0	0	0	0	0	0	0	0	0	0
Myxococcota	P3OB-42	0	0	0	0	1	0	0	0	0	0	0	0	0	2	0	0	0	0	0	0	0	0	1	0	0	0	0	1
Myxococcota	Haliangium	0	0	0	1	2	0	2	0	0	0	0	0	0	0	0	0	0	1	2	0	0	0	5	0	0	0	0	3
Myxococcota	Phaselicystis	0	0	1	1	2	0	0	0	0	0	0	0	0	0	0	0	0	0	1	0	0	0	0	0	0	0	0	0
Myxococcota	Pseudenhygromyxa	0	0	0	0	0	0	0	0	0	0	0	0	0	0	0	0	0	0	0	0	0	0	1	0	0	0	0	0
Myxococcota	Archangium	0	0	0	1	0	0	0	0	0	0	0	0	0	0	0	0	0	0	0	0	0	0	0	0	0	0	0	0
Myxococcota	Corallococcus	0	0	0	1	0	0	0	0	0	0	0	0	0	0	0	0	0	0	0	0	0	0	0	0	0	0	0	0
Myxococcota	Pajaroellobacter	0	0	0	2	0	0	0	0	0	0	0	0	0	0	0	0	0	0	0	0	0	0	0	0	0	0	0	0
Myxococcota	Sorangium	0	0	0	0	1	0	0	0	0	0	0	0	0	0	0	0	0	0	0	0	0	0	0	0	0	0	0	0
Myxococcota	Nannocystis	0	0	0	0	0	0	0	0	1	0	0	0	0	0	0	0	0	0	0	0	0	0	0	0	0	0	0	0
Nitrospinota	Nitrospina	0	0	0	0	0	0	0	0	0	0	0	0	0	0	0	0	1	0	0	0	1	0	0	0	0	0	0	0
Nitrospirota	Nitrospira	1	0	1	0	3	1	0	0	0	0	0	0	0	0	0	0	0	0	0	0	0	0	0	0	0	0	2	0
Nitrospirota	Thermodesulfovibrio	0	0	0	0	0	0	0	0	0	0	0	0	0	0	0	0	1	0	0	0	0	0	0	0	0	0	0	0
Patescibacteria	Candidatus Saccharimonas	0	0	1	3	4	0	0	0	0	0	0	0	2	2	0	0	0	0	0	1	0	0	0	0	0	0	0	0
Patescibacteria	TM7x	0	0	5	1	0	3	3	0	0	0	0	0	0	0	0	0	2	0	0	1	0	0	0	0	0	0	0	0
Patescibacteria	TM7a	0	0	3	1	0	0	0	0	0	0	0	0	0	0	0	0	0	0	0	0	0	0	1	2	0	0	0	0
Patescibacteria	TM7	0	0	0	1	0	0	0	0	0	0	0	0	0	0	0	0	0	0	0	0	0	0	0	0	0	0	0	0
Planctomycetota	Gemmata	1	0	0	0	0	0	2	0	0	0	0	0	0	0	0	0	1	0	0	0	0	1	1	0	0	0	0	0
Planctomycetota	Aquisphaera	1	1	0	1	1	0	0	0	0	0	0	0	0	0	0	0	0	0	0	0	0	0	0	0	0	0	0	0
Planctomycetota	Tundrisphaera	1	1	0	2	0	3	1	0	0	0	0	0	3	6	0	0	0	2	0	0	0	0	3	0	0	0	0	0
Planctomycetota	Pirellula	1	0	1	0	0	0	0	0	0	0	0	0	0	0	0	0	0	0	2	0	0	0	0	0	0	0	0	0
Planctomycetota	SM1A02	4	0	0	0	0	0	2	2	6	0	2	0	3	0	2	2	3	24	43	0	2	0	3	0	0	1	1	3
Planctomycetota	Candidatus Jettenia	5	3	1	4	2	2	0	0	14	3	34	0	15	0	6	20	34	27	1	9	7	1	3	0	1	2	1	7
Planctomycetota	Telmatocola	0	0	0	0	0	0	0	0	0	1	0	0	0	0	0	0	0	0	0	0	0	0	0	0	0	0	0	0
Planctomycetota	Schlesneria	0	0	0	0	0	0	0	0	0	1	1	0	0	0	0	0	0	0	0	0	0	0	0	0	0	0	0	0
Planctomycetota	Singulisphaera	0	0	0	0	0	0	0	0	0	0	0	0	1	2	0	0	0	1	0	0	0	0	1	0	0	0	0	2
Planctomycetota	CL500-3	0	0	0	0	0	0	0	0	1	0	0	0	1	0	0	0	0	1	1	0	0	0	0	0	0	0	0	0
Planctomycetota	Pir4 lineage	0	1	0	1	0	0	0	0	0	0	0	0	0	0	1	1	2	0	0	0	0	0	1	0	0	0	0	1
Planctomycetota	JL-ETNP-F27	0	0	0	0	0	1	0	1	0	0	0	0	0	0	1	0	0	2	1	0	0	0	0	0	0	0	0	0
Planctomycetota	Rubripirellula	0	0	0	0	0	0	1	0	0	0	0	0	0	0	0	0	1	0	0	0	0	0	0	0	0	0	0	1
Planctomycetota	Isosphaera	0	0	0	0	0	0	0	0	0	0	0	0	0	0	0	0	0	2	0	0	0	0	1	0	0	0	0	0
Planctomycetota	Fimbriiglobus	0	0	0	0	0	0	0	0	0	0	0	0	0	0	0	0	0	1	0	0	0	0	0	0	0	0	0	0
Planctomycetota	Rhodopirellula	0	0	0	0	0	0	0	0	0	0	0	0	0	0	0	0	0	0	4	0	0	0	0	0	0	0	0	0
Planctomycetota	Candidatus Nostocoida	0	1	0	0	0	0	0	0	0	0	0	0	0	0	0	0	0	0	0	0	0	0	0	0	0	0	0	0
Planctomycetota	Paludisphaera	0	0	0	1	0	0	0	0	0	0	0	0	0	0	0	0	0	0	0	0	0	0	0	0	0	0	0	1
Planctomycetota	Candidatus Anammoximicrobium	0	0	0	0	4	0	0	0	0	0	0	0	0	0	0	0	0	0	0	0	0	0	0	0	0	0	0	0
Planctomycetota	p-1088-a5 gut group	0	0	0	0	1	0	0	0	0	0	0	0	0	0	0	0	0	0	0	0	0	0	0	0	0	0	0	0
Planctomycetota	Planctopirus	0	0	0	0	4	0	0	0	0	0	0	0	0	0	0	0	0	0	0	0	0	0	0	0	0	0	0	0
Proteobacteria	Pantoea	152	2	1	1	1	2	3	0	4	3	3	1	1	0	9	0	6	9	23	1	4	10	0	0	3	0	6	5
Proteobacteria	Escherichia-Shigella	7	29	46	21	27	18	47	10	41	10	19	0	19	0	86	22	51	78	31	22	42	11	29	8	0	27	11	22
Proteobacteria	Citrobacter	2	4	6	1	2	10	7	3	1	3	4	0	1	0	9	1	7	6	9	4	2	7	4	3	0	5	4	3
Proteobacteria	Enterobacter	2	1	4	2	3	0	3	5	10	0	2	0	7	0	17	2	5	16	3	5	6	2	3	1	0	1	4	2
Proteobacteria	Kluyvera	1	0	0	0	0	0	0	1	1	0	0	0	1	0	1	0	2	2	1	1	1	0	0	1	0	0	1	0
Proteobacteria	Kosakonia	1	0	0	1	3	0	2	0	0	0	0	0	1	0	1	0	0	3	0	0	1	0	0	0	0	0	0	0
Proteobacteria	Plesiomonas	1	0	0	0	0	1	0	0	0	0	0	0	0	1	0	0	2	2	1	0	1	0	0	0	0	0	0	0
Proteobacteria	endosymbionts	2	3	2	1	0	0	2	0	0	1	0	0	0	0	3	0	4	3	3	0	1	4	1	0	0	3	0	0
Proteobacteria	Neisseria	36	78	152	107	208	73	135	1	14	27	20	1	29	34	733	19	129	91	4	255	35	112	279	110	0	211	6	45
Proteobacteria	Kingella	3	5	18	12	17	10	16	1	2	4	2	0	1	4	41	5	35	13	0	21	17	38	36	8	0	23	1	16
Proteobacteria	Conchiformibius	2	6	11	11	16	3	19	0	1	3	3	0	0	2	57	4	47	7	1	11	12	34	51	12	0	15	0	8
Proteobacteria	Simonsiella	2	3	2	4	4	0	4	0	0	0	0	0	2	0	15	4	9	0	0	0	5	5	21	1	0	4	0	2
Proteobacteria	Alysiella	1	4	2	2	6	3	5	0	1	0	0	0	0	1	8	0	26	3	0	3	5	11	19	1	0	5	0	5
Proteobacteria	Snodgrassella	1	1	1	3	1	2	5	0	1	0	0	0	0	0	2	1	1	1	1	0	1	5	5	0	0	3	0	1
Proteobacteria	Massilia	12	3	9	22	4	0	2	0	2	6	0	0	7	0	2	0	5	7	10	1	1	1	3	0	0	1	1	1
Proteobacteria	Duganella	1	1	0	1	0	1	0	0	0	0	1	0	0	0	0	0	0	0	0	0	0	0	0	0	0	0	0	0
Proteobacteria	Herbaspirillum	1	0	2	0	0	0	0	0	0	0	0	0	1	0	1	0	0	0	0	1	0	0	0	0	0	0	0	0
Proteobacteria	Herminiimonas	1	0	0	0	1	0	0	0	0	0	0	0	0	0	1	0	0	0	0	0	0	0	0	0	0	0	0	0
Proteobacteria	Delftia	2	0	1	0	0	0	1	0	0	0	0	0	0	0	4	0	1	0	1	0	0	0	0	0	0	0	0	0
Proteobacteria	Acidovorax	2	0	5	0	12	3	1	7	7	1	0	0	0	0	1	1	4	3	2	1	0	1	0	1	0	0	2	1
Proteobacteria	Comamonas	2	5	6	1	7	0	0	4	10	1	5	0	8	0	10	4	8	19	14	4	3	0	0	0	0	0	21	4
Proteobacteria	Curvibacter	1	0	1	1	0	0	0	0	0	0	0	0	0	0	0	0	0	0	0	0	0	0	0	0	0	1	0	0
Proteobacteria	Thiomonas	1	0	0	0	0	0	0	0	0	0	0	0	0	0	1	0	0	0	0	0	0	0	0	0	0	0	0	0
Proteobacteria	Burkholderia-Caballeronia-Paraburkholderia	2	9	10	2	9	1	1	3	4	1	5	0	5	4	16	2	12	10	4	10	0	3	3	3	0	4	0	2
Proteobacteria	Cupriavidus	1	0	3	3	3	1	1	0	3	0	0	0	0	0	7	0	2	1	0	2	0	1	2	1	0	0	0	2
Proteobacteria	Ralstonia	1	1	3	0	3	1	1	0	6	0	0	0	1	0	6	1	2	4	2	0	0	0	3	2	0	1	0	0
Proteobacteria	Thiobacillus	3	20	24	1	13	37	40	241	139	41	48	0	92	1	158	14	98	312	104	65	64	61	24	22	0	52	44	30
Proteobacteria	Azospira	1	0	0	0	0	0	0	0	0	0	0	0	0	0	0	0	0	1	2	0	1	0	0	0	0	0	0	0
Proteobacteria	Alcaligenes	1	1	4	14	12	1	5	0	0	0	1	0	5	2	31	0	10	0	0	16	2	1	0	4	0	2	0	0
Proteobacteria	Haemophilus	25	63	201	163	207	178	362	46	27	68	50	0	30	26	330	36	313	138	126	134	30	84	98	90	0	246	33	42
Proteobacteria	Actinobacillus	23	54	70	56	84	63	124	14	13	15	20	0	12	14	162	27	151	61	18	46	18	33	58	33	0	93	22	11
Proteobacteria	Pasteurella	13	18	72	38	43	45	71	8	7	26	18	0	8	5	109	4	76	39	72	40	9	22	43	24	0	71	16	16
Proteobacteria	Avibacterium	3	1	1	1	1	0	1	0	0	0	0	0	0	0	1	0	1	0	0	0	0	0	1	0	0	2	0	0
Proteobacteria	Rodentibacter	3	8	32	12	17	17	30	3	2	2	2	0	3	1	17	0	17	9	24	15	3	7	5	6	0	12	1	1
Proteobacteria	Muribacter	1	1	2	2	5	2	7	0	3	0	0	0	1	0	6	2	6	3	1	1	0	1	4	2	0	2	1	1
Proteobacteria	Histophilus	1	0	1	0	1	0	1	0	0	0	0	0	0	0	0	0	0	0	0	0	0	0	1	0	0	0	0	0
Proteobacteria	Bibersteinia	1	0	2	0	1	0	2	1	0	0	0	0	0	0	2	0	0	0	0	0	0	1	0	0	0	1	2	1
Proteobacteria	Pseudohongiella	49	36	17	12	14	39	42	273	472	54	210	2	210	1	258	90	260	839	467	181	119	47	17	22	1	77	59	88
Proteobacteria	Halomonas	2	13	3	4	3	1	5	11	10	0	1	0	59	1	12	0	5	8	139	4	3	1	2	1	0	2	0	2
Proteobacteria	Reinekea	1	0	0	0	0	0	0	0	0	0	0	0	1	0	1	0	0	0	0	0	0	0	0	0	0	0	0	0
Proteobacteria	Moraxella	12	334	399	231	490	73	434	9	20	31	8	0	125	56	1046	30	445	480	13	83	24	50	151	134	1	186	1	38
Proteobacteria	Acinetobacter	5	87	53	31	60	10	59	11	12	9	12	0	27	4	159	10	50	94	28	21	10	13	20	33	1	25	4	8
Proteobacteria	Enhydrobacter	1	3	3	0	5	1	5	1	0	0	1	0	0	1	17	0	2	7	2	3	1	2	2	9	0	2	0	1
Proteobacteria	Pseudomonas	4	58	37	13	49	12	42	17	96	6	9	0	29	7	116	7	44	127	432	16	20	8	13	12	2	22	45	7
Proteobacteria	Pseudoalteromonas	3	2	0	1	0	0	3	1	8	0	2	0	1	0	1	2	2	9	3	2	2	1	0	0	0	0	0	1
Proteobacteria	Alteromonas	1	4	1	2	0	2	7	17	6	0	2	0	2	0	6	3	8	15	134	2	2	2	2	0	0	3	2	1
Proteobacteria	Colwellia	1	0	1	0	0	0	1	3	1	0	1	0	0	0	2	0	1	3	2	1	0	0	0	1	0	1	1	0
Proteobacteria	Aliidiomarina	1	0	0	0	0	0	0	0	0	0	0	0	0	0	1	0	0	1	0	0	0	0	0	1	0	0	0	0
Proteobacteria	Marinobacter	1	3	0	4	5	4	3	14	4	2	3	1	4	1	9	2	12	7	13	4	3	7	1	2	1	5	356	0
Proteobacteria	Stenotrophomonas	6	6	1	0	1	1	1	1	8	2	2	1	3	1	5	1	2	2	13	2	1	1	1	0	0	0	1736	1
Proteobacteria	Thiomicrorhabdus	3	4	0	0	2	1	0	0	1	0	0	0	0	0	1	0	0	0	18	0	0	0	0	0	0	0	0	0
Proteobacteria	Acidibacter	2	0	0	1	0	1	0	0	3	0	0	0	0	0	1	0	0	0	6	0	0	0	0	0	1	0	2	1
Proteobacteria	Pseudohaliea	1	0	0	0	0	0	0	3	4	0	1	0	0	0	0	0	3	6	7	4	2	2	0	0	0	2	1	0
Proteobacteria	Vibrio	1	2	1	0	1	2	1	8	4	1	1	0	4	1	5	2	7	6	25	1	1	1	0	2	0	2	0	0
Proteobacteria	Marine Methylotrophic Group 2	1	0	0	0	0	0	0	0	0	0	0	0	0	0	0	0	0	1	0	0	0	0	0	0	0	0	0	0
Proteobacteria	Anaerobiospirillum	1	0	0	0	0	0	1	0	0	0	0	0	0	0	0	0	0	0	0	0	0	0	0	0	0	0	0	0
Proteobacteria	Methylobacterium-Methylorubrum	3	1	2	7	3	0	0	0	0	2	0	0	14	3	1	2	1	3	0	1	0	0	4	0	0	3	1	11
Proteobacteria	Microvirga	1	0	0	1	0	0	0	0	0	0	0	0	0	0	3	0	0	0	0	0	0	0	0	0	0	0	0	1
Proteobacteria	Methylocystis	1	0	0	0	0	0	0	0	0	0	0	0	0	1	1	0	0	0	0	0	0	0	1	0	0	1	2	2
Proteobacteria	Bradyrhizobium	2	6	2	15	4	5	1	0	0	0	1	0	3	4	0	1	0	2	0	1	0	0	3	0	0	0	1	0
Proteobacteria	Filomicrobium	1	0	0	1	0	0	0	0	0	0	0	0	0	0	0	0	0	0	0	0	0	0	0	0	0	0	0	0
Proteobacteria	Allorhizobium-Neorhizobium-Pararhizobium-Rhizobium	1	5	1	3	3	1	2	1	2	0	2	0	3	2	4	0	3	5	8	0	0	0	0	0	0	1	0	3
Proteobacteria	Sphingomonas	4	7	1	29	4	0	1	0	2	0	2	0	5	6	0	1	5	9	1	3	0	3	13	0	0	4	1	9
Proteobacteria	Erythrobacter	3	3	0	1	1	0	0	0	4	1	7	0	3	0	2	4	5	8	3	5	0	0	2	0	0	3	0	2
Proteobacteria	Phenylobacterium	2	1	0	2	0	0	0	0	1	0	0	0	1	0	0	0	0	0	0	0	0	1	0	0	0	0	0	0
Proteobacteria	Brevundimonas	1	1	2	3	1	0	0	0	119	0	0	0	0	2	1	0	1	72	397	0	0	0	0	0	2	0	3	0
Proteobacteria	Rhodobacter	1	0	0	0	0	0	0	0	0	0	0	0	0	0	0	0	0	0	0	0	0	0	0	0	0	0	0	0
Proteobacteria	Tropicimonas	1	0	0	0	0	0	0	0	0	0	0	0	0	0	0	0	0	0	0	0	0	0	0	0	0	0	0	0
Proteobacteria	Achromobacter	0	1	11	30	50	2	21	0	24	4	3	0	16	11	153	2	53	42	91	53	0	5	0	8	0	7	1	0
Proteobacteria	Advenella	0	0	0	1	1	0	0	0	0	1	1	0	0	0	7	0	3	0	0	2	0	0	0	0	0	0	0	0
Proteobacteria	Limnohabitans	0	0	1	0	0	0	0	0	0	1	0	0	0	0	1	0	0	0	3	0	0	0	2	0	0	1	0	0
Proteobacteria	Nitrosomonas	0	0	1	1	1	0	0	0	15	2	0	0	0	0	1	0	1	0	147	2	0	0	1	0	0	0	0	0
Proteobacteria	Otariodibacter	0	0	2	4	5	4	1	2	0	3	2	0	1	0	4	1	1	1	3	3	0	0	1	0	0	3	1	2
Proteobacteria	Frederiksenia	0	2	5	2	5	3	6	1	0	2	2	0	0	1	4	0	4	2	11	3	1	1	0	1	0	2	0	2
Proteobacteria	Phocoenobacter	0	8	4	3	2	5	12	0	0	2	2	0	1	0	12	1	5	0	3	2	1	1	1	2	0	4	1	1
Proteobacteria	Gallibacterium	0	2	6	4	8	6	7	2	2	2	1	0	2	2	4	0	9	2	12	15	1	2	0	3	0	1	0	2
Proteobacteria	Aggregatibacter	0	6	7	3	6	9	11	1	1	1	0	0	0	1	9	0	8	3	2	5	0	3	0	2	0	3	2	2
Proteobacteria	Testudinibacter	0	0	0	0	0	0	0	0	0	1	0	0	1	0	0	0	2	0	2	0	1	0	0	1	0	0	0	0
Proteobacteria	Nicoletella	0	3	0	2	2	0	3	0	0	1	0	0	1	0	2	1	2	1	0	0	2	2	0	0	0	1	0	0
Proteobacteria	Bisgaardia	0	0	0	1	1	2	2	0	0	1	0	0	0	0	1	0	0	0	0	1	0	0	0	1	0	0	1	0
Proteobacteria	Serratia	0	0	1	2	0	2	5	1	1	1	1	0	2	1	6	1	1	8	6	1	3	1	0	1	0	1	4	1
Proteobacteria	Dyella	0	0	0	1	2	0	1	0	1	1	3	0	0	0	0	0	0	0	0	0	0	0	0	0	0	0	0	0
Proteobacteria	Succinivibrio	0	0	0	0	0	0	0	1	3	1	1	0	1	0	2	0	1	6	1	0	1	0	0	0	0	0	1	1
Proteobacteria	Coxiella	0	0	1	1	2	1	0	2	3	1	0	0	2	0	1	0	1	1	4	0	0	0	0	0	0	0	1	0
Proteobacteria	Fangia	0	0	0	0	0	0	0	0	0	1	0	0	0	0	1	0	0	1	0	0	0	0	0	0	0	0	0	0
Proteobacteria	Methylomicrobium	0	0	0	1	1	0	0	0	0	1	0	0	0	0	0	0	0	0	0	0	0	0	0	0	0	0	0	0
Proteobacteria	Mesorhizobium	0	1	1	1	0	3	1	0	200	3	2	1	100	2	8	2	3	250	1104	5	17	3	1	1	6	0	8	0
Proteobacteria	Pseudochrobactrum	0	0	0	0	0	0	0	0	0	1	0	0	0	0	0	0	0	0	0	0	0	0	0	0	0	0	0	0
Proteobacteria	Hyphomicrobium	0	0	1	0	1	0	1	0	2	1	1	0	2	0	0	0	2	4	1	0	0	0	1	0	0	0	2	1
Proteobacteria	Xanthobacter	0	0	1	0	0	0	0	0	0	1	0	0	0	0	0	0	0	0	0	0	0	0	0	0	0	0	0	0
Proteobacteria	Labrys	0	0	0	0	0	2	0	3	0	1	0	0	0	0	1	0	1	1	5	1	0	1	0	1	0	0	3	1
Proteobacteria	Roseospira	0	0	0	0	0	2	1	3	2	2	0	0	1	0	7	1	0	4	1	0	1	0	0	0	0	1	1	0
Proteobacteria	Ruegeria	0	0	0	0	0	0	0	0	0	1	0	0	1	0	0	0	0	0	0	0	0	0	0	0	0	0	0	0
Proteobacteria	Reyranella	0	0	1	0	0	0	0	0	0	1	0	0	0	0	0	0	0	2	0	0	0	0	0	0	0	0	0	0
Proteobacteria	Chromohalobacter	0	0	0	0	0	0	0	0	0	0	1	0	0	0	0	0	1	0	0	0	0	1	0	0	0	0	0	0
Proteobacteria	Oleiphilus	0	0	0	0	0	0	0	0	0	0	1	0	0	0	0	0	0	0	0	0	0	0	0	0	0	0	0	0
Proteobacteria	Ursidibacter	0	1	0	0	1	0	0	3	1	0	1	0	0	0	1	0	1	0	0	2	0	0	0	0	0	0	0	0
Proteobacteria	Verticiella	0	0	2	2	4	0	2	0	1	0	1	0	3	1	10	0	4	0	0	5	0	1	0	1	0	1	0	0
Proteobacteria	Candidatus Kinetoplastibacterium	0	0	0	0	0	0	0	0	0	0	1	0	0	0	0	0	2	0	0	0	0	0	0	0	0	0	0	0
Proteobacteria	Parvibium	0	0	0	0	0	0	0	0	0	0	1	0	1	0	0	0	0	0	0	0	0	0	0	0	0	0	0	0
Proteobacteria	Aquabacterium	0	1	1	0	3	0	0	0	0	0	2	0	0	0	1	0	1	3	0	1	0	0	0	0	0	0	0	0
Proteobacteria	Buchnera	0	0	1	0	0	0	0	0	0	0	1	0	0	0	1	0	0	1	0	0	0	0	0	0	0	0	0	0
Proteobacteria	Providencia	0	0	0	0	1	0	0	0	0	0	1	0	0	0	0	0	1	1	0	0	0	0	0	1	0	0	1	0
Proteobacteria	Yersinia	0	0	1	0	1	0	1	0	0	0	1	0	0	0	2	0	0	1	2	0	0	0	0	0	0	0	0	0
Proteobacteria	Hafnia-Obesumbacterium	0	0	0	0	0	0	0	0	0	0	1	0	0	0	1	0	0	0	0	0	0	0	0	0	0	0	0	0
Proteobacteria	Idiomarina	0	2	0	0	0	0	0	0	1	0	1	0	0	1	1	0	0	1	0	0	0	0	0	1	0	2	0	0
Proteobacteria	Aeromonas	0	1	0	0	2	1	4	2	4	0	2	0	0	0	6	0	4	5	4	3	2	1	0	0	0	0	2	1
Proteobacteria	Milano-WF1B-03	0	0	0	0	0	0	0	0	0	0	1	0	0	0	0	0	1	0	0	0	0	0	0	0	0	0	0	0
Proteobacteria	Bauldia	0	0	0	0	0	0	0	0	0	0	3	0	0	0	2	2	0	1	1	0	0	0	0	0	0	0	0	0
Proteobacteria	Rhodoblastus	0	0	0	0	0	0	0	0	0	0	1	0	0	0	0	0	0	0	0	0	0	0	0	0	0	0	0	0
Proteobacteria	Porphyrobacter	0	0	0	0	0	0	0	0	0	0	2	0	1	0	0	0	1	0	1	0	0	0	0	0	0	0	0	0
Proteobacteria	Sphingobium	0	0	0	3	3	0	0	0	0	0	1	0	2	0	0	0	0	1	1	1	0	0	0	0	0	0	0	0
Proteobacteria	Altererythrobacter	0	0	0	0	0	0	0	0	0	0	1	0	0	0	0	0	0	0	0	0	0	0	0	0	0	0	0	0
Proteobacteria	Acidiphilium	0	1	0	2	1	1	1	0	0	0	2	0	2	0	0	0	0	1	0	1	0	0	5	0	0	0	0	1
Proteobacteria	Roseococcus	0	0	0	0	0	0	0	1	0	0	1	0	0	0	0	0	0	0	0	0	0	0	0	0	0	0	0	0
Proteobacteria	Candidatus Jidaibacter	0	0	0	0	0	0	0	0	0	0	1	0	0	0	0	0	0	0	0	0	0	0	0	0	0	0	0	0
Proteobacteria	Tistlia	0	0	0	0	0	0	0	1	2	0	2	0	1	0	0	2	0	0	14	1	1	1	1	0	0	0	10	0
Proteobacteria	Paracoccus	0	0	1	0	1	0	0	0	1	0	1	0	0	0	2	0	0	0	1	0	0	0	0	0	0	0	0	0
Proteobacteria	Magnetovibrio	0	1	0	0	0	0	0	0	0	0	1	0	0	0	0	0	0	0	0	1	0	0	0	0	0	0	0	0
Proteobacteria	Endozoicomonas	0	0	1	0	1	0	0	0	2	0	0	0	1	0	1	0	1	1	2	0	0	0	0	0	0	0	0	0
Proteobacteria	Pelistega	0	0	3	9	11	1	6	0	0	0	0	0	6	4	43	1	22	0	0	22	1	2	0	3	0	3	0	1
Proteobacteria	Taylorella	0	0	0	3	4	0	1	0	0	0	0	0	3	0	21	0	6	0	0	1	1	0	0	0	0	1	0	0
Proteobacteria	Derxia	0	0	0	0	0	0	0	0	0	0	0	0	2	0	4	0	0	1	0	0	0	0	0	0	0	0	0	0
Proteobacteria	Oligella	0	0	0	0	0	0	1	0	0	0	0	0	1	0	0	1	1	0	0	1	0	0	0	0	0	0	0	0
Proteobacteria	Pusillimonas	0	0	0	1	3	0	0	1	0	0	0	0	1	0	10	0	2	0	0	0	0	0	0	0	0	0	0	0
Proteobacteria	Pigmentiphaga	0	0	1	2	6	0	0	0	0	0	0	0	1	0	6	0	2	0	0	1	0	0	0	1	0	0	0	0
Proteobacteria	Mitsuaria	0	0	1	0	0	0	0	0	0	0	0	0	1	0	0	0	0	0	0	0	0	0	0	0	0	0	0	0
Proteobacteria	Variovorax	0	1	0	1	1	0	0	0	1	0	0	0	1	0	1	0	1	0	0	1	0	0	0	0	0	0	1	0
Proteobacteria	Leptothrix	0	0	0	0	0	0	1	0	2	0	0	0	1	0	0	0	0	0	1	0	0	0	0	0	0	0	0	0
Proteobacteria	Zoogloea	0	0	1	0	2	0	0	0	0	0	0	0	1	1	0	0	0	1	0	1	0	0	0	0	0	0	0	0
Proteobacteria	Dechloromonas	0	1	6	1	12	0	2	0	8	0	0	0	1	1	0	0	1	14	2	0	0	0	0	0	0	1	0	1
Proteobacteria	Aquitalea	0	1	0	0	0	1	0	0	0	0	0	0	1	0	0	0	0	0	0	0	0	0	0	1	0	0	0	0
Proteobacteria	Psychrobacter	0	28	16	12	25	9	17	0	3	0	0	0	9	1	63	1	13	21	5	7	2	4	3	11	0	10	0	2
Proteobacteria	Azotobacter	0	0	0	0	0	0	0	0	0	0	0	0	1	0	1	0	3	0	0	0	0	0	1	0	0	0	0	0
Proteobacteria	Caviibacterium	0	0	0	0	0	0	0	0	0	0	0	0	1	0	1	0	0	0	0	0	0	0	0	0	0	0	0	0
Proteobacteria	Klebsiella	0	3	1	1	2	0	2	0	3	0	0	0	2	0	8	1	1	17	1	2	4	2	1	0	0	1	2	0
Proteobacteria	Trabulsiella	0	0	0	0	0	0	0	0	0	0	0	0	1	0	0	0	0	1	0	0	0	0	0	0	0	0	0	0
Proteobacteria	Arsenophonus	0	0	0	1	0	0	0	0	0	0	0	0	1	0	0	0	1	0	0	0	0	0	0	1	0	1	0	0
Proteobacteria	Ahniella	0	0	0	0	1	0	0	0	0	0	0	0	1	0	0	0	0	0	0	0	0	0	0	0	0	0	0	0
Proteobacteria	Aquimonas	0	0	1	0	0	0	0	1	0	0	0	0	1	0	0	0	0	0	1	0	0	0	0	0	0	0	0	0
Proteobacteria	Succinatimonas	0	0	0	0	0	0	0	0	0	0	0	0	1	0	1	0	0	0	0	0	0	0	0	0	0	0	0	0
Proteobacteria	Succinivibrionaceae UCG-002	0	0	0	0	0	1	0	0	1	0	0	0	1	0	2	0	0	0	2	0	0	0	0	0	0	1	0	0
Proteobacteria	Thiovirga	0	2	1	1	0	0	3	1	5	0	0	0	3	0	1	0	2	7	1	1	1	0	2	0	0	1	1	0
Proteobacteria	Methylobacter	0	0	0	0	0	0	0	0	0	0	0	0	1	0	0	0	1	0	0	0	0	0	0	0	0	0	0	0
Proteobacteria	Thiohalorhabdus	0	0	0	0	0	0	0	0	0	0	0	0	1	0	0	0	0	0	0	0	0	0	0	0	0	0	0	0
Proteobacteria	Candidatus Hodgkinia	0	0	0	0	0	0	0	0	0	0	0	0	1	0	0	0	0	0	0	0	0	0	0	0	0	0	0	0
Proteobacteria	1174-901-12	0	1	2	1	0	0	0	0	0	0	0	0	3	6	0	0	0	1	0	3	0	0	0	0	0	0	1	3
Proteobacteria	Novosphingobium	0	0	1	2	4	0	0	0	1	0	0	0	3	0	0	0	3	1	6	2	0	0	0	0	0	0	0	3
Proteobacteria	Ascidiaceihabitans	0	0	0	0	0	0	0	0	1	0	0	0	1	0	0	0	0	0	1	0	0	0	0	0	0	1	0	0
Proteobacteria	Sulfitobacter	0	0	0	0	0	0	0	0	1	0	0	0	1	0	0	0	0	4	0	0	0	0	0	0	0	0	0	0
Proteobacteria	Roseobacter clade NAC11-7 lineage	0	2	0	0	0	0	0	0	0	0	0	0	1	0	0	0	0	0	0	0	0	0	0	0	0	0	0	0
Proteobacteria	Magnetococcus	0	0	0	0	0	0	0	0	0	0	0	0	1	0	0	0	0	0	0	0	0	0	0	0	0	0	0	1
Proteobacteria	Vitreoscilla	0	0	0	0	0	0	1	0	1	0	0	0	0	2	3	0	2	0	0	1	0	2	0	1	0	1	0	0
Proteobacteria	Ramlibacter	0	1	1	0	0	0	0	0	1	0	0	0	0	1	2	0	2	0	4	0	0	0	0	0	1	0	0	0
Proteobacteria	Hydrogenophaga	0	0	1	0	0	0	0	0	0	0	0	0	0	1	1	0	1	0	0	0	0	0	0	0	0	0	0	0
Proteobacteria	Mannheimia	0	1	8	1	3	1	5	0	0	0	0	0	0	2	4	2	2	1	3	4	0	1	0	2	0	5	2	0
Proteobacteria	Lonepinella	0	0	0	0	0	0	0	0	0	0	0	0	0	1	0	0	0	0	0	0	1	0	0	0	0	1	0	0
Proteobacteria	Morganella	0	0	0	2	0	1	0	0	0	0	0	0	0	1	0	0	0	0	0	0	0	0	0	1	0	0	0	0
Proteobacteria	Shewanella	0	1	0	0	0	1	0	0	1	0	0	0	0	1	0	0	1	1	0	0	0	0	1	0	0	0	0	0
Proteobacteria	Frateuria	0	0	0	0	0	0	0	0	0	0	0	0	0	1	0	0	0	0	0	0	0	0	0	0	1	0	0	0
Proteobacteria	Aureimonas	0	0	1	0	0	0	0	0	0	0	0	0	0	7	0	0	0	0	0	0	0	0	0	0	0	1	0	0
Proteobacteria	Azospirillum	0	0	0	0	0	0	0	0	1	0	0	0	0	1	0	0	0	1	0	0	0	0	0	0	0	0	1	0
Proteobacteria	Bergeriella	0	0	0	0	0	0	0	0	0	0	0	0	0	0	1	0	0	0	0	0	0	1	1	0	0	0	0	0
Proteobacteria	Castellaniella	0	0	2	0	2	0	1	0	0	0	0	0	0	0	4	0	1	0	0	3	0	2	0	0	0	1	0	0
Proteobacteria	Bordetella	0	0	2	1	4	0	1	0	0	0	0	0	0	0	4	0	1	0	0	0	0	0	1	0	0	0	0	0
Proteobacteria	Parapusillimonas	0	0	1	3	2	0	0	0	0	0	0	0	0	0	3	0	0	0	0	1	0	0	0	0	0	1	0	0
Proteobacteria	GKS98 freshwater group	0	0	0	2	0	0	0	0	0	0	0	0	0	0	2	0	0	0	0	1	0	0	0	1	0	0	0	0
Proteobacteria	Kerstersia	0	0	0	0	0	0	2	0	0	0	0	0	0	0	2	1	0	0	0	0	0	0	0	0	0	0	0	0
Proteobacteria	Pelomonas	0	0	0	1	0	0	0	0	0	0	0	0	0	0	1	0	1	1	2	0	0	0	0	0	0	0	0	0
Proteobacteria	Rhodoferax	0	0	0	0	4	0	0	1	0	0	0	0	0	0	1	0	0	2	2	1	0	0	0	0	0	1	0	0
Proteobacteria	Diaphorobacter	0	0	1	1	5	2	0	0	0	0	0	0	0	0	1	0	5	0	0	1	0	0	1	1	0	2	1	1
Proteobacteria	Lautropia	0	0	3	0	4	0	1	0	2	0	0	0	0	0	1	0	2	3	1	0	0	1	0	0	0	0	0	0
Proteobacteria	Limnobacter	0	1	1	0	0	0	0	0	0	0	0	0	0	0	1	0	1	0	0	0	0	1	1	0	0	1	0	0
Proteobacteria	Undibacterium	0	0	1	2	0	0	0	0	0	0	0	0	0	0	1	0	0	0	0	0	0	0	0	0	0	1	0	0
Proteobacteria	Collimonas	0	0	0	0	0	0	0	0	0	0	0	0	0	0	1	0	0	1	0	0	0	0	0	0	0	0	0	0
Proteobacteria	Janthinobacterium	0	0	0	0	0	0	0	0	0	0	0	0	0	0	1	0	0	0	0	0	0	0	0	0	0	0	0	0
Proteobacteria	Z-35	0	0	1	0	1	0	0	1	0	0	0	0	0	0	1	1	0	0	1	0	0	0	0	0	0	0	0	1
Proteobacteria	Uliginosibacterium	0	0	1	0	5	0	0	0	0	0	0	0	0	0	1	0	1	0	0	0	0	0	0	0	0	0	0	0
Proteobacteria	Thauera	0	1	1	0	1	0	0	0	0	0	0	0	0	0	1	0	0	1	1	0	0	0	0	1	0	0	0	0
Proteobacteria	Dechlorosoma	0	0	0	0	0	0	0	0	0	0	0	0	0	0	1	0	0	0	0	0	0	0	1	0	0	0	0	0
Proteobacteria	Denitratisoma	0	0	0	0	1	0	0	0	1	0	0	0	0	0	1	0	0	0	0	0	0	0	0	0	0	0	0	1
Proteobacteria	Vogesella	0	0	1	0	0	0	0	0	0	0	0	0	0	0	2	0	0	0	0	0	0	0	0	1	0	0	0	0
Proteobacteria	Paludibacterium	0	0	0	0	0	0	0	0	0	0	0	0	0	0	1	0	0	1	0	1	0	3	0	1	0	0	0	0
Proteobacteria	MND1	0	1	0	1	0	0	0	0	0	0	0	0	0	0	1	0	0	0	0	1	0	0	1	0	0	1	1	0
Proteobacteria	oc32	0	0	0	0	0	0	0	0	0	0	0	0	0	0	1	0	0	0	0	0	0	0	0	0	0	0	0	0
Proteobacteria	Ferrovum	0	1	0	0	0	0	0	0	0	0	0	0	0	0	2	0	0	0	0	0	0	0	0	0	0	0	0	0
Proteobacteria	Sutterella	0	0	0	0	1	0	0	0	0	0	0	0	0	0	1	0	0	0	0	0	0	0	0	0	0	0	0	0
Proteobacteria	Sideroxydans	0	0	0	0	1	0	1	0	4	0	0	0	0	0	1	0	0	0	0	0	0	0	0	0	0	0	0	0
Proteobacteria	Methylotenera	0	0	1	0	0	0	0	0	0	0	0	0	0	0	1	0	2	0	0	0	0	0	1	0	0	0	0	0
Proteobacteria	Carnimonas	0	0	0	0	0	0	0	0	0	0	0	0	0	0	1	0	0	2	0	0	0	0	0	0	0	0	0	0
Proteobacteria	Amphritea	0	0	0	0	0	0	0	0	0	0	0	0	0	0	2	0	0	0	0	0	0	0	0	0	0	0	0	0
Proteobacteria	Alcanivorax	0	0	0	0	0	0	0	0	0	0	0	0	0	0	1	0	0	0	0	0	0	0	0	0	0	0	0	0
Proteobacteria	Raoultella	0	0	0	0	1	1	1	0	0	0	0	0	0	0	3	0	0	0	0	1	0	0	0	0	0	0	0	0
Proteobacteria	Pseudocitrobacter	0	0	0	0	0	0	0	0	0	0	0	0	0	0	1	4	0	5	2	0	1	0	0	0	0	0	0	0
Proteobacteria	Erwinia	0	1	0	1	0	0	0	0	0	0	0	0	0	0	1	0	0	0	0	0	0	0	0	0	0	0	0	0
Proteobacteria	Rahnella1	0	0	0	0	1	0	0	0	0	0	0	0	0	0	1	0	0	0	0	0	0	0	0	0	0	0	0	0
Proteobacteria	Xenorhabdus	0	0	0	0	0	0	0	0	0	0	0	0	0	0	2	0	0	0	0	0	0	0	0	0	0	0	0	0
Proteobacteria	Proteus	0	1	0	0	0	0	1	0	0	0	0	0	0	0	1	0	1	1	0	0	0	0	1	0	0	0	1	0
Proteobacteria	Candidatus Schneideria	0	0	0	0	0	0	0	0	0	0	0	0	0	0	1	0	0	0	0	0	0	0	0	0	0	0	0	0
Proteobacteria	Moritella	0	0	0	0	0	0	0	0	0	0	0	0	0	0	1	0	0	0	0	0	0	0	0	0	0	0	0	0
Proteobacteria	Succinivibrionaceae UCG-001	0	0	0	0	0	0	0	0	3	0	0	0	0	0	1	0	1	1	66	0	0	0	0	0	0	0	0	0
Proteobacteria	Pseudofulvimonas	0	0	0	0	0	0	0	0	0	0	0	0	0	0	1	0	0	0	0	0	0	0	0	0	0	0	0	0
Proteobacteria	C1-B045	0	0	0	0	0	0	0	0	0	0	0	0	0	0	1	0	0	0	0	0	0	0	0	0	0	0	0	0
Proteobacteria	Porticoccus	0	0	0	0	0	0	1	0	0	0	0	0	0	0	1	0	0	0	0	0	0	0	0	0	0	0	0	0
Proteobacteria	SAR92 clade	0	0	0	1	0	0	0	0	0	0	0	0	0	0	1	0	0	0	0	0	0	0	0	0	0	0	0	0
Proteobacteria	Sinobacterium	0	0	0	0	0	0	0	0	0	0	0	0	0	0	1	0	0	0	0	1	0	0	0	0	0	0	0	0
Proteobacteria	Legionella	0	0	0	0	0	0	1	2	4	0	0	0	0	0	3	1	0	1	2	2	0	0	0	0	0	2	1	0
Proteobacteria	Aquicella	0	3	0	1	0	0	0	7	1	0	0	0	0	0	3	0	1	2	1	0	0	0	0	0	0	0	0	0
Proteobacteria	Acidithiobacillus	0	1	0	0	1	0	0	0	0	0	0	0	0	0	2	0	0	0	0	1	0	0	0	1	0	0	1	0
Proteobacteria	Francisella	0	0	0	0	0	0	0	0	1	0	0	0	0	0	1	0	0	1	0	0	0	0	0	0	0	0	0	0
Proteobacteria	SUP05 cluster	0	1	1	0	2	0	0	0	0	0	0	0	0	0	1	0	1	0	1	0	0	0	0	1	0	1	0	0
Proteobacteria	Sulfurivirga	0	0	0	0	0	0	0	0	0	0	0	0	0	0	1	0	0	0	0	0	0	0	0	0	0	0	0	0
Proteobacteria	Cocleimonas	0	0	0	0	0	0	0	0	0	0	0	0	0	0	1	0	0	1	0	0	0	0	0	0	0	0	1	0
Proteobacteria	Ensifer	0	0	1	0	0	0	0	0	0	0	0	0	0	0	1	0	0	1	3	0	0	1	0	0	0	1	0	0
Proteobacteria	Caulobacter	0	1	0	0	0	0	0	0	0	0	0	0	0	0	1	0	2	0	0	0	0	0	0	0	0	0	0	1
Proteobacteria	Procabacter	0	0	0	0	0	0	1	0	0	0	0	0	0	0	0	1	1	0	0	0	0	0	0	0	0	0	0	0
Proteobacteria	Pseudolabrys	0	0	0	1	0	0	0	0	0	0	0	0	0	0	0	1	0	0	0	0	0	0	0	0	0	0	0	1
Proteobacteria	Paralcaligenes	0	0	0	1	1	0	0	0	0	0	0	0	0	0	0	0	1	0	0	2	0	0	0	0	0	0	0	0
Proteobacteria	Rhizobacter	0	0	0	2	2	0	0	0	0	0	0	0	0	0	0	0	3	0	0	0	0	0	1	1	0	0	0	1
Proteobacteria	Simplicispira	0	0	0	1	2	0	0	0	0	0	0	0	0	0	0	0	1	0	0	0	0	0	0	0	0	0	0	0
Proteobacteria	Hylemonella	0	0	3	0	1	0	0	0	0	0	0	0	0	0	0	0	1	0	0	0	0	0	0	0	0	0	0	0
Proteobacteria	Pandoraea	0	0	0	0	1	0	0	1	0	0	0	0	0	0	0	0	1	0	1	1	0	0	0	0	0	0	0	0
Proteobacteria	Noviherbaspirillum	0	0	0	0	0	0	0	0	0	0	0	0	0	0	0	0	1	0	1	0	0	0	1	0	0	0	0	0
Proteobacteria	mle1-7	0	0	1	0	0	0	0	0	0	0	0	0	0	0	0	0	1	1	0	0	0	0	0	0	0	0	0	0
Proteobacteria	Salmonella	0	0	0	2	0	0	1	0	0	0	0	0	0	0	0	0	1	4	0	1	0	1	1	0	0	1	0	0
Proteobacteria	Izhakiella	0	0	0	0	0	0	0	0	0	0	0	0	0	0	0	0	1	0	0	0	0	0	0	0	0	0	0	0
Proteobacteria	Pectobacterium	0	0	0	0	1	0	0	0	1	0	0	0	0	0	0	0	1	1	0	0	0	0	0	0	0	0	0	0
Proteobacteria	Oceanimonas	0	0	0	0	0	0	0	0	0	0	0	0	0	0	0	0	1	0	0	0	0	0	0	0	0	0	0	0
Proteobacteria	Halioglobus	0	0	0	0	0	0	0	0	0	0	0	0	0	0	0	0	1	0	0	0	0	0	0	0	0	0	0	0
Proteobacteria	OM60(NOR5) clade	0	0	1	0	1	0	0	0	0	0	0	0	0	0	0	0	1	0	0	0	0	0	0	0	0	0	0	0
Proteobacteria	Gilliamella	0	0	0	0	0	0	0	0	0	0	0	0	0	0	0	0	1	0	0	0	0	0	0	0	0	0	0	0
Proteobacteria	Thiophaeococcus	0	0	0	0	0	0	0	0	0	0	0	0	0	0	0	0	1	0	0	0	0	0	0	0	0	0	0	0
Proteobacteria	Sphingopyxis	0	0	0	0	1	0	0	0	0	0	0	0	0	0	0	0	1	0	0	0	0	0	0	0	0	0	0	0
Proteobacteria	Nitratireductor	0	0	0	1	0	0	0	0	0	0	0	0	0	0	0	0	1	0	0	0	0	0	0	0	0	0	5	0
Proteobacteria	Bartonella	0	0	1	0	0	0	0	0	0	0	0	0	0	0	0	0	1	0	5	0	0	0	0	0	0	0	0	0
Proteobacteria	Pleomorphomonas	0	0	0	0	0	0	0	0	0	0	0	0	0	0	0	0	1	0	0	0	0	0	0	0	0	0	0	0
Proteobacteria	Devosia	0	0	1	0	1	0	0	0	0	0	0	0	0	0	0	0	1	11	1	1	1	0	0	0	0	0	0	2
Proteobacteria	PMMR1	0	0	0	0	0	0	0	0	0	0	0	0	0	0	0	0	1	0	0	0	0	0	0	0	0	0	0	0
Proteobacteria	Candidatus Portiera	0	0	0	0	0	0	0	0	1	0	0	0	0	0	0	0	0	1	0	0	0	0	0	0	0	0	0	0
Proteobacteria	Rivibacter	0	0	0	0	0	0	0	0	0	0	0	0	0	0	0	0	0	1	0	0	0	0	0	0	0	0	0	0
Proteobacteria	Candidatus Symbiobacter	0	0	0	0	2	0	0	0	0	0	0	0	0	0	0	0	0	1	0	0	0	0	0	0	0	0	0	0
Proteobacteria	Verminephrobacter	0	0	0	0	0	0	0	0	0	0	0	0	0	0	0	0	0	1	0	0	0	0	0	0	0	0	0	0
Proteobacteria	Polaromonas	0	0	1	0	0	0	0	0	0	0	0	0	0	0	0	0	0	1	0	1	0	0	1	0	0	0	0	0
Proteobacteria	Candidatus Glomeribacter	0	0	0	0	0	0	0	0	0	0	0	0	0	0	0	0	0	1	0	0	0	0	0	0	0	0	0	0
Proteobacteria	Chromobacterium	0	0	0	0	0	0	0	0	0	0	0	0	0	0	0	0	0	1	0	0	0	0	1	0	0	0	0	0
Proteobacteria	Seminibacterium	0	0	0	0	0	1	0	0	0	0	0	0	0	0	0	0	0	1	0	0	0	0	0	1	0	0	0	0
Proteobacteria	Basfia	0	0	2	0	0	0	0	0	0	0	0	0	0	0	0	0	0	1	1	1	0	0	0	0	0	1	0	0
Proteobacteria	Shimwellia	0	0	0	0	0	0	0	0	0	0	0	0	0	0	0	0	0	1	0	0	0	0	0	0	0	0	0	0
Proteobacteria	Incertae Sedis	0	0	0	1	0	1	1	0	0	0	0	0	0	0	0	0	0	1	0	0	0	0	0	0	0	0	0	0
Proteobacteria	Candidatus Baumannia	0	0	0	0	0	0	0	0	0	0	0	0	0	0	0	0	0	1	0	0	0	0	0	0	0	0	0	0
Proteobacteria	Sodalis	0	1	0	0	0	0	0	0	0	0	0	0	0	0	0	0	0	2	0	0	0	0	0	0	0	0	0	0
Proteobacteria	Glaciecola	0	0	0	1	0	0	0	0	0	0	0	0	0	0	0	0	0	1	0	0	0	0	0	0	0	0	1	0
Proteobacteria	Paraglaciecola	0	0	0	0	0	0	0	0	0	0	0	0	0	0	0	0	0	1	0	1	0	0	0	0	0	0	0	0
Proteobacteria	Cellvibrio	0	0	0	0	0	0	0	0	0	0	0	0	0	0	0	0	0	1	0	0	0	0	0	0	0	0	0	0
Proteobacteria	BD1-7 clade	0	0	0	0	0	0	0	0	0	0	0	0	0	0	0	0	0	1	1	0	0	0	0	0	0	0	0	0
Proteobacteria	Photobacterium	0	0	0	0	1	0	0	0	1	0	0	0	0	0	0	0	0	1	0	0	1	0	0	0	0	0	0	0
Proteobacteria	Luteimonas	0	0	0	0	0	0	0	0	1	0	0	0	0	0	0	0	0	2	0	0	1	0	0	0	1	0	0	0
Proteobacteria	Beggiatoa	0	0	0	0	0	0	0	0	1	0	0	0	0	0	0	0	0	1	0	0	1	0	0	0	0	0	0	0
Proteobacteria	Thioflexothrix	0	0	0	0	0	1	0	0	0	0	0	0	0	0	0	0	0	1	0	0	0	0	0	0	0	0	0	0
Proteobacteria	Piscirickettsia	0	0	0	0	0	0	0	1	0	0	0	0	0	0	0	0	0	2	1	1	0	0	0	0	0	0	0	0
Proteobacteria	Cm1-21	0	0	0	0	0	0	0	0	0	0	0	0	0	0	0	0	0	1	0	0	0	0	0	0	0	0	0	0
Proteobacteria	Falsochrobactrum	0	0	0	0	0	0	0	0	0	0	0	0	0	0	0	0	0	1	0	0	0	0	0	0	0	0	0	0
Proteobacteria	Ochrobactrum	0	0	0	0	0	0	0	0	0	0	0	0	0	0	0	0	0	1	0	0	0	0	0	0	0	0	0	0
Proteobacteria	Afipia	0	0	0	0	0	0	0	0	0	0	0	0	0	0	0	0	0	1	0	0	0	0	0	0	0	0	0	0
Proteobacteria	Pseudovibrio	0	0	0	0	0	0	0	0	0	0	0	0	0	0	0	0	0	1	0	0	0	1	0	0	0	0	7	0
Proteobacteria	Rickettsia	0	0	0	0	0	0	0	0	2	0	0	0	0	0	0	0	0	3	4	0	0	0	0	0	0	1	0	0
Proteobacteria	Litorimicrobium	0	0	0	0	0	0	0	0	0	0	0	0	0	0	0	0	0	2	0	0	0	0	0	0	0	0	0	0
Proteobacteria	Roseovarius	0	0	0	0	0	0	0	0	0	0	0	0	0	0	0	0	0	1	0	0	0	0	0	0	0	0	0	0
Proteobacteria	Acetobacter	0	0	1	0	0	0	0	0	0	0	0	0	0	0	0	0	0	1	0	0	0	0	0	0	0	0	1	1
Proteobacteria	Roseomonas	0	0	0	0	0	8	0	0	0	0	0	0	0	0	0	0	0	1	0	0	0	0	0	0	0	0	0	1
Proteobacteria	Nisaea	0	0	0	0	0	0	0	0	0	0	0	0	0	0	0	0	0	1	0	0	0	0	0	0	0	0	0	0
Proteobacteria	Gallionella	0	0	1	0	0	0	0	0	0	0	0	0	0	0	0	0	0	0	65	0	0	0	0	0	0	0	0	0
Proteobacteria	Sphaerotilus	0	0	0	0	1	0	0	0	0	0	0	0	0	0	0	0	0	0	1	0	0	0	1	0	0	0	0	0
Proteobacteria	Oxalicibacterium	0	0	1	0	0	0	0	0	0	0	0	0	0	0	0	0	0	0	2	0	0	0	0	0	0	0	0	0
Proteobacteria	Candidatus Tremblaya	0	0	0	0	0	1	0	0	0	0	0	0	0	0	0	0	0	0	1	0	0	0	0	0	0	0	0	0
Proteobacteria	Sulfuritalea	0	1	0	0	0	0	0	0	1	0	0	0	0	0	0	0	0	0	1	0	0	0	0	0	0	1	0	0
Proteobacteria	OM43 clade	0	0	2	0	0	0	1	0	0	0	0	0	0	0	0	0	0	0	3	0	0	0	1	0	0	0	0	0
Proteobacteria	Woeseia	0	0	0	0	0	0	0	0	0	0	0	0	0	0	0	0	0	0	749	0	1	0	0	0	0	0	0	0
Proteobacteria	Marinomonas	0	0	0	0	0	0	0	0	0	0	0	0	0	0	0	0	0	0	2	0	0	0	0	1	0	0	0	0
Proteobacteria	Volucribacter	0	0	0	0	0	0	0	0	0	0	0	0	0	0	0	0	0	0	1	0	0	0	0	0	0	0	0	0
Proteobacteria	Alishewanella	0	0	0	0	0	0	0	0	0	0	0	0	0	0	0	0	0	0	1	0	0	0	0	0	0	0	0	0
Proteobacteria	Rheinheimera	0	0	1	1	1	0	0	0	2	0	0	0	0	0	0	0	0	0	1	0	0	0	0	0	0	1	0	1
Proteobacteria	Photorhabdus	0	0	0	0	0	0	1	0	1	0	0	0	0	0	0	0	0	0	1	0	0	0	0	0	0	0	0	0
Proteobacteria	Tolumonas	0	0	0	0	0	0	0	0	0	0	0	0	0	0	0	0	0	0	11	0	0	0	0	0	0	0	0	0
Proteobacteria	Salinivibrio	0	1	0	0	0	0	0	0	0	0	0	0	0	0	0	0	0	0	1	0	0	0	0	0	0	0	0	0
Proteobacteria	Arenimonas	0	0	0	0	0	0	0	0	0	0	0	0	0	0	0	0	0	0	1	0	0	0	0	0	0	0	0	0
Proteobacteria	Microbulbifer	0	0	0	0	0	0	0	0	0	0	0	0	0	0	0	0	0	0	1	0	0	0	0	0	0	0	0	0
Proteobacteria	Thiothrix	0	0	0	0	0	0	0	0	1	0	0	0	0	0	0	0	0	0	3	0	0	0	0	0	0	0	0	0
Proteobacteria	FS142-36B-02	0	0	0	0	0	0	0	0	0	0	0	0	0	0	0	0	0	0	1	0	0	0	0	0	0	0	0	0
Proteobacteria	Cardiobacterium	0	0	0	0	0	1	0	0	0	0	0	0	0	0	0	0	0	0	1	0	0	0	1	0	0	0	0	0
Proteobacteria	Methylorosula	0	0	1	0	0	0	0	0	0	0	0	0	0	0	0	0	0	0	2	0	0	0	0	0	0	0	0	0
Proteobacteria	Roseiarcus	0	0	0	0	1	0	0	0	0	0	0	0	0	0	0	0	0	0	1	1	0	0	0	0	0	0	0	2
Proteobacteria	Labrenzia	0	0	0	0	0	0	0	0	0	0	0	0	0	0	0	0	0	0	1	0	0	0	0	0	0	0	0	0
Proteobacteria	Starkeya	0	0	0	0	0	0	0	0	0	0	0	0	0	0	0	0	0	0	1	0	1	0	0	0	0	0	0	0
Proteobacteria	Amphiplicatus	0	0	0	0	0	0	0	0	0	0	0	0	0	0	0	0	0	0	1	0	0	0	0	0	0	0	0	0
Proteobacteria	Clade Ib	0	0	0	0	0	0	0	0	2	0	0	0	0	0	0	0	0	0	1	0	0	0	0	0	0	0	0	0
Proteobacteria	Planktomarina	0	0	0	0	0	0	0	0	0	0	0	0	0	0	0	0	0	0	4	0	0	0	0	0	0	0	0	0
Proteobacteria	Limibaculum	0	0	0	0	0	0	0	0	0	0	0	0	0	0	0	0	0	0	2	0	0	0	0	0	0	0	0	0
Proteobacteria	Antarctobacter	0	0	0	0	0	0	0	0	0	0	0	0	0	0	0	0	0	0	1	0	0	0	0	0	0	0	0	0
Proteobacteria	Eikenella	0	1	0	0	0	0	1	0	0	0	0	0	0	0	0	0	0	0	0	0	0	0	0	0	0	0	0	0
Proteobacteria	Stenoxybacter	0	1	0	0	0	0	0	0	0	0	0	0	0	0	0	0	0	0	0	0	0	0	0	0	0	0	0	0
Proteobacteria	Brachymonas	0	1	2	0	1	0	0	0	0	0	0	0	0	0	0	0	0	0	0	0	0	0	0	0	0	0	0	0
Proteobacteria	Malikia	0	1	0	0	0	0	0	0	0	0	0	0	0	0	0	0	0	0	0	0	0	0	0	0	0	0	0	0
Proteobacteria	Cronobacter	0	1	0	1	0	0	0	0	0	0	0	0	0	0	0	0	0	0	0	0	0	0	1	0	0	0	0	0
Proteobacteria	Dickeya	0	1	0	0	0	0	1	0	0	0	0	0	0	0	0	0	0	0	0	2	0	1	0	1	0	1	0	0
Proteobacteria	Alsobacter	0	1	0	0	0	0	0	0	0	0	0	0	0	0	0	0	0	0	0	0	0	0	0	0	0	0	0	0
Proteobacteria	Rubritepida	0	1	0	0	0	0	0	0	0	0	0	0	0	0	0	0	0	0	0	0	0	0	0	0	0	0	0	0
Proteobacteria	Magnetospira	0	1	0	0	0	0	0	0	0	0	0	0	0	0	0	0	0	0	0	0	0	0	0	0	0	0	0	0
Proteobacteria	Necropsobacter	0	0	0	0	0	0	0	0	0	0	0	0	0	0	0	0	0	0	0	1	0	0	0	0	0	0	0	0
Proteobacteria	Chujaibacter	0	0	0	0	0	0	0	0	0	0	0	0	0	0	0	0	0	0	0	1	0	0	0	0	0	0	0	0
Proteobacteria	Candidatus Ovatusbacter	0	0	0	0	0	0	0	0	0	0	0	0	0	0	0	0	0	0	0	3	0	0	0	0	0	0	0	0
Proteobacteria	Bosea	0	0	0	0	1	0	0	1	0	0	0	0	0	0	0	0	0	0	0	1	0	0	0	0	0	0	0	0
Proteobacteria	Pedomicrobium	0	0	0	0	0	0	0	0	0	0	0	0	0	0	0	0	0	0	0	1	0	0	0	0	0	0	0	0
Proteobacteria	Micavibrio	0	0	0	0	0	0	0	0	0	0	0	0	0	0	0	0	0	0	0	1	0	0	0	0	0	0	0	0
Proteobacteria	Ruminobacter	0	0	0	0	0	1	0	0	0	0	0	0	0	0	0	0	0	0	0	0	1	0	0	0	0	0	0	0
Proteobacteria	Limimaricola	0	0	0	0	0	0	0	0	0	0	0	0	0	0	0	0	0	0	0	0	1	0	0	0	0	0	0	0
Proteobacteria	RS62 marine group	0	0	0	0	0	0	0	0	0	0	0	0	0	0	0	0	0	0	0	0	0	1	0	0	0	0	0	0
Proteobacteria	Propionivibrio	0	0	0	0	0	0	0	0	0	0	0	0	0	0	0	0	0	0	0	0	0	1	0	0	0	0	0	0
Proteobacteria	Luteibacter	0	0	0	0	0	0	0	0	0	0	0	0	0	0	0	0	0	0	0	0	0	1	0	0	0	0	0	0
Proteobacteria	Rhodomicrobium	0	0	0	0	0	0	0	0	0	0	0	0	0	0	0	0	0	0	0	0	0	1	1	0	0	0	0	0
Proteobacteria	Ellin6067	0	0	0	2	0	0	1	0	0	0	0	0	0	0	0	0	0	0	0	0	0	0	1	0	0	0	0	0
Proteobacteria	Amantichitinum	0	0	0	0	0	0	0	0	0	0	0	0	0	0	0	0	0	0	0	0	0	0	1	0	0	0	0	0
Proteobacteria	Candidatus Hartigia	0	0	0	0	0	0	0	0	0	0	0	0	0	0	0	0	0	0	0	0	0	0	1	0	0	0	0	0
Proteobacteria	Ellin6055	0	0	0	0	0	0	0	0	0	0	0	0	0	0	0	0	0	0	0	0	0	0	1	0	0	0	0	0
Proteobacteria	FukuN57	0	0	0	0	1	0	0	0	0	0	0	0	0	0	0	0	0	0	0	0	0	0	1	0	0	0	0	0
Proteobacteria	Endobacter	0	0	0	0	0	0	0	0	0	0	0	0	0	0	0	0	0	0	0	0	0	0	1	0	0	0	0	0
Proteobacteria	Rubellimicrobium	0	0	0	0	0	0	0	0	0	0	0	0	0	0	0	0	0	0	0	0	0	0	1	0	0	0	0	0
Proteobacteria	Methylophilus	0	0	0	0	2	0	0	1	0	0	0	0	0	0	0	0	0	0	0	0	0	0	0	1	0	0	0	0
Proteobacteria	Ottowia	0	0	1	0	2	0	0	0	0	0	0	0	0	0	0	0	0	0	0	0	0	0	0	0	1	0	0	0
Proteobacteria	Roseateles	0	0	0	0	0	0	0	0	0	0	0	0	0	0	0	0	0	0	0	0	0	0	0	0	1	0	0	0
Proteobacteria	Xanthomonas	0	0	0	0	0	0	1	0	0	0	0	0	0	0	0	0	0	0	0	0	0	0	0	0	1	0	0	0
Proteobacteria	Paenalcaligenes	0	0	0	1	0	0	0	0	0	0	0	0	0	0	0	0	0	0	0	0	0	0	0	0	0	1	0	0
Proteobacteria	Polynucleobacter	0	0	0	0	1	0	0	0	2	0	0	0	0	0	0	0	0	0	0	0	0	0	0	0	0	1	0	0
Proteobacteria	Sulfuricella	0	0	0	0	0	0	0	0	0	0	0	0	0	0	0	0	0	0	0	0	0	0	0	0	0	1	0	0
Proteobacteria	Aquaspirillum	0	0	3	0	2	4	0	0	0	0	0	0	0	0	0	0	0	0	0	0	0	0	0	0	0	1	0	0
Proteobacteria	Alkanindiges	0	0	0	0	0	0	0	0	0	0	0	0	0	0	0	0	0	0	0	0	0	0	0	0	0	1	0	0
Proteobacteria	Steroidobacter	0	0	1	0	0	0	0	0	0	0	0	0	0	0	0	0	0	0	0	0	0	0	0	0	0	1	0	0
Proteobacteria	pLW-20	0	0	0	0	0	0	0	0	0	0	0	0	0	0	0	0	0	0	0	0	0	0	0	0	0	1	0	0
Proteobacteria	Phreatobacter	0	0	0	0	0	0	0	0	0	0	0	0	0	0	0	0	0	0	0	0	0	0	0	0	0	2	0	0
Proteobacteria	Marinicella	0	0	0	0	0	0	0	0	0	0	0	0	0	0	0	0	0	0	0	0	0	0	0	0	0	0	1	0
Proteobacteria	Kordiimonas	0	0	0	0	0	0	0	0	0	0	0	0	0	0	0	0	0	0	0	0	0	0	0	0	0	0	1	0
Proteobacteria	Candidatus Vidania	0	0	0	0	0	0	0	0	0	0	0	0	0	0	0	0	0	0	0	0	0	0	0	0	0	0	0	1
Proteobacteria	Ferritrophicum	0	0	0	1	0	0	0	0	0	0	0	0	0	0	0	0	0	0	0	0	0	0	0	0	0	0	0	1
Proteobacteria	Mesocricetibacter	0	0	0	0	0	0	0	0	0	0	0	0	0	0	0	0	0	0	0	0	0	0	0	0	0	0	0	1
Proteobacteria	Chelatococcus	0	0	0	1	0	0	0	0	0	0	0	0	0	0	0	0	0	0	0	0	0	0	0	0	0	0	0	1
Proteobacteria	Hyphomonas	0	0	1	0	0	0	0	0	0	0	0	0	0	0	0	0	0	0	0	0	0	0	0	0	0	0	0	1
Proteobacteria	Xylophilus	0	0	2	0	1	1	0	0	0	0	0	0	0	0	0	0	0	0	0	0	0	0	0	0	0	0	0	0
Proteobacteria	Tepidimonas	0	0	1	0	0	0	0	0	0	0	0	0	0	0	0	0	0	0	0	0	0	0	0	0	0	0	0	0
Proteobacteria	Inhella	0	0	1	0	0	0	0	0	0	0	0	0	0	0	0	0	0	0	0	0	0	0	0	0	0	0	0	0
Proteobacteria	C39	0	0	2	0	3	0	1	0	0	0	0	0	0	0	0	0	0	0	0	0	0	0	0	0	0	0	0	0
Proteobacteria	Azoarcus	0	0	1	1	0	0	0	0	1	0	0	0	0	0	0	0	0	0	0	0	0	0	0	0	0	0	0	0
Proteobacteria	MM2	0	0	2	0	0	0	0	0	0	0	0	0	0	0	0	0	0	0	0	0	0	0	0	0	0	0	0	0
Proteobacteria	cr616	0	0	1	0	0	0	0	0	0	0	0	0	0	0	0	0	0	0	0	0	0	0	0	0	0	0	0	0
Proteobacteria	Candidatus Branchiomonas	0	0	1	0	0	0	0	0	0	0	0	0	0	0	0	0	0	0	0	0	0	0	0	0	0	0	0	0
Proteobacteria	Sulfuriferula	0	0	1	0	0	0	0	0	0	0	0	0	0	0	0	0	0	0	0	0	0	0	0	0	0	0	0	0
Proteobacteria	Gibbsiella	0	0	1	0	0	0	0	0	0	0	0	0	0	0	0	0	0	0	0	0	0	0	0	0	0	0	0	0
Proteobacteria	Allochromatium	0	0	1	0	0	0	0	0	0	0	0	0	0	0	0	0	0	0	0	0	0	0	0	0	0	0	0	0
Proteobacteria	Pseudorhodoplanes	0	0	1	0	0	0	0	0	0	0	0	0	0	0	0	0	0	0	0	0	0	0	0	0	0	0	0	0
Proteobacteria	Pseudahrensia	0	0	1	0	0	0	0	0	0	0	0	0	0	0	0	0	0	0	0	0	0	0	0	0	0	0	0	0
Proteobacteria	Gluconobacter	0	0	1	0	0	0	0	0	0	0	0	0	0	0	0	0	0	0	0	0	0	0	0	0	0	0	0	0
Proteobacteria	Belnapia	0	0	1	0	0	0	2	0	0	0	0	0	0	0	0	0	0	0	0	0	0	0	0	0	0	0	0	0
Proteobacteria	Sphingoaurantiacus	0	0	1	0	0	0	0	0	0	0	0	0	0	0	0	0	0	0	0	0	0	0	0	0	0	0	0	0
Proteobacteria	Rugamonas	0	0	0	1	0	0	0	0	0	0	0	0	0	0	0	0	0	0	0	0	0	0	0	0	0	0	0	0
Proteobacteria	Rhodanobacter	0	0	0	2	0	0	0	0	0	0	0	0	0	0	0	0	0	0	0	0	0	0	0	0	0	0	0	0
Proteobacteria	Salinisphaera	0	0	0	1	0	0	0	0	0	0	0	0	0	0	0	0	0	0	0	0	0	0	0	0	0	0	0	0
Proteobacteria	Rhodopseudomonas	0	0	0	2	0	2	0	0	0	0	0	0	0	0	0	0	0	0	0	0	0	0	0	0	0	0	0	0
Proteobacteria	Methylovirgula	0	0	0	1	0	0	0	0	0	0	0	0	0	0	0	0	0	0	0	0	0	0	0	0	0	0	0	0
Proteobacteria	Beijerinckia	0	0	0	1	0	0	0	0	0	0	0	0	0	0	0	0	0	0	0	0	0	0	0	0	0	0	0	0
Proteobacteria	Pelagibacterium	0	0	0	1	0	0	0	0	0	0	0	0	0	0	0	0	0	0	0	0	0	0	0	0	0	0	0	0
Proteobacteria	Dichotomicrobium	0	0	0	1	0	0	0	0	0	0	0	0	0	0	0	0	0	0	0	0	0	0	0	0	0	0	0	0
Proteobacteria	Actibacterium	0	0	0	1	0	0	0	0	0	0	0	0	0	0	0	0	0	0	0	0	0	0	0	0	0	0	0	0
Proteobacteria	Ideonella	0	0	0	0	1	0	1	0	0	0	0	0	0	0	0	0	0	0	0	0	0	0	0	0	0	0	0	0
Proteobacteria	Azovibrio	0	0	0	0	2	0	0	0	0	0	0	0	0	0	0	0	0	0	0	0	0	0	0	0	0	0	0	0
Proteobacteria	GOUTA6	0	0	0	0	1	0	0	0	0	0	0	0	0	0	0	0	0	0	0	0	0	0	0	0	0	0	0	0
Proteobacteria	Candidatus Nitrotoga	0	0	0	0	1	0	0	0	0	0	0	0	0	0	0	0	0	0	0	0	0	0	0	0	0	0	0	0
Proteobacteria	KCM-B-112	0	0	0	0	1	0	0	0	0	0	0	0	0	0	0	0	0	0	0	0	0	0	0	0	0	0	0	0
Proteobacteria	Dichelobacter	0	0	0	0	1	0	1	0	0	0	0	0	0	0	0	0	0	0	0	0	0	0	0	0	0	0	0	0
Proteobacteria	Solimonas	0	0	0	0	1	0	0	0	0	0	0	0	0	0	0	0	0	0	0	0	0	0	0	0	0	0	0	0
Proteobacteria	Pseudaminobacter	0	0	0	0	1	0	0	0	0	0	0	0	0	0	0	0	0	0	0	0	0	0	0	0	0	0	0	0
Proteobacteria	Pannonibacter	0	0	0	0	1	0	0	0	0	0	0	0	0	0	0	0	0	0	0	0	0	0	0	0	0	0	0	0
Proteobacteria	Wolbachia	0	0	0	0	1	0	0	0	0	0	0	0	0	0	0	0	0	0	0	0	0	0	0	0	0	0	0	0
Proteobacteria	Craurococcus-Caldovatus	0	0	0	0	0	1	0	0	1	0	0	0	0	0	0	0	0	0	0	0	0	0	0	0	0	0	0	0
Proteobacteria	Candidimonas	0	0	0	0	0	0	1	0	3	0	0	0	0	0	0	0	0	0	0	0	0	0	0	0	0	0	0	0
Proteobacteria	Pseudorhodoferax	0	0	0	0	0	0	1	0	0	0	0	0	0	0	0	0	0	0	0	0	0	0	0	0	0	0	0	0
Proteobacteria	Polymorphobacter	0	0	0	0	0	0	1	0	0	0	0	0	0	0	0	0	0	0	0	0	0	0	0	0	0	0	0	0
Proteobacteria	Pseudoduganella	0	0	0	0	0	0	0	1	0	0	0	0	0	0	0	0	0	0	0	0	0	0	0	0	0	0	0	0
Proteobacteria	Pseudoxanthomonas	0	0	0	0	0	0	0	1	1	0	0	0	0	0	0	0	0	0	0	0	0	0	0	0	0	0	0	0
Proteobacteria	Cobetia	0	0	0	0	0	0	0	0	1	0	0	0	0	0	0	0	0	0	0	0	0	0	0	0	0	0	0	0
Proteobacteria	Oleispira	0	0	0	0	0	0	0	0	1	0	0	0	0	0	0	0	0	0	0	0	0	0	0	0	0	0	0	0
Proteobacteria	Parasutterella	0	0	0	0	0	0	0	0	1	0	0	0	0	0	0	0	0	0	0	0	0	0	0	0	0	0	0	0
SAR	Polyplastron	0	0	0	0	0	0	0	0	0	0	1	0	0	0	0	0	0	0	0	0	0	0	0	0	0	0	0	0
SAR	Cycloposthium	0	0	0	7	0	0	0	1	0	0	0	0	4	0	0	1	0	0	0	0	0	0	0	0	0	0	0	0
SAR	Entodinium	0	0	0	0	0	0	0	0	0	0	0	0	2	0	0	0	0	0	0	0	0	0	0	0	0	0	0	0
SAR	Microdiaphanosoma	0	0	0	0	0	0	0	0	0	0	0	0	1	0	0	0	0	0	0	0	0	0	0	0	0	0	0	0
SAR	Didinium	0	0	0	0	0	0	0	0	0	0	0	0	0	0	0	1	0	0	0	0	0	0	0	0	0	0	0	0
SAR	Monocystis	0	0	0	0	0	0	0	0	0	0	0	0	0	0	0	1	0	0	0	0	0	0	0	0	0	0	0	0
SAR	Heteromita	0	0	0	0	0	0	0	0	0	0	0	0	0	0	0	1	0	0	0	0	0	0	0	0	0	0	0	0
SAR	Haplozoon	0	0	0	0	0	0	0	0	0	0	0	0	0	0	0	0	0	1	0	0	0	0	0	0	0	0	0	0
SAR	Polymyxa	0	1	0	0	0	0	0	0	0	0	0	0	0	0	0	0	0	0	0	0	0	0	0	0	0	0	0	0
SAR	Platyophrya	0	0	0	0	0	0	0	0	0	0	0	0	0	0	0	0	0	0	0	2	0	0	0	0	0	0	0	0
SAR	Bryometopus	0	0	0	0	0	0	0	0	0	0	0	0	0	0	0	0	0	0	0	0	0	1	0	0	0	0	0	0
SAR	Woodruffides	0	0	0	0	0	0	0	0	0	0	0	0	0	0	0	0	0	0	0	0	0	1	0	0	0	0	0	0
SAR	Spirostomum	0	0	0	0	0	0	0	0	0	0	0	0	0	0	0	0	0	0	0	0	0	1	0	0	0	0	0	0
SAR	Ebria	0	0	0	0	0	0	0	0	0	0	0	0	0	0	0	0	0	0	0	0	0	0	1	0	0	0	0	0
SAR	Ammonia	0	0	0	0	0	0	0	0	0	0	0	0	0	0	0	0	0	0	0	0	0	0	0	0	1	0	0	0
SAR	Eudiplodinium	0	0	0	1	0	0	0	0	0	0	0	0	0	0	0	0	0	0	0	0	0	0	0	0	0	0	0	0
SAR	Ephelota	0	0	0	1	0	0	0	0	0	0	0	0	0	0	0	0	0	0	0	0	0	0	0	0	0	0	0	0
SAR	Chaetoceros	0	0	0	0	1	0	0	0	0	0	0	0	0	0	0	0	0	0	0	0	0	0	0	0	0	0	0	0
SAR	Pseudokeronopsis	0	0	0	0	0	0	1	0	0	0	0	0	0	0	0	0	0	0	0	0	0	0	0	0	0	0	0	0
SAR	Uroleptus	0	0	0	0	0	0	1	0	0	0	0	0	0	0	0	0	0	0	0	0	0	0	0	0	0	0	0	0
SAR	Oxytricha	0	0	0	0	0	0	1	0	0	0	0	0	0	0	0	0	0	0	0	0	0	0	0	0	0	0	0	0
Spirochaetota	Leptospira	0	0	0	0	0	0	0	0	0	0	1	0	0	0	0	0	0	0	0	0	0	0	0	0	0	0	0	0
Spirochaetota	Treponema	0	1	3	1	1	0	0	2	10	0	1	0	11	0	1	5	2	9	32	1	2	0	0	0	2	0	5	2
Spirochaetota	Sphaerochaeta	0	0	0	0	0	0	0	0	0	0	0	0	0	0	1	0	0	0	0	0	0	0	0	0	0	0	0	0
Spirochaetota	Spirochaeta 2	0	0	0	0	0	0	0	0	0	0	0	0	0	0	0	0	1	0	0	1	0	0	0	0	0	0	0	2
Spirochaetota	RBG-16-49-21	0	0	0	0	0	0	0	0	0	0	0	0	0	0	0	0	1	0	0	0	0	0	0	0	0	0	0	0
Spirochaetota	Spirochaeta	0	0	2	0	3	0	0	0	0	0	0	0	0	0	0	0	0	0	0	0	0	0	0	0	0	0	0	0
Spirochaetota	Brevinema	0	0	1	0	1	0	0	0	0	0	0	0	0	0	0	0	0	0	0	0	0	0	0	0	0	0	0	0
Spirochaetota	Sediminispirochaeta	0	0	0	0	1	0	0	0	0	0	0	0	0	0	0	0	0	0	0	0	0	0	0	0	0	0	0	0
Sumerlaeota	Sumerlaea	0	0	0	0	4	0	0	0	0	0	0	0	0	0	0	0	1	0	0	0	0	0	0	0	0	0	0	0
Synergistota	Thermovirga	0	0	1	0	0	0	0	0	0	0	0	0	0	0	0	0	0	1	0	1	0	0	0	0	0	0	0	0
Synergistota	Fretibacterium	0	0	0	0	0	0	0	0	0	0	0	0	0	0	0	0	0	0	0	1	0	0	0	0	0	0	0	0
Thermoplasmatota	Candidatus Methanoplasma	0	0	0	2	0	1	1	1	0	1	0	0	2	0	0	0	0	0	1	0	0	1	0	1	2	1	1	1
Thermoplasmatota	Candidatus Methanomethylophilus	0	0	1	1	0	2	0	0	2	0	1	2	2	0	0	1	0	0	2	0	1	0	1	0	0	0	0	1
Thermoplasmatota	RumEn M2	0	0	0	0	0	0	0	0	0	0	0	0	0	0	0	0	0	0	1	0	0	0	0	0	0	0	0	0
Thermotogota	Petrotoga	0	0	0	0	0	0	0	1	0	0	0	0	0	0	0	0	0	1	0	0	0	0	0	0	0	0	0	0
Thermotogota	Fervidobacterium	0	0	0	0	0	0	0	0	0	0	0	0	0	0	0	0	0	0	0	1	0	0	0	0	0	0	0	0
Thermotogota	Mesotoga	0	0	0	0	0	0	0	0	0	0	0	0	0	0	0	0	0	0	0	0	0	0	0	1	0	0	0	0
Thermotogota	Mesoaciditoga	0	0	0	0	1	0	0	0	0	0	0	0	0	0	0	0	0	0	0	0	0	0	0	0	0	0	0	0
Verrucomicrobiota	Ellin516	1	0	0	0	0	0	0	0	0	0	0	0	0	0	0	0	0	2	0	0	0	0	0	0	0	0	0	0
Verrucomicrobiota	ADurb.Bin063-1	0	3	1	5	2	1	1	0	0	1	0	0	1	1	2	0	1	7	0	0	0	0	0	0	0	1	0	3
Verrucomicrobiota	Chthoniobacter	0	0	0	0	0	0	0	0	0	0	3	0	0	0	0	0	0	0	0	0	0	0	0	0	0	0	0	0
Verrucomicrobiota	IMCC26134	0	0	0	0	0	0	0	0	0	0	1	0	0	0	0	0	0	1	0	0	0	0	0	0	0	0	0	1
Verrucomicrobiota	horsej-a03	0	0	0	2	0	0	0	0	0	0	1	0	0	0	0	0	0	0	0	0	0	0	0	0	0	0	0	0
Verrucomicrobiota	Candidatus Omnitrophus	0	1	5	0	5	0	1	0	0	0	1	0	1	0	0	0	2	0	0	0	0	0	0	0	0	0	0	0
Verrucomicrobiota	Puniceicoccus	0	0	0	0	0	0	0	0	0	0	0	0	1	0	0	0	0	1	0	0	0	0	0	0	0	0	0	0
Verrucomicrobiota	ADurb.Bin118	0	0	0	0	0	0	0	0	0	0	0	0	0	1	0	0	0	0	0	0	0	0	0	0	0	0	0	0
Verrucomicrobiota	Candidatus Udaeobacter	0	0	0	0	0	0	0	0	1	0	0	0	0	0	1	0	0	9	1	2	0	0	0	0	0	0	0	1
Verrucomicrobiota	Z20	0	0	0	0	0	0	0	0	0	0	0	0	0	0	0	2	0	6	0	0	0	0	0	0	0	0	0	0
Verrucomicrobiota	Opitutus	0	0	0	0	0	0	0	0	0	0	0	0	0	0	0	0	1	0	0	0	0	0	0	0	0	0	0	0
Verrucomicrobiota	SCGC AAA164-E04	0	0	0	0	0	0	0	0	0	0	0	0	0	0	0	0	0	1	0	0	0	0	0	0	0	0	0	0
Verrucomicrobiota	Chlamydia	0	0	0	0	0	0	0	0	0	0	0	0	0	0	0	0	0	1	0	0	0	0	0	0	0	0	0	0
Verrucomicrobiota	Cerasicoccus	0	0	0	0	0	0	0	0	0	0	0	0	0	0	0	0	0	0	1	0	0	0	0	0	0	0	0	0
Verrucomicrobiota	DEV008	0	1	0	0	1	0	0	0	0	0	0	0	0	0	0	0	0	0	1	0	0	0	0	0	0	0	0	0
Verrucomicrobiota	Akkermansia	0	0	0	0	0	0	0	0	0	0	0	0	0	0	0	0	0	0	1	1	0	0	0	0	0	0	0	0
Verrucomicrobiota	Ellin517	0	0	0	1	1	0	0	0	0	0	0	0	0	0	0	0	0	0	0	0	0	0	0	0	0	0	0	0
Verrucomicrobiota	Pedosphaera	0	0	0	0	1	0	0	0	0	0	0	0	0	0	0	0	0	0	0	0	0	0	0	0	0	0	0	0
Verrucomicrobiota	Estrella	0	0	0	0	0	0	0	0	2	0	0	0	0	0	0	0	0	0	0	0	0	0	0	0	0	0	0	0

## Sheet: Feces
Table S1. Number of reads obtained from 16S rRNA long-amplicon sequencing after quality control (trimming and filtering), for each biological sample type (saliva, feces, and blood) analyzed in the study.
Phylum	Genus	Fe_1	Fe_2	Fe_3	Fe_4	Fe_5	Fe_6	Fe_7	Fe_8	Fe_9	Fe_10	Fe_11	Fe_12	Fe_13	Fe_14	Fe_15	Fe_16	Fe_17	Fe_18	Fe_19	Fe_20	Fe_21	Fe_22	Fe_23	Fe_24	Fe_25	Fe_26	Fe_27	Fe_28
Abditibacteriota	Abditibacterium	0	0	0	0	0	0	0	0	1	0	0	1	0	0	0	0	0	0	0	0	0	0	0	0	0	0	1	1
Acidobacteriota	Candidatus Solibacter	2	0	0	19	252	0	2	1	0	0	0	1	0	1	0	2	0	0	0	0	0	0	1	2	3	2	0	103
Acidobacteriota	Subgroup 23	3	0	0	4	0	0	0	0	0	0	0	1	0	0	1	0	0	0	0	0	0	0	0	1	0	0	0	0
Acidobacteriota	RB41	1	0	0	0	1	0	0	0	0	0	0	0	0	1	1	0	0	0	2	0	0	0	0	1	2	1	0	2
Acidobacteriota	JGI 0001001-H03	0	0	0	0	0	0	0	0	2	5	0	0	0	0	0	0	0	0	0	0	0	0	0	0	0	0	0	0
Acidobacteriota	Blastocatella	0	0	0	0	0	0	0	0	0	1	0	0	0	0	0	0	0	0	0	0	0	0	0	0	0	0	0	0
Acidobacteriota	Subgroup 10	0	1	0	0	0	0	0	0	0	1	0	1	0	0	0	1	0	0	0	0	0	0	0	0	0	0	0	1
Acidobacteriota	Occallatibacter	0	0	0	4	1	0	0	0	0	0	0	6	0	0	7	0	3	0	0	0	0	0	0	1	5	0	1	2
Acidobacteriota	Vicinamibacter	0	0	0	0	0	0	0	0	0	0	0	0	0	1	0	0	0	0	0	0	0	0	0	0	0	0	0	0
Acidobacteriota	Granulicella	0	0	0	0	0	0	0	0	0	0	0	0	0	1	0	0	0	0	0	0	0	0	0	0	0	0	1	1
Acidobacteriota	marine group	0	0	1	3	0	0	0	0	0	0	0	0	0	0	0	1	0	0	0	0	0	0	0	0	1	0	0	2
Acidobacteriota	Geothrix	0	0	1	4	2	0	0	0	0	0	0	0	0	0	0	0	2	0	0	0	0	0	0	0	2	1	0	0
Acidobacteriota	Bryobacter	0	0	0	1	0	0	0	0	0	0	0	0	0	0	0	0	0	1	0	0	0	0	0	0	0	1	0	0
Acidobacteriota	Paludibaculum	0	0	0	0	0	0	0	0	0	0	0	0	0	0	0	0	0	0	0	0	0	0	0	0	0	0	1	0
Acidobacteriota	Candidatus Koribacter	0	0	0	1	0	0	0	0	0	0	0	0	0	0	0	0	0	0	0	0	0	0	0	0	0	0	0	0
Actinobacteriota	Streptomyces	23	17	18	28	16	1	0	1	0	2	0	18	0	6	20	89	16	32	8	0	0	0	0	20	14	6	19	40
Actinobacteriota	Microbacterium	6	3	3	9	3	0	0	0	0	0	0	5	0	1	3	16	4	6	6	0	0	0	0	2	16	1	5	12
Actinobacteriota	Agromyces	2	0	0	2	0	0	0	0	0	0	0	3	0	0	1	1	0	1	0	0	0	0	0	0	0	0	0	0
Actinobacteriota	Candidatus Limnoluna	1	0	1	0	0	0	0	0	0	0	0	0	1	0	0	0	0	0	0	0	0	0	0	0	0	0	0	0
Actinobacteriota	Pseudarthrobacter	2	1	0	13	1	0	0	0	1	1	0	3	0	0	0	1	0	1	0	0	0	0	0	0	3	0	0	3
Actinobacteriota	Glutamicibacter	1	0	0	2	0	0	0	0	0	0	0	0	0	0	0	0	0	0	0	0	0	0	0	0	0	0	0	1
Actinobacteriota	Micrococcus	1	0	0	8	5	0	0	0	0	1	0	3	0	1	0	3	4	3	1	0	0	0	0	1	6	1	1	10
Actinobacteriota	Brevibacterium	1	1	0	0	0	0	0	0	0	0	0	0	0	0	0	0	0	3	0	0	0	0	0	0	1	0	0	1
Actinobacteriota	Myceligenerans	1	0	0	0	0	0	0	0	0	0	0	0	1	0	0	0	0	0	0	0	0	0	0	0	0	0	0	0
Actinobacteriota	Bifidobacterium	14	3	1	19	4	0	0	0	1	1	0	38	0	2	6	16	7	3	0	0	0	0	0	6	10	0	4	14
Actinobacteriota	Nocardiopsis	4	1	6	1	3	0	0	0	0	0	0	1	0	4	6	2	4	0	1	0	0	0	0	4	2	1	2	2
Actinobacteriota	Thermobifida	1	0	0	0	0	0	0	0	0	0	0	0	0	0	0	0	0	0	0	0	0	0	0	0	0	0	0	0
Actinobacteriota	Microbispora	3	0	0	1	3	0	0	0	0	0	0	6	0	0	0	4	0	1	0	0	0	0	0	0	1	0	1	1
Actinobacteriota	Actinomadura	2	1	1	2	0	0	0	0	0	0	0	0	0	0	1	0	0	0	0	0	0	0	0	0	3	0	0	2
Actinobacteriota	Cutibacterium	2	6	1	1	1	0	0	0	0	0	0	1	0	0	7	8	2	17	1	0	0	0	0	3	2	1	2	4
Actinobacteriota	Micropruina	1	0	0	0	1	0	0	0	0	0	0	3	0	0	0	2	1	0	0	0	0	1	0	1	1	0	0	2
Actinobacteriota	Nocardioides	2	0	3	7	3	0	0	0	0	0	0	5	0	0	2	0	3	17	1	0	0	0	0	1	0	0	0	9
Actinobacteriota	Rhodococcus	2	0	0	0	0	0	0	0	0	1	0	1	0	0	3	0	1	2	1	0	0	0	0	1	2	0	2	6
Actinobacteriota	Corynebacterium	1	2	1	5	0	0	0	0	0	0	0	8	0	2	1	5	3	47	2	0	0	0	0	3	28	7	4	4
Actinobacteriota	Jatrophihabitans	2	0	0	0	0	0	0	0	0	0	0	0	1	0	0	0	0	0	0	0	0	0	0	0	0	0	0	0
Actinobacteriota	Klenkia	1	0	0	0	0	0	0	0	0	0	0	0	1	0	0	0	0	0	1	0	0	0	0	0	0	0	0	0
Actinobacteriota	Actinomyces	2	0	0	2	0	0	0	0	1	0	0	6	0	0	0	1	0	2	1	0	0	0	0	1	3	0	3	2
Actinobacteriota	Actinoalloteichus	2	1	1	2	0	0	0	0	0	1	0	2	0	0	2	2	2	0	1	0	0	0	0	0	3	2	4	2
Actinobacteriota	Micromonospora	1	1	0	2	8	0	0	0	0	0	0	1	0	2	0	6	2	2	0	0	0	0	0	0	1	1	0	6
Actinobacteriota	Iamia	1	0	0	0	0	0	0	0	0	0	0	0	0	0	0	0	0	0	0	0	0	0	0	0	0	0	0	0
Actinobacteriota	Solirubrobacter	1	2	1	1	0	0	0	0	0	0	0	3	0	0	1	5	2	0	0	0	0	0	0	1	0	1	2	0
Actinobacteriota	Enterorhabdus	2	9	2	4	3	0	0	0	0	0	0	1	0	0	2	0	4	2	0	0	0	0	0	0	4	2	3	3
Actinobacteriota	Parvibacter	1	0	0	0	0	0	0	0	0	0	0	0	0	0	0	0	0	0	0	0	0	0	0	0	0	0	0	0
Actinobacteriota	Coriobacteriaceae UCG-002	1	0	0	0	0	0	0	0	0	0	0	0	0	0	0	0	0	0	0	0	0	0	0	0	0	0	0	0
Actinobacteriota	Olsenella	1	2	0	1	0	0	0	0	0	0	0	1	0	0	0	1	0	2	0	0	0	0	0	0	1	0	0	1
Actinobacteriota	Pseudonocardia	0	0	1	0	0	0	0	0	7	13	0	0	0	0	0	1	0	0	0	0	0	0	0	0	1	0	1	0
Actinobacteriota	Mobiluncus	0	0	0	0	0	0	0	0	0	1	0	0	0	0	0	0	0	23	1	0	0	0	0	0	26	27	8	36
Actinobacteriota	CL500-29 marine group	0	2	0	0	0	0	0	0	0	1	0	1	0	0	0	0	1	0	0	0	0	0	0	0	0	0	0	1
Actinobacteriota	Thermoleophilum	0	0	0	0	1	0	0	0	0	1	0	0	0	0	0	6	0	1	2	0	0	0	0	1	1	0	3	1
Actinobacteriota	Garicola	0	0	0	0	0	0	0	0	0	0	0	1	0	0	0	0	0	0	0	0	0	0	0	0	0	0	0	0
Actinobacteriota	Isoptericola	0	0	0	0	0	0	0	0	0	0	0	2	0	0	0	0	0	0	0	0	0	0	0	0	0	0	0	0
Actinobacteriota	Aeromicrobium	0	0	0	0	0	0	0	0	0	0	0	1	0	0	0	0	0	4	0	0	0	0	0	0	0	0	0	0
Actinobacteriota	Kribbella	0	1	0	0	0	0	0	0	0	0	0	1	0	0	0	0	0	2	0	0	0	0	0	0	0	0	0	4
Actinobacteriota	Marmoricola	0	0	0	0	0	0	0	0	0	0	0	1	0	0	0	1	0	1	0	0	0	0	0	0	0	0	0	0
Actinobacteriota	Pseudopropionibacterium	0	0	0	1	0	0	0	0	0	0	0	1	0	0	0	0	0	1	0	0	0	0	0	1	0	0	0	0
Actinobacteriota	Gordonia	0	0	0	0	0	0	0	0	0	0	0	1	0	0	0	2	0	1	0	0	0	0	0	0	0	0	0	1
Actinobacteriota	Thermostaphylospora	0	0	0	0	0	0	0	0	0	0	0	1	0	0	0	0	0	0	0	0	0	0	0	1	0	0	0	0
Actinobacteriota	F0332	0	0	0	1	0	0	0	0	0	0	0	1	0	0	0	0	0	2	0	0	0	0	0	0	0	0	0	0
Actinobacteriota	hgcI clade	0	0	0	1	2	0	0	0	0	0	0	2	0	0	0	0	0	1	0	0	0	0	0	0	0	0	0	0
Actinobacteriota	Amycolatopsis	0	0	0	0	0	0	0	0	0	0	0	1	0	0	0	0	0	0	0	0	0	0	0	0	1	1	0	0
Actinobacteriota	Sva0996 marine group	0	2	0	0	0	0	0	0	0	0	0	1	0	0	0	0	0	1	0	0	0	0	0	0	0	0	0	0
Actinobacteriota	Oerskovia	0	0	0	0	0	0	0	0	0	0	0	0	0	2	0	0	0	1	0	0	0	0	0	0	0	0	0	0
Actinobacteriota	Microlunatus	0	0	0	0	0	0	0	0	0	0	0	0	0	1	0	0	0	0	0	0	0	0	0	0	0	0	0	1
Actinobacteriota	Rubrobacter	0	0	0	0	0	0	0	0	0	0	0	0	0	1	0	2	0	0	2	0	0	0	0	0	0	0	0	2
Actinobacteriota	Rothia	0	0	0	67	0	0	0	0	0	0	0	0	0	0	2	1	1	2	0	0	0	0	0	0	1	0	0	3
Actinobacteriota	Kocuria	0	0	1	6	1	0	0	0	0	0	0	0	0	0	2	2	1	1	0	0	0	0	0	0	3	0	0	1
Actinobacteriota	Frankia	0	0	1	1	0	0	0	0	0	0	0	0	0	0	3	3	0	1	0	0	0	0	0	0	1	0	0	1
Actinobacteriota	Kineococcus	0	0	0	0	0	0	0	0	0	0	0	0	0	0	1	0	0	0	0	0	0	0	0	1	1	0	0	0
Actinobacteriota	Actinoplanes	0	0	0	0	0	0	0	0	0	0	0	0	0	0	1	0	0	0	0	0	0	0	0	0	0	0	0	0
Actinobacteriota	Senegalimassilia	0	1	1	0	0	0	0	0	0	0	0	0	0	0	2	0	0	0	0	0	0	0	0	0	0	0	0	0
Actinobacteriota	Slackia	0	0	0	0	0	0	0	0	0	0	0	0	0	0	1	0	2	1	0	0	0	0	0	0	0	0	0	1
Actinobacteriota	Collinsella	0	7	0	2	1	0	0	0	0	0	0	0	0	0	1	3	1	3	0	0	0	0	0	0	0	0	2	2
Actinobacteriota	Okibacterium	0	0	0	0	0	0	0	0	0	0	0	0	0	0	0	1	1	0	0	0	0	0	0	0	0	0	0	0
Actinobacteriota	Pseudoclavibacter	0	0	0	0	0	0	0	0	0	0	0	0	0	0	0	1	0	0	0	0	0	0	0	0	1	0	0	0
Actinobacteriota	Paeniglutamicibacter	0	0	0	2	0	0	0	0	0	0	0	0	0	0	0	3	0	0	0	0	0	0	0	0	0	0	1	0
Actinobacteriota	Paenarthrobacter	0	0	0	0	0	0	0	0	0	0	0	0	0	0	0	1	0	0	1	0	0	0	0	0	0	0	0	0
Actinobacteriota	Cellulosimicrobium	0	0	0	0	1	0	0	0	0	0	0	0	0	0	0	1	1	0	0	0	0	0	0	1	1	0	0	0
Actinobacteriota	Brachybacterium	0	0	0	0	0	0	0	0	0	0	0	0	0	0	0	1	0	1	0	0	0	0	0	0	0	0	0	0
Actinobacteriota	Mycobacterium	0	0	0	2	0	0	0	0	1	0	0	0	0	0	0	2	0	1	0	0	0	0	0	1	0	0	0	0
Actinobacteriota	Blastococcus	0	0	0	0	0	0	0	0	0	0	0	0	0	0	0	1	0	0	0	0	0	0	0	0	0	0	0	0
Actinobacteriota	Lechevalieria	0	1	0	0	0	0	0	0	0	0	0	0	0	0	0	2	0	0	0	0	0	0	0	0	0	0	0	0
Actinobacteriota	Candidatus Actinomarina	0	1	0	0	0	0	0	0	0	0	0	0	0	0	0	1	0	0	0	0	0	0	0	1	4	0	0	0
Actinobacteriota	Curtobacterium	0	0	0	1	0	0	0	0	0	0	0	0	0	0	0	0	1	0	1	0	0	0	0	0	1	0	0	0
Actinobacteriota	Cellulomonas	0	0	0	0	0	0	0	0	0	0	0	0	0	0	0	0	1	0	0	0	0	0	0	0	2	0	0	0
Actinobacteriota	Tetrasphaera	0	0	0	1	1	0	0	0	0	0	0	0	0	0	0	0	1	0	1	0	0	0	0	0	2	0	1	1
Actinobacteriota	DNF00809	0	0	0	0	0	0	0	0	0	0	0	0	0	0	0	0	1	0	0	0	0	0	0	0	0	1	1	1
Actinobacteriota	Raoultibacter	0	10	0	0	0	0	0	0	0	0	0	0	0	0	0	0	2	1	0	0	0	0	0	0	0	0	0	0
Actinobacteriota	Lawsonella	0	0	0	0	0	0	0	0	0	0	0	0	0	0	0	0	0	1	0	0	0	0	0	0	0	0	0	0
Actinobacteriota	Nocardia	0	0	0	0	1	0	0	0	0	0	0	0	0	0	0	0	0	4	1	0	0	0	0	0	0	0	0	0
Actinobacteriota	Dietzia	0	0	0	0	0	0	0	0	0	0	0	0	0	0	0	0	0	1	0	0	0	0	0	0	0	0	0	0
Actinobacteriota	Tsukamurella	0	0	0	0	0	0	0	0	0	0	0	0	0	0	0	0	0	1	0	0	0	0	0	0	1	0	0	0
Actinobacteriota	Tessaracoccus	0	0	0	0	0	0	0	0	0	0	0	0	0	0	0	0	0	2	0	0	0	0	0	0	0	0	0	0
Actinobacteriota	Propionibacterium	0	0	0	0	0	0	0	0	0	0	0	0	0	0	0	0	0	2	0	0	0	0	0	0	0	0	0	0
Actinobacteriota	Brooklawnia	0	0	0	0	0	0	0	0	0	0	0	0	0	0	0	0	0	1	0	0	0	0	0	0	0	0	0	0
Actinobacteriota	Luteococcus	0	0	0	0	0	0	0	0	0	0	0	0	0	0	0	0	0	1	0	0	0	0	0	0	0	0	0	0
Actinobacteriota	Propioniciclava	0	0	0	0	0	0	0	0	0	0	0	0	0	0	0	0	0	1	0	0	0	0	0	0	0	0	0	0
Actinobacteriota	Phytoactinopolyspora	0	0	0	0	0	0	0	0	0	0	0	0	0	0	0	0	0	1	0	0	0	0	0	0	0	0	0	0
Actinobacteriota	Arcanobacterium	0	0	0	0	0	0	0	0	0	0	0	0	0	0	0	0	0	3	0	0	0	0	0	0	3	2	2	5
Actinobacteriota	Flaviflexus	0	0	0	0	0	0	0	0	0	0	0	0	0	0	0	0	0	2	0	0	0	0	0	0	0	0	0	0
Actinobacteriota	Varibaculum	0	0	0	0	0	0	0	0	0	0	0	0	0	0	0	0	0	1	0	0	0	0	0	1	0	0	0	0
Actinobacteriota	Candidatus Ancillula	0	2	0	0	0	0	0	0	0	0	0	0	0	0	0	0	0	1	0	0	0	0	0	0	0	0	0	0
Actinobacteriota	Nesterenkonia	0	0	0	1	0	0	0	0	0	0	0	0	0	0	0	0	0	3	0	0	0	0	0	0	0	0	0	0
Actinobacteriota	Arthrobacter	0	0	0	2	0	0	0	0	0	0	0	0	0	0	0	0	0	1	0	0	0	0	0	1	1	0	1	0
Actinobacteriota	Demequina	0	0	0	0	0	0	0	0	0	0	0	0	0	0	0	0	0	1	0	0	0	0	0	0	0	0	0	0
Actinobacteriota	Dermacoccus	0	0	0	0	0	0	0	0	0	0	0	0	0	0	0	0	0	1	0	0	0	0	0	0	0	0	0	0
Actinobacteriota	Knoellia	0	0	0	0	0	0	0	0	0	0	0	0	0	0	0	0	0	1	0	0	0	0	0	0	0	0	0	0
Actinobacteriota	Aeriscardovia	0	0	0	0	0	0	0	0	0	0	0	0	0	0	0	0	0	2	0	0	0	0	0	0	0	0	1	3
Actinobacteriota	Allocatelliglobosispora	0	0	0	0	0	0	0	0	0	0	0	0	0	0	0	0	0	1	0	0	0	0	0	0	0	0	0	0
Actinobacteriota	Nonomuraea	0	0	0	0	0	0	0	0	0	0	0	0	0	0	0	0	0	1	0	0	0	0	0	0	0	0	1	0
Actinobacteriota	Streptosporangium	0	0	0	0	0	0	0	0	0	0	0	0	0	0	0	0	0	1	0	0	0	0	0	0	0	0	0	0
Actinobacteriota	Glycomyces	0	0	0	0	0	0	0	0	0	0	0	0	0	0	0	0	0	1	0	0	0	0	0	0	0	0	0	0
Actinobacteriota	Atopobium	0	2	0	0	0	0	0	0	0	0	0	0	0	0	0	0	0	1	0	0	0	0	0	0	0	1	0	0
Actinobacteriota	Gaiella	0	0	0	0	0	0	0	0	0	0	0	0	0	0	0	0	0	1	0	0	0	0	0	0	0	0	0	0
Actinobacteriota	Cryobacterium	0	0	0	0	1	0	0	0	0	0	0	0	0	0	0	0	0	0	1	0	0	0	0	0	0	0	0	2
Actinobacteriota	Phoenicibacter	0	1	0	0	0	0	0	0	0	0	0	0	0	0	0	0	0	0	0	0	0	0	0	0	0	0	0	0
Actinobacteriota	Eggerthella	0	4	0	0	0	0	0	0	0	0	0	0	0	0	0	0	0	0	0	0	0	0	0	0	2	0	2	0
Actinobacteriota	Williamsia	0	1	0	0	0	0	0	0	0	0	0	0	0	0	0	0	0	0	0	0	0	0	0	0	1	0	0	0
Actinobacteriota	Salinispora	0	1	0	0	0	0	0	0	0	0	0	0	0	0	0	0	0	0	0	0	0	0	0	0	0	0	0	0
Actinobacteriota	Leucobacter	0	0	0	0	0	0	0	0	0	0	0	0	0	0	0	0	0	0	0	0	0	0	0	1	0	0	0	1
Actinobacteriota	Janibacter	0	0	0	0	0	0	0	0	0	0	0	0	0	0	0	0	0	0	0	0	0	0	0	1	0	0	0	1
Actinobacteriota	Candidatus Aquiluna	0	0	0	0	0	0	0	0	0	0	0	0	0	0	0	0	0	0	0	0	0	0	0	0	1	0	0	0
Actinobacteriota	Trueperella	0	0	0	0	0	0	0	0	0	0	0	0	0	0	0	0	0	0	0	0	0	0	0	0	0	1	0	1
Actinobacteriota	Saccharomonospora	0	0	0	0	3	0	0	0	0	0	0	0	0	0	0	0	0	0	0	0	0	0	0	0	0	1	0	8
Actinobacteriota	Sanguibacter	0	0	0	0	0	0	0	0	0	0	0	0	0	0	0	0	0	0	0	0	0	0	0	0	0	1	0	0
Actinobacteriota	Dactylosporangium	0	0	0	0	0	0	0	0	0	0	0	0	0	0	0	0	0	0	0	0	0	0	0	0	0	0	1	0
Actinobacteriota	Lapillicoccus	0	0	0	0	1	0	0	0	0	0	0	0	0	0	0	0	0	0	0	0	0	0	0	0	0	0	0	1
Actinobacteriota	Sphaerimonospora	0	0	0	0	0	0	0	0	0	0	0	0	0	0	0	0	0	0	0	0	0	0	0	0	0	0	0	1
Actinobacteriota	Geodermatophilus	0	0	0	0	0	0	0	0	0	0	0	0	0	0	0	0	0	0	0	0	0	0	0	0	0	0	0	1
Actinobacteriota	Egibacter	0	0	0	0	0	0	0	0	0	0	0	0	0	0	0	0	0	0	0	0	0	0	0	0	0	0	0	1
Actinobacteriota	Denitrobacterium	0	0	0	0	1	0	0	0	0	0	0	0	0	0	0	0	0	0	0	0	0	0	0	0	0	0	0	1
Actinobacteriota	Rarobacter	0	0	0	1	0	0	0	0	0	0	0	0	0	0	0	0	0	0	0	0	0	0	0	0	0	0	0	0
Actinobacteriota	Haloactinopolyspora	0	0	0	1	0	0	0	0	0	0	0	0	0	0	0	0	0	0	0	0	0	0	0	0	0	0	0	0
Actinobacteriota	Actinokineospora	0	0	0	1	0	0	0	0	0	0	0	0	0	0	0	0	0	0	0	0	0	0	0	0	0	0	0	0
Actinobacteriota	Auraticoccus	0	0	0	0	0	0	0	1	0	0	0	0	0	0	0	0	0	0	0	0	0	0	0	0	0	0	0	0
Amorphea	Bipolaris	1	0	0	14	1	0	0	0	0	0	0	4	0	3	1	0	0	0	0	0	0	0	0	1	0	1	1	16
Amorphea	Arthrinium	1	0	0	2	2	0	0	0	0	0	0	0	0	0	0	0	0	0	0	0	0	0	0	0	0	0	0	0
Amorphea	Xenasma	1	0	0	0	0	0	0	0	0	0	0	0	1	0	0	0	0	0	0	0	0	0	0	0	0	0	0	0
Amorphea	Phanerochaete	0	0	0	0	0	0	0	0	3	6	0	0	0	0	0	1	0	0	1	1	0	0	0	0	0	0	0	0
Amorphea	Amanita	0	0	0	0	0	0	0	0	0	1	0	0	1	0	0	0	0	0	0	0	0	0	0	0	0	0	0	0
Amorphea	Niorma	0	0	0	0	0	0	0	0	0	1	0	0	0	0	0	0	0	0	0	0	0	0	0	0	0	0	0	0
Amorphea	Roussoella	0	0	0	4	0	0	0	0	0	0	0	1	0	0	0	0	0	0	0	0	0	0	0	0	0	0	0	1
Amorphea	Cladosporium	0	0	0	2	0	0	0	0	0	0	0	1	0	0	0	0	0	0	0	0	0	0	0	0	0	0	0	0
Amorphea	Ophiocordyceps	0	0	0	0	0	0	0	0	0	0	0	1	0	0	0	0	0	0	0	0	0	0	0	0	0	0	0	0
Amorphea	Malassezia	0	0	0	0	0	0	0	0	1	0	0	1	0	0	0	0	0	0	0	0	0	0	0	0	1	0	0	0
Amorphea	Aphanoascus	0	0	0	0	0	0	0	0	0	0	0	0	0	1	0	0	0	0	0	0	0	0	0	0	0	0	0	1
Amorphea	Verticillium	0	0	2	1	1	0	0	0	0	0	0	0	0	1	0	0	0	0	0	0	0	0	0	0	0	0	0	0
Amorphea	Octospora	0	0	0	1	0	0	0	0	0	0	0	0	0	1	0	0	0	0	0	0	0	0	0	0	0	0	0	0
Amorphea	Alternaria	0	0	0	2	0	0	0	0	0	0	0	0	0	0	1	0	0	0	1	0	0	0	0	0	0	0	0	2
Amorphea	Endoconidioma	0	0	0	0	0	0	0	0	0	0	0	0	0	0	0	0	0	0	1	0	0	0	0	0	0	0	0	0
Amorphea	Capnobotryella	0	0	0	2	0	0	0	0	0	0	0	0	0	0	0	0	0	0	0	0	0	0	0	1	0	0	0	1
Amorphea	Pseudocercospora	0	0	0	0	0	0	0	0	0	0	0	0	0	0	0	0	0	0	0	0	0	0	0	0	1	0	0	0
Amorphea	Ochroconis	0	0	0	0	0	0	0	0	0	0	0	0	0	0	0	0	0	0	0	0	0	0	0	0	1	0	0	0
Amorphea	Lulworthia	0	0	1	1	0	0	0	0	0	0	0	0	0	0	0	0	0	0	0	0	0	0	0	0	1	0	0	0
Amorphea	Aspergillus	0	0	0	1	0	0	0	0	0	0	0	0	0	0	0	0	0	0	0	0	0	0	0	0	1	0	0	0
Amorphea	Phyllozyma	0	0	0	0	0	0	0	0	0	0	0	0	0	0	0	0	0	0	0	0	0	0	0	0	2	0	0	1
Amorphea	Spirodactylon	0	0	0	0	0	0	0	0	0	0	0	0	0	0	0	0	0	0	0	0	0	0	0	0	1	0	0	0
Amorphea	AT4-11	0	0	0	0	0	0	0	0	0	0	0	0	0	0	0	0	0	0	0	0	0	0	0	0	0	0	1	0
Amorphea	Preussia	0	0	0	0	0	0	0	0	0	0	0	0	0	0	0	0	0	0	0	0	0	0	0	0	0	0	0	1
Amorphea	Corynespora	0	0	0	0	0	0	0	0	0	0	0	0	0	0	0	0	0	0	0	0	0	0	0	0	0	0	0	1
Amorphea	Pyrenochaeta	0	0	0	0	0	0	0	0	0	0	0	0	0	0	0	0	0	0	0	0	0	0	0	0	0	0	0	1
Amorphea	Pseudotaeniolina	0	0	0	0	0	0	0	0	0	0	0	0	0	0	0	0	0	0	0	0	0	0	0	0	0	0	0	1
Amorphea	Bryochiton	0	0	1	0	0	0	0	0	0	0	0	0	0	0	0	0	0	0	0	0	0	0	0	0	0	0	0	0
Amorphea	Tetracladium	0	0	1	0	0	0	0	0	0	0	0	0	0	0	0	0	0	0	0	0	0	0	0	0	0	0	0	0
Amorphea	Leptosphaeria	0	0	0	1	0	0	0	0	0	0	0	0	0	0	0	0	0	0	0	0	0	0	0	0	0	0	0	0
Amorphea	Stagonosporopsis	0	0	0	1	0	0	0	0	0	0	0	0	0	0	0	0	0	0	0	0	0	0	0	0	0	0	0	0
Amorphea	Fusarium	0	0	0	2	0	0	0	0	0	0	0	0	0	0	0	0	0	0	0	0	0	0	0	0	0	0	0	0
Amorphea	Chaetopsina	0	0	0	1	0	0	0	0	0	0	0	0	0	0	0	0	0	0	0	0	0	0	0	0	0	0	0	0
Amorphea	Colletotrichum	0	0	0	1	0	0	0	0	0	0	0	0	0	0	0	0	0	0	0	0	0	0	0	0	0	0	0	0
Amorphea	Ophiostoma	0	0	0	1	0	0	0	0	0	0	0	0	0	0	0	0	0	0	0	0	0	0	0	0	0	0	0	0
Amorphea	Hydropunctaria	0	0	0	1	0	0	0	0	0	0	0	0	0	0	0	0	0	0	0	0	0	0	0	0	0	0	0	0
Amorphea	Ochrolechia	0	0	0	1	0	0	0	0	0	0	0	0	0	0	0	0	0	0	0	0	0	0	0	0	0	0	0	0
Amorphea	Batrachochytrium	0	0	0	1	0	0	0	0	0	0	0	0	0	0	0	0	0	0	0	0	0	0	0	0	0	0	0	0
Amorphea	Pilobolus	0	0	0	1	0	0	0	0	0	0	0	0	0	0	0	0	0	0	0	0	0	0	0	0	0	0	0	0
Amorphea	Angulamoeba	0	0	0	0	0	0	0	0	1	0	0	0	0	0	0	0	0	0	0	0	0	0	0	0	0	0	0	0
Amorphea	Acanthamoeba	0	0	0	0	0	0	0	0	1	0	0	0	0	0	0	0	0	0	0	0	0	0	0	0	0	0	0	0
Aquificota	Desulfurobacterium	1	0	1	2	0	0	0	0	0	0	0	1	0	0	2	3	0	0	1	0	0	0	0	0	0	1	4	1
Aquificota	Hydrogenivirga	0	0	0	0	0	0	0	0	0	0	0	0	0	0	0	0	0	0	0	0	0	0	0	0	0	1	0	0
Aquificota	Hydrogenobacter	0	0	0	1	0	0	0	0	0	0	0	0	0	0	0	0	0	0	0	0	0	0	0	0	0	0	0	1
Aquificota	Sulfurihydrogenibium	0	0	0	0	1	0	0	0	0	0	0	0	0	0	0	0	0	0	0	0	0	0	0	0	0	0	0	0
Archaeplastida	Bathycoccus	0	0	0	0	0	0	0	0	0	1	0	0	0	0	0	0	0	0	0	0	0	0	0	0	0	0	0	0
Archaeplastida	Gracilaria	0	0	0	0	0	0	0	0	2	7	0	0	0	0	0	0	0	0	0	0	0	0	0	0	0	0	0	0
Armatimonadota	Fimbriimonas	0	0	1	0	0	0	0	0	0	0	0	0	0	0	0	0	0	0	0	0	0	0	0	0	0	0	0	0
Bacteroidota	Rikenellaceae RC9 gut group	153	2	81	5	20	0	0	2	4	2	0	25	0	202	136	26	106	65	2	0	5	0	0	809	61	116	123	75
Bacteroidota	Alistipes	20	2	11	2	3	0	0	1	0	1	0	5	0	18	27	4	13	20	2	0	0	0	0	30	6	7	27	15
Bacteroidota	DMER64	4	0	0	0	0	0	0	0	0	0	0	0	0	1	1	0	3	3	0	0	0	0	0	10	1	1	2	2
Bacteroidota	hoa5-07d05 gut group	3	2	1	2	20	0	0	0	0	0	0	1	0	1	11	11	25	1	2	0	0	0	0	0	10	29	31	137
Bacteroidota	M2PB4-61 termite group	1	0	0	0	0	0	0	0	0	0	0	0	0	0	0	0	0	0	0	0	0	0	0	0	0	0	0	1
Bacteroidota	Rikenella	1	0	0	0	0	0	0	0	0	0	0	1	0	0	1	0	0	0	0	0	0	0	0	0	0	0	1	0
Bacteroidota	dgA-11 gut group	1	0	0	0	0	0	0	0	0	0	0	1	0	1	6	0	1	1	0	0	0	0	0	0	0	1	2	0
Bacteroidota	Prevotella	101	22	74	81	69	0	1	1	4	2	1	46	0	183	224	10	145	39	19	0	7	0	0	300	92	145	219	225
Bacteroidota	Prevotellaceae UCG-003	24	0	18	0	24	0	0	0	2	1	0	5	0	38	70	0	83	80	0	0	10	0	0	475	27	121	246	51
Bacteroidota	Prevotellaceae UCG-001	13	61	9	1	4	0	0	0	1	0	0	0	0	16	42	0	19	8	0	0	1	0	0	13	9	17	28	32
Bacteroidota	Prevotellaceae UCG-004	10	1	9	1	8	0	0	0	0	0	0	3	0	20	14	0	15	2	1	0	1	0	0	7	5	23	24	17
Bacteroidota	Alloprevotella	7	2	3	22	12	0	0	0	0	1	0	2	0	13	9	0	13	4	1	0	0	0	0	12	6	11	51	16
Bacteroidota	Paraprevotella	4	1	0	1	0	0	0	0	0	0	0	0	0	0	2	0	0	1	0	0	0	0	0	4	1	2	1	2
Bacteroidota	CAG-873	1	0	0	0	1	0	0	0	0	0	0	0	0	3	0	0	0	0	0	0	0	0	0	0	0	0	1	0
Bacteroidota	Bacteroides	48	15	42	91	48	0	0	1	2	5	1	47	0	91	63	0	84	56	3	0	0	0	0	129	37	57	179	163
Bacteroidota	Meniscus	6	0	5	1	1	0	0	0	0	0	0	1	0	0	20	0	4	0	0	0	0	0	0	1	2	1	2	2
Bacteroidota	WCHB1-32	4	0	5	1	1	0	0	0	0	0	0	1	0	1	4	4	2	2	0	0	0	0	0	6	2	2	10	5
Bacteroidota	Prolixibacter	3	0	2	0	0	0	0	0	0	0	0	0	0	3	1	0	0	0	0	0	0	0	0	5	3	0	3	2
Bacteroidota	Mangrovibacterium	1	0	0	0	0	0	0	0	0	0	0	0	0	0	0	0	0	0	0	0	0	0	0	0	0	0	0	0
Bacteroidota	Roseimarinus	1	0	1	0	2	0	0	0	0	0	0	0	0	1	1	0	0	1	0	0	0	0	0	1	1	2	3	0
Bacteroidota	Proteiniphilum	9	2	2	2	7	0	0	0	0	0	0	4	0	2	6	0	4	13	0	0	1	0	0	5	2	6	7	30
Bacteroidota	Candidatus Armantifilum	1	0	0	0	0	0	0	0	0	0	0	0	0	1	0	0	3	1	0	0	0	0	0	0	0	0	0	2
Bacteroidota	Candidatus Symbiothrix	1	0	0	0	3	0	0	0	0	0	0	1	0	2	3	0	2	0	0	0	0	0	0	0	0	2	4	24
Bacteroidota	Fermentimonas	1	0	0	0	0	0	0	0	0	0	0	1	0	0	1	0	1	1	0	0	0	0	0	1	0	0	0	1
Bacteroidota	Parabacteroides	11	5	3	0	4	0	0	1	0	0	0	2	0	13	13	0	12	2	0	0	0	0	0	2	3	8	20	14
Bacteroidota	Macellibacteroides	2	0	0	0	0	0	0	0	0	0	0	1	0	1	0	0	0	1	0	0	0	0	0	4	0	1	2	1
Bacteroidota	Candidatus Vestibaculum	1	0	0	0	1	0	0	0	0	0	0	0	0	3	1	0	1	0	0	0	0	0	0	0	0	1	0	0
Bacteroidota	F0058	1	0	0	0	0	0	0	0	0	0	0	0	0	0	0	0	0	0	0	0	0	0	0	0	0	0	3	0
Bacteroidota	Paludibacter	1	0	3	0	1	0	0	0	0	0	0	4	0	0	2	0	1	0	0	0	0	0	0	0	0	3	0	5
Bacteroidota	Butyricimonas	3	0	0	0	0	0	0	0	0	0	0	1	0	1	3	0	0	0	0	0	0	0	0	0	0	0	0	0
Bacteroidota	Odoribacter	1	1	2	0	2	0	0	0	0	0	0	0	0	0	0	2	0	0	0	0	0	0	0	0	1	0	1	0
Bacteroidota	Sanguibacteroides	1	0	0	0	0	0	0	0	0	0	0	0	0	1	0	0	0	0	0	0	0	0	0	0	0	0	0	1
Bacteroidota	Alkaliflexus	1	0	0	0	2	0	0	0	0	0	0	1	0	0	1	0	0	0	0	0	0	0	0	3	0	1	1	0
Bacteroidota	Labilibacter	1	0	0	0	0	0	0	0	0	0	0	0	0	0	0	0	0	0	0	0	0	0	0	0	0	0	0	0
Bacteroidota	Salinivirga	1	0	0	0	0	0	0	0	0	0	0	2	0	0	0	0	1	0	0	0	0	0	0	1	1	0	0	0
Bacteroidota	Barnesiella	2	0	1	0	0	0	0	0	0	0	0	0	0	2	1	0	3	0	0	0	0	0	0	1	0	0	7	5
Bacteroidota	Porphyromonas	2	0	2	3	1	0	0	1	1	0	0	0	0	3	6	1	4	251	0	0	2	0	0	11	69	33	11	23
Bacteroidota	GWE2-42-42	1	0	1	0	1	0	0	0	0	0	0	1	0	0	0	0	1	0	0	0	0	0	0	1	0	0	0	2
Bacteroidota	Rs-D38 termite group	1	0	1	1	1	0	0	0	2	3	1	0	0	1	5	0	0	0	0	0	0	0	0	0	0	1	1	1
Bacteroidota	Pedobacter	17	2	10	12	5	1	0	0	0	0	0	21	0	4	8	1	32	1	0	0	0	0	0	7	14	6	4	9
Bacteroidota	Sphingobacterium	3	0	1	2	1	0	0	0	0	0	0	6	0	3	0	0	0	1	0	0	0	0	0	1	1	1	3	2
Bacteroidota	Lentimicrobium	2	1	2	4	3	0	0	0	1	1	0	7	0	2	6	0	2	1	0	0	0	0	0	1	1	2	6	3
Bacteroidota	Capnocytophaga	10	1	4	3	0	0	0	0	0	0	0	8	0	0	7	1	3	3	0	0	0	0	0	6	4	5	8	3
Bacteroidota	Flavobacterium	6	0	1	7	5	0	0	0	1	0	0	8	0	3	8	14	4	3	0	0	0	0	0	7	4	2	6	15
Bacteroidota	Psychroserpens	3	0	2	11	15	0	0	0	0	0	0	0	0	1	0	1	2	1	0	0	0	0	0	1	2	1	2	53
Bacteroidota	Maritimimonas	3	0	0	0	3	0	0	0	0	0	0	0	0	0	3	0	1	0	0	0	0	0	0	3	1	0	1	2
Bacteroidota	Zeaxanthinibacter	1	0	0	0	0	0	0	0	0	0	0	0	0	0	0	0	0	0	0	0	0	0	0	0	0	1	0	0
Bacteroidota	Pseudofulvibacter	1	0	0	0	1	0	0	0	0	0	0	1	0	1	1	0	0	0	0	0	0	0	0	1	1	0	2	0
Bacteroidota	Dokdonia	1	0	0	0	0	0	0	0	0	0	0	0	0	0	0	0	0	0	0	0	0	0	0	0	0	0	0	0
Bacteroidota	Croceitalea	1	0	0	0	0	0	0	0	0	0	0	0	0	0	0	0	0	0	0	0	0	0	0	0	0	0	0	0
Bacteroidota	Polaribacter	1	0	0	0	1	0	0	0	0	0	0	0	0	0	0	0	0	2	1	0	0	0	0	0	1	0	1	1
Bacteroidota	Cryomorpha	1	1	0	0	0	0	0	0	0	0	0	0	0	0	0	0	0	2	0	0	0	0	0	0	0	0	0	0
Bacteroidota	NS10 marine group	1	0	0	0	2	0	0	0	0	0	0	5	0	0	2	0	0	0	0	0	0	0	0	0	1	0	0	1
Bacteroidota	Candidatus Brownia	1	0	0	0	0	0	0	0	0	0	0	0	0	0	1	0	0	0	0	0	0	0	0	0	1	0	0	0
Bacteroidota	Apibacter	1	0	0	0	0	0	0	0	0	0	0	0	0	0	0	0	0	0	0	0	0	0	0	0	0	0	0	0
Bacteroidota	Flavisolibacter	2	0	0	0	0	0	0	0	0	0	0	0	0	0	1	0	0	1	0	0	0	0	0	0	0	0	0	0
Bacteroidota	Puia	2	0	1	3	1	0	0	0	0	0	0	2	0	1	3	3	4	0	0	0	0	0	0	0	0	0	0	0
Bacteroidota	Taibaiella	1	0	1	0	1	0	0	0	0	0	0	2	0	0	0	0	0	0	0	0	0	0	0	0	0	0	2	0
Bacteroidota	Ferruginibacter	1	0	1	1	1	0	0	0	0	0	0	0	0	0	0	6	0	0	3	0	0	0	0	1	0	0	6	1
Bacteroidota	Portibacter	2	0	1	0	0	0	0	0	0	0	0	0	0	0	0	0	0	0	0	0	0	0	0	0	0	0	0	0
Bacteroidota	Phaeodactylibacter	1	0	0	0	0	0	0	0	0	0	0	0	0	0	1	0	0	0	0	0	0	0	0	0	0	0	0	1
Bacteroidota	Adhaeribacter	5	0	1	0	0	0	0	0	0	0	0	10	0	0	0	0	1	1	0	0	0	0	0	0	1	0	0	1
Bacteroidota	Hymenobacter	1	0	0	0	0	0	0	0	0	0	0	3	0	1	0	2	0	0	0	0	0	0	0	0	0	0	1	0
Bacteroidota	Dyadobacter	4	0	0	2	0	0	0	0	0	0	0	0	0	1	2	0	2	0	0	0	0	0	0	3	0	0	4	3
Bacteroidota	Pseudarcicella	1	0	0	0	0	0	0	0	0	0	0	0	0	0	0	1	0	0	0	0	0	0	0	0	0	0	0	0
Bacteroidota	Candidatus Amoebophilus	1	0	0	0	0	0	0	0	0	0	0	0	0	0	1	0	0	0	0	0	0	0	0	1	0	0	1	1
Bacteroidota	Cytophaga	2	0	0	1	0	0	0	0	0	0	0	2	0	0	0	0	0	0	0	0	0	0	0	0	0	0	0	1
Bacteroidota	Salinibacter	3	0	0	2	2	0	0	0	1	0	0	2	0	4	2	3	2	0	0	0	0	0	0	4	3	3	2	0
Bacteroidota	IheB3-7	2	0	1	0	0	0	0	0	0	0	0	4	0	0	2	0	0	2	0	0	0	0	0	0	0	1	2	0
Bacteroidota	Terrimonas	0	0	1	0	0	0	0	0	0	0	1	0	0	0	0	0	0	0	0	0	0	0	0	0	0	0	0	1
Bacteroidota	Mucilaginibacter	0	0	0	0	0	0	0	0	0	0	0	1	0	0	2	0	1	0	0	0	0	0	0	1	0	0	0	1
Bacteroidota	Parapedobacter	0	0	0	0	1	0	0	0	0	0	0	1	0	1	0	0	0	0	0	0	0	0	0	0	0	0	0	0
Bacteroidota	Dysgonomonas	0	0	1	0	0	0	0	0	0	0	0	1	0	0	1	0	1	3	0	0	0	0	0	1	0	2	2	3
Bacteroidota	Anaerophaga	0	0	0	2	0	0	0	0	0	0	0	1	0	0	1	0	0	0	0	0	0	0	0	0	0	0	0	0
Bacteroidota	NS2b marine group	0	0	0	0	0	0	0	0	0	0	0	1	0	0	0	0	0	0	0	0	0	0	0	0	0	0	0	0
Bacteroidota	Nonlabens	0	0	1	0	0	0	0	0	0	0	0	1	0	0	0	0	1	0	0	0	0	0	0	0	1	0	1	4
Bacteroidota	Aquibacter	0	0	0	0	0	0	0	0	0	0	0	1	0	0	1	1	0	0	0	0	0	0	0	0	0	0	0	0
Bacteroidota	Vicingus	0	0	0	0	0	0	0	0	0	0	0	1	0	0	0	0	0	0	0	0	0	0	0	2	0	0	0	1
Bacteroidota	Chryseobacterium	0	0	2	1	7	0	0	0	0	0	0	2	0	3	11	0	11	1	0	0	0	0	0	1	4	4	40	15
Bacteroidota	Pontibacter	0	0	0	0	0	0	0	0	0	0	0	1	0	0	0	0	0	0	0	0	0	0	0	0	0	1	0	0
Bacteroidota	Chitinophaga	0	0	0	0	1	0	0	0	0	0	0	3	0	0	1	0	0	0	0	0	0	0	0	2	0	0	0	0
Bacteroidota	Ignavibacterium	0	0	0	0	0	0	0	0	0	0	0	2	0	0	0	0	0	0	0	0	0	0	0	0	0	0	0	1
Bacteroidota	GBChlB	0	0	0	0	3	0	0	0	0	0	0	4	0	0	0	0	0	0	0	0	0	0	0	0	0	0	0	0
Bacteroidota	Prevotellaceae NK3B31 group	0	1	1	4	1	0	0	0	0	0	0	0	0	1	6	0	4	2	0	0	0	0	0	12	1	3	5	5
Bacteroidota	SP3-e08	0	0	0	0	0	0	0	0	0	0	0	0	0	1	0	0	0	0	0	0	0	0	0	0	0	0	0	0
Bacteroidota	Muribaculum	0	0	0	0	1	0	0	0	0	0	0	0	0	1	0	0	0	0	0	0	0	0	0	0	0	1	0	1
Bacteroidota	BSV13	0	0	0	0	0	0	0	0	0	0	0	0	0	2	3	0	0	0	0	0	0	0	0	0	1	1	0	1
Bacteroidota	Sunxiuqinia	0	0	0	0	0	0	0	0	0	0	0	0	0	2	0	0	0	0	0	0	0	0	0	0	0	0	0	0
Bacteroidota	Acetobacteroides	0	0	0	0	0	0	0	0	0	0	0	0	0	5	1	0	0	1	0	0	0	0	0	0	0	0	0	0
Bacteroidota	Blvii28 wastewater-sludge group	0	0	1	0	1	0	0	0	0	0	0	0	0	2	4	0	0	0	0	0	0	0	0	0	2	1	1	5
Bacteroidota	Williamwhitmania	0	0	0	0	0	0	0	0	0	0	0	0	0	1	1	0	0	0	0	0	0	0	0	0	0	0	0	0
Bacteroidota	Microbacter	0	0	0	0	0	0	0	0	0	0	0	0	0	1	0	0	0	0	0	0	0	0	0	0	0	0	0	0
Bacteroidota	Marinifilum	0	1	3	0	1	0	0	0	0	0	0	0	0	1	0	0	1	1	0	0	0	0	0	0	0	1	5	4
Bacteroidota	Coprobacter	0	0	0	0	0	0	0	0	0	0	0	0	0	1	1	0	1	1	0	0	0	0	0	0	0	0	0	2
Bacteroidota	Empedobacter	0	0	0	0	0	0	0	0	0	0	0	0	0	1	1	0	0	0	0	0	0	0	0	0	0	0	0	0
Bacteroidota	Moheibacter	0	0	0	0	0	0	0	0	0	0	0	0	0	1	0	2	1	0	1	0	0	0	0	0	1	0	0	0
Bacteroidota	Fluviicola	0	0	0	1	8	0	0	0	0	0	0	0	0	2	1	7	0	0	10	0	0	0	0	2	2	0	1	8
Bacteroidota	Crocinitomix	0	0	0	0	0	0	0	0	0	0	0	0	0	1	0	0	0	0	0	0	0	0	0	0	0	0	0	1
Bacteroidota	Filimonas	0	0	0	0	0	0	0	0	0	0	0	0	0	1	0	0	0	0	0	0	0	0	0	0	0	0	0	1
Bacteroidota	Lewinella	0	0	0	0	0	0	0	0	0	0	0	0	0	1	0	0	0	0	0	0	0	0	0	0	0	0	0	0
Bacteroidota	Ekhidna	0	0	0	0	0	0	0	0	0	0	0	0	0	1	0	0	0	0	0	0	0	0	0	0	0	0	0	3
Bacteroidota	Mariniradius	0	0	0	0	0	0	0	0	0	0	0	0	0	1	0	0	0	0	0	0	0	0	0	0	0	0	3	1
Bacteroidota	Chryseolinea	0	0	0	0	0	0	0	0	0	0	0	0	0	1	0	0	0	0	0	0	0	0	0	0	0	0	0	0
Bacteroidota	Flexithrix	0	0	0	0	0	0	0	0	0	0	0	0	0	1	0	0	0	0	0	0	0	0	0	0	0	0	1	0
Bacteroidota	Anaerocella	0	0	1	0	0	0	0	0	0	0	0	0	0	0	1	0	1	0	0	0	0	0	0	1	0	0	2	1
Bacteroidota	Draconibacterium	0	0	0	0	0	0	0	0	0	0	0	0	0	0	1	0	0	0	0	0	0	0	0	0	0	0	1	0
Bacteroidota	[Cytophaga] xylanolytica group	0	0	0	0	0	0	0	0	0	0	0	0	0	0	1	0	0	0	0	0	0	0	0	0	0	0	0	0
Bacteroidota	Petrimonas	0	0	0	0	0	0	0	0	0	0	0	0	0	0	1	0	0	0	0	0	0	0	0	0	0	0	0	0
Bacteroidota	Tannerella	0	0	0	0	3	0	0	0	0	0	0	0	0	0	2	0	1	0	0	0	0	0	0	0	0	0	4	2
Bacteroidota	BCf9-17 termite group	0	0	0	0	0	0	0	0	0	0	0	0	0	0	1	0	0	0	0	0	0	0	0	1	1	0	0	0
Bacteroidota	Maribacter	0	0	0	0	1	0	0	0	0	0	0	0	0	0	2	0	3	0	0	0	0	0	0	0	0	0	8	5
Bacteroidota	Cellulophaga	0	0	0	0	0	0	0	0	0	0	0	0	0	0	2	0	1	0	0	0	0	0	0	0	0	0	4	3
Bacteroidota	Zunongwangia	0	0	0	0	0	0	0	0	0	0	0	0	0	0	1	0	0	0	0	0	0	0	0	0	0	0	0	0
Bacteroidota	Coenonia	0	0	0	0	0	0	0	0	0	0	0	0	0	0	1	0	0	0	0	0	0	0	0	0	0	0	0	0
Bacteroidota	Myroides	0	0	0	0	0	0	0	0	0	0	0	0	0	0	1	0	0	0	0	0	0	0	0	0	0	0	0	0
Bacteroidota	Kordia	0	0	0	0	0	0	0	0	0	0	0	0	0	0	1	0	0	0	0	0	0	0	0	1	0	0	1	0
Bacteroidota	Arenibacter	0	1	0	0	0	0	0	0	0	0	0	0	0	0	1	0	1	0	0	0	0	0	0	0	0	0	0	1
Bacteroidota	Aestuariibaculum	0	0	0	0	0	0	0	0	0	0	0	0	0	0	1	0	0	0	0	0	0	0	0	0	0	1	0	1
Bacteroidota	Candidatus Uzinura	0	0	0	0	0	0	0	0	0	0	0	0	0	0	1	0	0	0	0	0	0	0	0	0	0	0	0	1
Bacteroidota	Ohtaekwangia	0	0	0	0	0	0	0	0	0	0	0	0	0	0	1	0	0	0	0	0	0	0	0	0	0	0	0	0
Bacteroidota	Siphonobacter	0	0	0	0	0	0	0	0	0	0	0	0	0	0	1	0	2	0	0	0	0	0	0	0	1	0	1	0
Bacteroidota	Raineya	0	0	0	0	0	0	0	0	0	0	0	0	0	0	1	0	0	0	0	0	0	0	0	0	0	0	0	0
Bacteroidota	Sediminibacterium	0	0	0	0	0	0	0	0	0	0	0	0	0	0	1	0	1	1	0	0	0	0	0	0	0	0	0	1
Bacteroidota	Ulvibacter	0	0	0	1	0	0	0	0	0	0	0	0	0	0	0	4	1	0	0	0	0	0	0	0	0	0	0	1
Bacteroidota	Muricauda	0	0	0	0	1	0	0	0	0	0	0	0	0	0	0	2	0	1	0	0	0	0	0	0	0	0	0	1
Bacteroidota	Candidatus Sulcia	0	1	0	1	1	0	0	0	0	0	0	0	0	0	0	8	0	1	0	0	0	0	0	1	0	0	0	3
Bacteroidota	OLB8	0	0	0	0	0	0	0	0	0	0	0	0	0	0	0	2	0	0	0	0	0	0	0	0	0	0	0	0
Bacteroidota	Chlorobium	0	0	0	0	0	0	0	0	0	0	0	0	0	0	0	1	1	0	0	0	0	0	0	0	0	0	0	0
Bacteroidota	U29-B03	0	0	0	0	0	0	0	0	0	0	0	0	0	0	0	0	2	0	0	0	0	0	0	0	0	0	1	0
Bacteroidota	Pseudopedobacter	0	0	0	0	0	0	0	0	0	0	0	0	0	0	0	0	2	0	0	0	0	0	0	0	1	0	0	0
Bacteroidota	Solitalea	0	0	0	0	0	0	0	0	0	0	0	0	0	0	0	0	1	0	0	0	0	0	0	0	0	0	0	0
Bacteroidota	Winogradskyella	0	0	0	0	0	0	0	0	0	0	0	0	0	0	0	0	2	0	0	0	0	0	0	0	0	0	2	1
Bacteroidota	Salegentibacter	0	0	0	0	0	0	0	0	0	0	0	0	0	0	0	0	1	0	0	0	0	0	0	0	0	0	0	1
Bacteroidota	Gelidibacter	0	0	0	0	0	0	0	0	0	0	0	0	0	0	0	0	1	0	0	0	0	0	0	0	0	0	0	1
Bacteroidota	Tenacibaculum	0	0	0	0	0	0	0	0	0	0	0	0	0	0	0	0	1	0	0	0	0	0	0	0	0	0	0	0
Bacteroidota	OLB12	0	0	0	0	0	0	0	0	0	0	0	0	0	0	0	0	1	0	0	0	0	0	0	0	0	0	0	0
Bacteroidota	Marinoscillum	0	0	0	0	0	0	0	0	0	0	0	0	0	0	0	0	1	0	0	0	0	0	0	0	0	1	0	0
Bacteroidota	Larkinella	0	0	0	0	0	0	0	0	0	0	0	0	0	0	0	0	1	0	0	0	0	0	0	0	0	0	1	1
Bacteroidota	Flammeovirga	0	0	0	0	0	0	0	0	0	0	0	0	0	0	0	0	2	0	0	0	0	0	0	0	0	2	0	1
Bacteroidota	Candidatus Azobacteroides	0	0	0	0	0	0	0	0	0	0	0	0	0	0	0	0	0	1	0	0	0	0	0	0	1	0	0	1
Bacteroidota	Carboxylicivirga	0	0	0	0	1	0	0	0	0	0	0	0	0	0	0	0	0	1	0	0	0	0	0	2	0	1	3	3
Bacteroidota	Pricia	0	0	0	0	0	0	0	0	0	0	0	0	0	0	0	0	0	1	0	0	0	0	0	0	0	0	0	0
Bacteroidota	Schleiferia	0	1	1	0	0	0	0	0	0	0	0	0	0	0	0	0	0	1	0	0	0	0	0	0	0	0	0	0
Bacteroidota	Lutibacter	0	0	0	1	2	0	0	0	0	0	0	0	0	0	0	0	0	0	2	0	0	0	0	0	0	3	1	6
Bacteroidota	Phocaeicola	0	1	0	0	0	0	0	0	0	0	0	0	0	0	0	0	0	0	0	0	0	0	0	0	0	0	0	0
Bacteroidota	Salinimicrobium	0	0	0	0	0	0	0	0	0	0	0	0	0	0	0	0	0	0	0	0	0	0	0	1	0	0	0	0
Bacteroidota	Bergeyella	0	0	0	0	1	0	0	0	0	0	0	0	0	0	0	0	0	0	0	0	0	0	0	2	0	0	0	2
Bacteroidota	Cloacibacterium	0	0	0	0	0	0	0	0	0	0	0	0	0	0	0	0	0	0	0	0	0	0	0	1	0	0	0	0
Bacteroidota	Cnuella	0	0	0	0	0	0	0	0	0	0	0	0	0	0	0	0	0	0	0	0	0	0	0	1	0	0	0	0
Bacteroidota	Lacibacter	0	0	0	0	0	0	0	0	0	0	0	0	0	0	0	0	0	0	0	0	0	0	0	1	0	0	1	0
Bacteroidota	Fabibacter	0	0	0	0	0	0	0	0	0	0	0	0	0	0	0	0	0	0	0	0	0	0	0	1	0	0	0	0
Bacteroidota	NS5 marine group	0	0	0	0	0	0	0	0	0	0	0	0	0	0	0	0	0	0	0	0	0	0	0	0	2	0	1	0
Bacteroidota	Citreitalea	0	0	0	0	2	0	0	0	0	0	0	0	0	0	0	0	0	0	0	0	0	0	0	0	1	0	0	1
Bacteroidota	Ascidiimonas	0	0	0	0	0	0	0	0	0	0	0	0	0	0	0	0	0	0	0	0	0	0	0	0	1	0	0	0
Bacteroidota	Algoriphagus	0	0	0	0	0	0	0	0	0	0	0	0	0	0	0	0	0	0	0	0	0	0	0	0	1	0	0	0
Bacteroidota	Tamlana	0	0	0	0	0	0	0	0	0	0	0	0	0	0	0	0	0	0	0	0	0	0	0	0	0	1	1	0
Bacteroidota	Prevotellaceae Ga6A1 group	0	0	0	0	0	0	0	0	0	0	0	0	0	0	0	0	0	0	0	0	0	0	0	0	0	0	1	0
Bacteroidota	Mucinivorans	0	0	0	0	0	0	0	0	0	0	0	0	0	0	0	0	0	0	0	0	0	0	0	0	0	0	1	0
Bacteroidota	Mangroviflexus	0	0	0	0	0	0	0	0	0	0	0	0	0	0	0	0	0	0	0	0	0	0	0	0	0	0	1	0
Bacteroidota	Olivibacter	0	0	0	0	0	0	0	0	0	0	0	0	0	0	0	0	0	0	0	0	0	0	0	0	0	0	2	0
Bacteroidota	Nubsella	0	0	0	0	0	0	0	0	0	0	0	0	0	0	0	0	0	0	0	0	0	0	0	0	0	0	1	0
Bacteroidota	Ornithobacterium	0	0	0	0	0	0	0	0	0	0	0	0	0	0	0	0	0	0	0	0	0	0	0	0	0	0	1	0
Bacteroidota	Shivajiella	0	0	2	0	1	0	0	0	0	0	0	0	0	0	0	0	0	0	0	0	0	0	0	0	0	0	1	0
Bacteroidota	Nibrella	0	0	0	0	0	0	0	0	0	0	0	0	0	0	0	0	0	0	0	0	0	0	0	0	0	0	1	0
Bacteroidota	Pseudoflavitalea	0	0	0	0	0	0	0	0	0	0	0	0	0	0	0	0	0	0	0	0	0	0	0	0	0	0	1	0
Bacteroidota	Aurantisolimonas	0	0	0	0	0	0	0	0	0	0	0	0	0	0	0	0	0	0	0	0	0	0	0	0	0	0	1	0
Bacteroidota	Chlorobaculum	0	0	0	0	0	0	0	0	0	0	0	0	0	0	0	0	0	0	0	0	0	0	0	0	0	0	1	0
Bacteroidota	Psychroflexus	0	0	0	0	0	0	0	0	0	0	0	0	0	0	0	0	0	0	0	0	0	0	0	0	0	0	0	2
Bacteroidota	Formosa	0	0	0	0	0	0	0	0	0	0	0	0	0	0	0	0	0	0	0	0	0	0	0	0	0	0	0	1
Bacteroidota	Bizionia	0	0	0	0	0	0	0	0	0	0	0	0	0	0	0	0	0	0	0	0	0	0	0	0	0	0	0	1
Bacteroidota	Elizabethkingia	0	0	0	0	0	0	0	0	0	0	0	0	0	0	0	0	0	0	0	0	0	0	0	0	0	0	0	1
Bacteroidota	Flexibacter	0	0	0	0	0	0	0	0	0	0	0	0	0	0	0	0	0	0	0	0	0	0	0	0	0	0	0	1
Bacteroidota	Arcicella	0	0	0	0	0	0	0	0	0	0	0	0	0	0	0	0	0	0	0	0	0	0	0	0	0	0	0	1
Bacteroidota	Candidatus Cardinium	0	0	0	0	0	0	0	0	0	0	0	0	0	0	0	0	0	0	0	0	0	0	0	0	0	0	0	1
Bacteroidota	Candidatus Aquirestis	0	0	0	0	0	0	0	0	0	0	0	0	0	0	0	0	0	0	0	0	0	0	0	0	0	0	0	1
Bacteroidota	Haliscomenobacter	0	0	0	0	0	0	0	0	0	0	0	0	0	0	0	0	0	0	0	0	0	0	0	0	0	0	0	1
Bacteroidota	Rhodothermus	0	0	0	0	0	0	0	0	0	0	0	0	0	0	0	0	0	0	0	0	0	0	0	0	0	0	0	2
Bacteroidota	Flaviaesturariibacter	0	0	0	1	0	0	0	0	0	0	0	0	0	0	0	0	0	0	0	0	0	0	0	0	0	0	0	0
Bacteroidota	Marixanthomonas	0	0	0	0	1	0	0	0	0	0	0	0	0	0	0	0	0	0	0	0	0	0	0	0	0	0	0	0
Bacteroidota	Spirosoma	0	0	0	0	0	0	0	0	1	0	0	0	0	0	0	0	0	0	0	0	0	0	0	0	0	0	0	0
Bdellovibrionota	Bdellovibrio	1	0	2	5	8	0	0	0	0	0	0	0	0	1	0	1	0	0	0	0	0	0	0	0	0	2	0	37
Bdellovibrionota	OM27 clade	1	0	0	5	1	0	0	0	0	0	0	0	0	1	1	42	1	2	2	0	0	0	0	1	1	1	2	4
Bdellovibrionota	Halobacteriovorax	0	0	0	0	0	0	0	0	0	0	0	0	0	0	0	1	0	0	0	0	0	0	0	0	0	0	0	0
Bdellovibrionota	Peredibacter	0	0	0	0	0	0	0	0	0	0	0	0	0	0	0	0	0	0	1	0	0	0	0	0	0	0	0	2
Bdellovibrionota	Bacteriovorax	0	0	0	0	0	0	0	0	0	0	0	0	0	0	0	0	0	0	0	0	0	0	0	0	1	0	0	0
Caldatribacteriota	Candidatus Caldatribacterium	0	0	0	0	0	0	0	0	0	0	0	1	0	0	0	0	0	0	0	0	0	0	0	0	0	0	0	1
Caldisericota	Caldisericum	0	0	0	1	0	0	0	0	0	0	0	0	0	0	0	0	0	0	0	0	0	0	0	0	0	0	0	2
Calditrichota	JdFR-76	0	0	0	1	0	0	0	0	0	0	0	1	0	0	0	0	0	0	0	0	0	0	0	0	0	0	1	0
Calditrichota	SM23-31	0	0	1	0	0	0	0	0	0	0	0	0	0	0	0	1	0	0	0	0	0	0	0	0	0	0	0	1
Campilobacterota	Campylobacter	5	0	0	1	0	0	0	0	0	1	0	3	0	1	1	8	0	66	3	0	0	0	0	3	2	0	3	21
Campilobacterota	Sulfurovum	3	0	1	0	1	0	0	0	0	0	0	1	0	1	0	0	0	2	0	0	0	0	0	0	0	2	0	3
Campilobacterota	Nitratifractor	1	1	0	0	0	0	0	0	0	0	0	0	0	3	0	0	2	0	0	0	0	0	0	4	0	0	0	2
Campilobacterota	Arcobacter	1	0	1	0	1	0	0	0	0	0	0	0	0	7	0	3	0	0	0	0	0	0	0	0	1	0	0	0
Campilobacterota	Pseudarcobacter	1	0	0	0	0	0	0	0	0	0	0	0	0	5	1	0	0	0	0	0	0	0	0	0	0	0	0	4
Campilobacterota	Sulfuricurvum	1	0	0	0	0	0	0	0	0	0	0	0	1	0	0	0	0	0	0	0	0	0	0	0	0	0	0	0
Campilobacterota	Sulfurimonas	1	0	0	0	0	0	0	0	0	0	0	0	0	0	0	5	0	0	0	0	0	0	0	2	0	0	0	1
Campilobacterota	Sulfurospirillum	2	0	0	0	1	0	0	0	1	2	0	0	0	0	0	0	0	1	0	0	0	0	0	0	0	0	0	0
Campilobacterota	Nitratiruptor	1	0	0	0	0	0	0	0	0	0	0	0	0	1	0	0	0	0	0	1	0	0	0	0	0	0	1	0
Campilobacterota	Halarcobacter	0	0	0	0	0	0	0	0	0	0	0	0	0	5	0	0	0	0	0	0	0	0	0	0	0	0	0	0
Campilobacterota	Malaciobacter	0	0	0	0	0	0	0	0	0	0	0	0	0	5	0	0	0	0	0	0	0	0	0	0	0	0	0	0
Campilobacterota	Poseidonibacter	0	0	0	0	0	0	0	0	0	0	0	0	0	1	0	0	0	0	0	0	0	0	0	0	0	0	0	0
Campilobacterota	Helicobacter	0	0	0	1	0	0	0	0	0	0	0	0	0	0	0	2	1	1	0	0	0	0	0	0	1	0	1	2
Chloroflexi	Leptolinea	3	1	1	2	0	0	0	0	0	0	0	2	0	1	3	24	1	1	3	0	0	0	0	1	0	0	0	4
Chloroflexi	Bellilinea	2	0	0	2	1	0	0	0	0	0	0	4	0	0	0	4	2	1	3	0	0	0	0	1	0	0	1	4
Chloroflexi	RBG-16-58-14	2	0	0	48	25	0	0	1	2	1	0	2	0	0	0	0	1	0	0	0	0	0	0	0	2	0	1	108
Chloroflexi	Pelolinea	1	0	0	0	0	0	0	0	0	0	0	0	0	0	1	0	0	0	0	0	0	0	0	1	0	3	0	0
Chloroflexi	Flexilinea	1	0	2	0	0	0	0	0	0	0	0	0	0	0	0	0	0	0	0	0	0	0	0	0	0	0	1	0
Chloroflexi	UTCFX1	1	0	0	0	0	0	0	0	0	0	0	0	0	0	0	1	0	0	0	0	0	0	0	0	0	0	0	0
Chloroflexi	Anaerolineaceae UCG-001	0	0	0	0	0	0	0	0	0	1	0	0	0	0	0	0	0	0	0	1	0	0	0	0	0	0	0	0
Chloroflexi	ADurb.Bin120	0	0	1	0	0	0	0	0	0	0	0	0	0	0	1	0	0	0	0	0	0	0	0	0	0	0	0	0
Chloroflexi	Roseiflexus	0	0	0	1	0	0	0	0	0	0	0	0	0	0	1	1	0	0	0	0	0	0	0	0	0	0	0	0
Chloroflexi	Longilinea	0	0	0	1	0	0	0	0	0	0	0	0	0	0	0	1	0	0	0	0	0	0	0	0	0	0	1	0
Chloroflexi	HSB OF53-F07	0	0	0	0	0	0	0	0	0	0	0	0	0	0	0	1	0	0	0	0	0	0	0	0	0	1	0	0
Chloroflexi	Candidatus Chlorothrix	0	0	0	0	0	0	0	0	0	0	0	0	0	0	0	0	0	1	0	0	0	0	0	0	0	0	0	0
Chloroflexi	Ktedonobacter	0	0	0	0	0	0	0	0	0	0	0	0	0	0	0	0	0	0	3	0	0	0	0	0	0	0	0	0
Chloroflexi	G12-WMSP1	0	0	0	0	0	0	0	0	1	0	0	0	0	0	0	0	0	0	0	0	1	0	0	0	0	0	0	0
Chloroflexi	Chloroflexus	0	0	0	0	0	0	0	0	0	0	0	0	0	0	0	0	0	0	0	0	0	0	0	0	1	0	0	0
Chloroflexi	1921-3	0	0	0	0	0	0	0	0	0	0	0	0	0	0	0	0	0	0	0	0	0	0	0	0	0	1	0	0
Chloroflexi	FCPS473	0	0	0	0	0	0	0	0	0	0	0	0	0	0	0	0	0	0	0	0	0	0	0	0	0	1	0	0
Chloroflexi	OLB15	0	0	0	0	0	0	0	0	0	0	0	0	0	0	0	0	0	0	0	0	0	0	0	0	0	0	0	1
Chloroflexi	1921-2	0	0	0	0	0	0	0	0	0	0	0	0	0	0	0	0	0	0	0	0	0	0	0	0	0	0	0	1
Cloacimonadota	Candidatus Cloacimonas	0	0	0	0	0	0	0	0	0	0	0	0	0	1	1	0	0	0	0	0	0	0	0	0	0	0	0	0
Crenarchaeota	Candidatus Nitrosopumilus	0	0	0	0	4	0	0	0	0	1	0	0	0	0	0	2	0	0	0	0	0	0	0	0	0	0	0	10
Cryptophyceae	Cryptomonas	0	0	0	0	0	0	0	0	1	5	0	0	0	0	0	0	0	0	0	0	0	0	0	0	0	0	0	0
Cryptophyceae	Guillardia	0	0	0	0	0	0	0	0	2	2	0	0	0	0	0	0	0	0	1	0	0	0	0	0	0	0	0	0
Cyanobacteria	Microseira Carmichael-Alabama	1	0	0	0	0	0	0	0	0	0	0	0	0	0	0	0	0	0	0	0	0	0	0	0	0	0	0	0
Cyanobacteria	Nodularia PCC-9350	1	0	1	3	0	0	0	0	0	0	0	1	0	0	0	3	0	1	0	0	0	0	0	1	2	0	2	1
Cyanobacteria	Vampirovibrio	1	0	0	0	0	0	0	0	0	0	0	1	0	0	0	0	0	0	0	0	0	0	0	1	0	0	0	0
Cyanobacteria	Rivularia PCC-7116	0	0	0	0	0	0	0	0	0	0	0	1	0	0	0	0	0	0	0	0	0	0	0	0	0	0	0	0
Cyanobacteria	Calothrix UAM 374	0	0	0	7	8	0	0	0	0	0	0	1	0	0	0	0	0	0	0	0	0	0	0	1	0	5	0	15
Cyanobacteria	Cylindrospermum CENA33	0	0	0	0	0	0	0	0	0	0	0	1	0	0	0	0	0	0	0	0	0	0	0	0	0	0	0	0
Cyanobacteria	Cyanobium PCC-6307	0	0	0	1	0	0	0	0	0	0	0	3	0	0	0	1	0	0	0	0	0	0	0	0	0	0	0	0
Cyanobacteria	Prochlorococcus MIT9313	0	0	0	0	0	0	0	0	0	0	0	2	0	0	0	0	0	0	0	0	0	0	0	0	0	0	0	0
Cyanobacteria	Synechococcus CC9902	0	0	0	5	7	0	0	0	0	0	0	1	0	0	0	0	0	0	0	0	0	0	0	0	0	0	0	38
Cyanobacteria	Leptolyngbya FYG	0	0	0	0	0	0	0	0	0	0	0	1	0	0	0	0	0	0	0	0	0	0	0	0	0	0	0	0
Cyanobacteria	Oscillatoria SAG8.92	0	0	0	0	0	0	0	0	0	0	0	0	0	1	0	0	0	0	0	0	0	0	0	0	0	0	0	0
Cyanobacteria	Pleurocapsa PCC-7319	0	0	0	0	0	0	0	0	0	0	0	0	0	0	0	5	0	0	0	0	0	0	0	0	0	0	0	0
Cyanobacteria	Tolypothrix	0	0	0	0	0	0	0	0	0	0	0	0	0	0	0	1	0	0	1	0	0	0	0	0	0	0	0	0
Cyanobacteria	Acrophormium PCC-7375	0	0	0	0	0	0	0	0	0	0	0	0	0	0	0	0	1	0	0	0	0	0	0	0	0	0	0	0
Cyanobacteria	Dolichospermum NIES41	0	0	0	0	0	0	0	0	0	0	0	0	0	0	0	0	0	1	0	0	0	0	0	0	0	0	0	0
Cyanobacteria	Aetokthonos AEL04	0	0	0	0	0	0	0	0	0	0	0	0	0	0	0	0	0	0	1	0	0	0	0	0	0	0	0	0
Cyanobacteria	Fischerella CENA298	0	0	0	0	0	0	0	0	0	0	0	0	0	0	0	0	0	0	1	0	0	0	0	0	0	0	0	0
Cyanobacteria	Nostoc PCC-7107	0	0	0	0	0	0	0	0	0	0	0	0	0	0	0	0	0	0	1	0	0	0	0	0	0	0	0	0
Cyanobacteria	Microcystis PCC-7914	0	0	0	0	0	0	0	0	0	0	0	0	0	0	0	0	0	0	1	0	0	0	0	0	0	0	0	0
Cyanobacteria	Nostoc PCC-8976	0	0	0	0	0	0	0	0	0	0	0	0	0	0	0	0	0	0	0	0	0	0	0	2	0	0	0	0
Cyanobacteria	Planktothrix NIVA-CYA 15	0	0	0	0	0	0	0	0	0	0	0	0	0	0	0	0	0	0	0	0	0	0	0	0	1	0	0	0
Cyanobacteria	Limnothrix	0	0	0	0	0	0	0	0	0	0	0	0	0	0	0	0	0	0	0	0	0	0	0	0	0	2	0	1
Cyanobacteria	Mastigocoleus BC008	0	0	0	0	0	0	0	0	0	0	0	0	0	0	0	0	0	0	0	0	0	0	0	0	0	0	1	0
Cyanobacteria	Lyngbya PCC-7419	0	0	0	0	0	0	0	0	0	0	0	0	0	0	0	0	0	0	0	0	0	0	0	0	0	0	1	0
Cyanobacteria	Nodosilinea PCC-7104	0	0	0	0	0	0	0	0	0	0	0	0	0	0	0	0	0	0	0	0	0	0	0	0	0	0	1	1
Cyanobacteria	Microcystis NIES42	0	0	0	0	0	0	0	0	0	0	0	0	0	0	0	0	0	0	0	0	0	0	0	0	0	0	0	2
Cyanobacteria	Fischerella PCC-9339	0	0	0	0	0	0	0	0	0	0	0	0	0	0	0	0	0	0	0	0	0	0	0	0	0	0	0	1
Cyanobacteria	Coleofasciculus PCC-7420	0	0	0	0	1	0	0	0	0	0	0	0	0	0	0	0	0	0	0	0	0	0	0	0	0	0	0	1
Cyanobacteria	Oscillatoria PCC-6304	0	0	0	1	0	0	0	0	0	0	0	0	0	0	0	0	0	0	0	0	0	0	0	0	0	0	0	1
Cyanobacteria	Geitlerinema PCC-8501	0	0	0	0	0	0	0	0	0	0	0	0	0	0	0	0	0	0	0	0	0	0	0	0	0	0	0	1
Cyanobacteria	Richelia HH01	0	0	0	1	0	0	0	0	0	0	0	0	0	0	0	0	0	0	0	0	0	0	0	0	0	0	0	0
Cyanobacteria	Nostoc PCC-7524	0	0	0	0	1	0	0	0	0	0	0	0	0	0	0	0	0	0	0	0	0	0	0	0	0	0	0	0
Cyanobacteria	Chroococcidiopsis SAG 2023	0	0	0	0	1	0	0	0	0	0	0	0	0	0	0	0	0	0	0	0	0	0	0	0	0	0	0	0
Cyanobacteria	Dapisostemonum CCIBt 3536	0	0	0	0	1	0	0	0	0	0	0	0	0	0	0	0	0	0	0	0	0	0	0	0	0	0	0	0
Cyanobacteria	Cephalothrix SAG 75.79	0	0	0	0	1	0	0	0	0	0	0	0	0	0	0	0	0	0	0	0	0	0	0	0	0	0	0	0
Cyanobacteria	Tychonema CCAP 1459-11B	0	0	0	0	1	0	0	0	0	0	0	0	0	0	0	0	0	0	0	0	0	0	0	0	0	0	0	0
Deinococcota	Deinococcus	2	0	0	0	0	0	0	0	1	0	0	3	0	0	0	0	1	0	0	0	0	0	0	0	0	1	0	1
Deinococcota	Truepera	1	1	0	0	0	0	0	0	0	0	0	0	0	0	0	0	0	0	0	0	0	0	0	18	0	0	1	0
Deinococcota	Thermus	1	0	0	3	0	0	0	0	0	0	0	0	0	0	1	0	0	0	0	0	0	0	0	0	1	0	1	1
Deinococcota	Meiothermus	0	1	1	0	0	0	0	0	0	0	0	0	0	0	0	0	0	0	0	0	0	0	0	0	0	0	0	0
Dependentiae	Candidatus Babela	0	0	0	0	1	0	0	0	0	0	0	0	0	0	0	0	0	0	0	0	0	0	0	0	0	0	0	0
Desulfobacterota	Desulfovibrio	5	0	0	0	0	0	0	1	0	0	0	1	0	3	0	0	1	2	1	0	0	0	0	0	2	3	0	2
Desulfobacterota	Mailhella	3	0	1	0	0	0	0	0	0	0	0	0	0	0	0	0	0	0	0	0	0	0	0	0	0	0	0	2
Desulfobacterota	Desulfuromonas	1	3	0	0	0	0	0	0	0	0	0	0	0	0	0	0	0	0	0	0	0	0	0	0	0	0	0	0
Desulfobacterota	Desulfobacula	1	0	0	0	0	0	0	0	0	0	0	0	0	0	0	0	0	0	0	0	0	0	0	0	0	0	0	0
Desulfobacterota	Desulforegula	1	0	1	0	0	0	0	0	0	0	0	6	0	0	0	0	0	0	0	0	0	0	0	0	1	0	0	0
Desulfobacterota	Desulfobulbus	1	0	0	0	0	0	0	0	0	0	0	0	0	0	0	0	0	0	2	0	0	0	0	0	0	0	0	0
Desulfobacterota	Syntrophorhabdus	1	0	0	0	0	0	0	0	0	0	0	0	1	0	0	0	0	0	0	0	0	0	0	0	0	0	0	0
Desulfobacterota	Desulfovermiculus	0	0	1	0	0	0	0	0	0	1	0	0	0	0	0	0	0	0	0	1	0	0	0	1	1	0	0	0
Desulfobacterota	Syntrophus	0	0	0	0	0	0	0	0	1	1	0	0	0	0	0	0	0	0	0	0	0	0	0	0	2	2	0	0
Desulfobacterota	Desulfomicrobium	0	1	0	0	0	0	0	0	0	0	0	2	0	0	0	0	0	0	0	0	0	0	0	0	0	0	0	1
Desulfobacterota	Halodesulfovibrio	0	0	0	0	0	0	0	0	0	0	0	1	0	0	0	0	0	0	0	0	0	0	0	0	0	0	0	0
Desulfobacterota	Syntrophobacter	0	0	0	0	1	0	0	0	0	0	0	2	0	0	0	0	2	0	0	0	0	0	0	0	0	0	5	0
Desulfobacterota	Desulfatiglans	0	0	1	1	0	0	0	0	0	0	0	0	0	2	0	0	0	0	0	0	0	0	0	1	0	0	0	0
Desulfobacterota	Desulfobacterium	0	0	0	0	0	0	0	0	0	0	0	0	0	1	0	0	0	0	0	0	0	0	0	0	0	0	0	0
Desulfobacterota	Desulfosarcina	0	0	0	0	0	0	0	0	0	0	0	0	0	0	1	0	0	0	0	0	0	0	0	0	0	0	0	0
Desulfobacterota	Syntrophotalea	0	0	0	0	0	0	0	0	0	0	0	0	0	0	0	1	0	0	0	0	0	0	0	0	0	0	0	0
Desulfobacterota	Candidatus Magnetananas	0	0	0	0	0	0	0	0	0	0	0	0	0	0	0	2	0	0	0	0	0	0	0	0	0	0	0	0
Desulfobacterota	Desulfotalea	0	0	0	0	0	0	0	0	0	0	0	0	0	0	0	2	0	0	0	0	0	0	0	0	0	0	0	0
Desulfobacterota	Desulfacinum	0	0	0	2	1	0	0	0	0	0	0	0	0	0	0	0	1	0	0	0	0	0	0	0	0	39	0	2
Desulfobacterota	SEEP-SRB1	0	2	0	0	0	0	0	0	0	0	0	0	0	0	0	0	0	0	0	0	0	0	0	0	0	0	0	0
Desulfobacterota	LCP-80	0	1	0	0	0	0	0	0	0	0	0	0	0	0	0	0	0	0	0	0	0	0	0	0	0	0	0	0
Desulfobacterota	Geobacter	0	0	0	0	0	0	0	0	0	0	0	0	0	0	0	0	0	0	0	0	0	0	0	1	0	0	0	0
Desulfobacterota	Desulfonema	0	0	0	0	0	0	0	0	0	0	0	0	0	0	0	0	0	0	0	0	0	0	0	1	1	1	0	0
Desulfobacterota	Desulfocurvus	0	0	0	0	0	0	0	0	0	0	0	0	0	0	0	0	0	0	0	0	0	0	0	1	0	0	0	0
Desulfobacterota	Smithella	0	0	0	0	0	0	0	0	0	0	0	0	0	0	0	0	0	0	0	0	0	0	0	1	0	0	0	0
Desulfobacterota	Desulfomonile	0	0	0	0	0	0	0	0	0	0	0	0	0	0	0	0	0	0	0	0	0	0	0	0	1	0	0	0
Desulfobacterota	Citrifermentans	0	0	0	0	0	0	0	0	0	0	0	0	0	0	0	0	0	0	0	0	0	0	0	0	1	0	0	0
Desulfobacterota	Desulfocapsa	0	0	0	0	0	0	0	0	0	0	0	0	0	0	0	0	0	0	0	0	0	0	0	0	0	0	0	1
Desulfobacterota	SEEP-SRB4	0	0	0	0	0	0	0	0	0	0	0	0	0	0	0	0	0	0	0	0	0	0	0	0	0	0	0	1
Desulfobacterota	Desulfofaba	0	0	1	0	0	0	0	0	0	0	0	0	0	0	0	0	0	0	0	0	0	0	0	0	0	0	0	0
Desulfobacterota	Dissulfuribacter	0	0	0	1	0	0	0	0	0	0	0	0	0	0	0	0	0	0	0	0	0	0	0	0	0	0	0	0
Discoba	Blastocrithidia	0	0	0	0	0	0	0	0	9	21	0	0	0	0	0	0	0	0	0	0	0	0	0	0	0	0	0	0
Discoba	Blechomonas	0	0	0	0	0	0	0	0	13	16	0	0	0	0	0	0	0	0	0	0	0	0	0	0	0	0	0	0
Discoba	Crithidia	0	0	0	0	0	0	0	0	26	11	0	0	0	0	0	0	0	0	0	0	0	0	0	0	0	0	0	0
Discoba	Herpetomonas	0	0	0	0	0	0	0	0	5	8	0	0	0	0	0	0	0	0	0	0	0	0	0	0	0	0	0	0
Discoba	Leptomonas	0	0	0	0	0	0	0	0	0	1	0	0	1	0	0	0	0	0	0	0	0	0	0	0	0	0	0	0
Discoba	Neobodo	0	0	0	0	0	0	0	0	9	16	0	0	0	0	0	1	0	0	0	0	0	0	0	0	0	0	0	0
Discoba	Lake Biwa clade	0	0	0	0	0	0	0	0	1	1	0	0	0	0	0	0	0	0	0	0	0	0	0	0	0	0	0	0
Discoba	Parabodo	0	0	0	0	0	0	0	0	0	1	0	0	0	0	0	0	0	0	0	0	0	0	0	0	0	0	0	0
Discoba	Dimastigella	0	0	0	0	0	0	0	0	1	0	0	0	0	0	0	0	0	0	0	0	0	0	0	0	0	0	0	0
Discoba	Euglena	0	0	0	0	0	0	0	0	1	0	0	0	0	0	0	0	0	0	0	0	0	0	0	0	0	0	0	0
Discoba	Trachelomonas	0	0	0	0	0	0	0	0	1	0	0	0	0	0	0	0	0	0	0	0	0	0	0	0	0	0	0	0
Elusimicrobiota	Elusimicrobium	0	0	0	0	0	0	0	0	0	0	0	1	0	0	0	0	0	0	0	0	0	0	0	0	0	0	0	1
Elusimicrobiota	Endomicrobium	0	0	0	0	0	0	0	0	0	0	0	0	0	4	1	0	1	0	0	0	1	0	0	2	0	0	0	2
Euryarchaeota	Methanobrevibacter	0	0	0	0	0	0	0	0	0	0	0	0	0	0	1	0	0	0	0	0	0	0	0	0	0	1	0	1
Euryarchaeota	Methanobacterium	0	0	0	0	0	0	0	0	0	0	0	0	0	0	0	0	0	0	0	0	0	0	0	0	0	1	0	0
Excavata	Monocercomonas	0	0	0	0	0	0	0	0	0	0	0	1	0	0	0	0	0	0	0	0	0	0	0	0	0	0	0	0
Excavata	Tetratrichomonas	0	0	0	1	0	0	0	0	0	0	0	0	0	0	0	0	0	0	0	0	0	0	0	0	0	0	0	0
Fibrobacterota	Fibrobacter	1	0	1	3	4	0	0	0	0	0	0	9	0	0	2	2	12	1	149	0	0	0	0	2	3	4	9	12
Fibrobacterota	possible genus 06	0	0	1	26	43	1	0	0	1	0	0	0	0	1	0	1	0	0	1	0	0	0	1	1	0	29	0	158
Fibrobacterota	possible genus 05	0	0	0	0	0	0	0	0	1	0	0	0	0	0	0	0	0	0	2	0	0	0	0	0	0	0	0	0
Fibrobacterota	BBMC-4	0	0	0	0	0	0	0	0	0	0	0	0	0	0	0	0	0	0	0	0	0	0	0	1	0	0	0	0
Fibrobacterota	possible genus 02	0	0	0	0	0	0	0	0	0	0	0	0	0	0	0	0	0	0	0	0	0	0	0	0	0	0	1	0
Firmicutes	Roseburia	45	64	16	23	27	0	0	0	0	0	0	16	0	17	37	38	21	8	9	0	1	0	0	14	18	26	28	36
Firmicutes	Blautia	19	36	17	10	24	0	0	1	0	1	0	26	0	26	25	13	21	8	2	0	0	0	0	4	20	24	24	30
Firmicutes	Agathobacter	18	37	2	1	10	0	0	0	0	0	0	17	0	3	12	1	6	3	0	0	0	0	0	0	7	7	11	16
Firmicutes	Lachnospiraceae NK4A136 group	16	18	8	3	14	0	0	0	0	1	0	15	0	16	20	11	12	3	0	0	0	0	0	5	4	21	17	24
Firmicutes	Lachnospiraceae NK3A20 group	14	5	2	6	5	0	0	0	0	0	0	13	0	2	9	27	6	1	2	0	0	0	0	20	5	3	11	8
Firmicutes	Lachnoclostridium	12	16	8	2	4	0	0	0	1	0	0	9	0	9	11	2	14	3	3	0	0	0	0	2	10	3	11	12
Firmicutes	[Ruminococcus] torques group	8	5	4	2	4	0	0	1	0	0	0	3	0	6	5	0	5	2	1	0	0	0	0	3	5	5	4	9
Firmicutes	Tyzzerella	7	7	1	3	3	0	0	0	0	0	0	46	0	2	1	0	2	2	1	0	0	0	0	1	1	2	3	3
Firmicutes	Lachnospiraceae UCG-008	7	5	3	0	3	0	0	0	0	0	0	7	0	1	7	0	5	1	0	0	0	0	0	2	1	2	6	7
Firmicutes	Lachnospiraceae UCG-001	6	8	2	4	2	0	0	0	5	0	0	1	0	3	2	5	3	3	0	0	1	0	0	2	1	2	5	7
Firmicutes	Lachnospiraceae AC2044 group	4	6	1	0	0	0	0	0	0	0	0	0	0	3	5	0	0	0	0	0	1	0	0	0	2	0	1	2
Firmicutes	[Eubacterium] hallii group	4	1	2	0	0	0	0	0	0	0	0	3	0	1	0	0	5	0	0	0	0	0	0	0	1	2	1	6
Firmicutes	Oribacterium	4	1	4	1	5	0	0	0	0	0	0	4	0	4	4	2	4	4	0	0	0	0	0	1	4	3	5	7
Firmicutes	Anaerostipes	4	4	3	0	2	0	0	0	0	0	0	2	0	4	5	0	1	0	1	0	0	0	0	0	3	3	1	3
Firmicutes	[Ruminococcus] gnavus group	3	1	0	0	1	0	0	0	0	0	0	2	0	0	2	0	1	0	1	0	0	0	0	0	0	1	1	0
Firmicutes	[Ruminococcus] gauvreauii group	3	3	1	0	1	0	0	0	0	0	0	4	0	1	2	0	4	0	0	0	0	0	0	0	0	1	2	2
Firmicutes	Lachnospiraceae ND3007 group	3	10	0	3	3	0	0	0	0	0	0	9	0	2	3	2	4	1	0	0	0	0	0	0	5	1	1	5
Firmicutes	Shuttleworthia	3	0	0	0	2	0	0	0	0	0	0	1	0	0	1	0	1	0	1	0	0	0	0	0	0	1	0	3
Firmicutes	Marvinbryantia	3	5	1	0	3	0	0	0	0	0	0	0	0	1	1	0	4	3	0	0	0	0	0	1	3	0	4	6
Firmicutes	Lachnospiraceae UCG-002	3	0	0	0	0	0	0	0	0	0	0	1	0	0	0	0	1	0	0	0	0	0	0	0	0	1	1	0
Firmicutes	Lachnospira	2	4	1	0	0	0	0	0	1	0	0	0	0	2	5	0	3	1	0	0	0	0	0	0	0	1	4	3
Firmicutes	Acetitomaculum	2	4	3	0	10	0	0	0	0	0	0	13	0	2	4	0	12	1	0	0	3	0	0	1	3	4	12	8
Firmicutes	Lachnospiraceae UCG-006	2	1	2	0	0	0	0	0	0	0	0	3	0	3	2	0	3	1	0	0	0	0	0	0	2	2	5	4
Firmicutes	Lachnospiraceae XPB1014 group	2	2	2	0	1	0	0	0	0	0	0	0	0	0	0	0	3	1	0	0	0	0	0	0	2	3	5	12
Firmicutes	[Eubacterium] ruminantium group	2	0	1	2	1	0	0	0	0	0	0	4	0	1	2	1	0	1	0	0	0	0	0	0	0	0	2	5
Firmicutes	[Eubacterium] ventriosum group	2	0	0	0	0	0	0	0	0	1	0	0	0	2	0	0	2	4	1	0	1	0	0	1	2	2	3	7
Firmicutes	A2	2	2	0	0	2	0	0	0	0	0	0	0	0	0	1	0	0	0	0	0	0	0	0	0	0	0	1	2
Firmicutes	FD2005	2	0	0	0	0	0	0	0	0	0	0	0	0	0	0	0	0	0	0	0	0	0	0	0	0	1	1	0
Firmicutes	Cellulosilyticum	2	2	0	0	0	0	0	0	0	0	0	0	0	0	0	0	0	0	0	0	0	0	0	0	0	0	0	1
Firmicutes	Butyrivibrio	2	4	0	0	1	0	0	0	0	0	0	6	0	4	0	8	2	4	0	0	0	0	0	0	2	3	0	4
Firmicutes	Fusicatenibacter	2	3	0	0	1	0	0	0	0	0	0	0	0	2	0	0	1	0	0	0	0	0	0	0	1	1	3	3
Firmicutes	GCA-900066575	2	4	0	0	2	0	0	0	0	0	0	0	0	2	0	0	0	1	0	0	0	0	0	0	0	0	0	1
Firmicutes	Lachnospiraceae FE2018 group	1	0	0	0	0	0	0	0	0	0	0	0	0	0	1	0	0	0	0	0	0	0	0	0	1	1	1	3
Firmicutes	Lachnospiraceae UCG-009	1	2	0	0	3	0	0	0	0	0	0	7	0	0	1	0	0	3	0	0	0	0	0	0	0	1	2	1
Firmicutes	Lachnospiraceae UCG-004	1	0	0	1	0	0	0	0	1	0	0	1	0	2	0	0	2	3	0	0	0	0	0	1	3	1	2	1
Firmicutes	[Eubacterium] fissicatena group	1	0	0	0	0	0	0	0	0	0	0	0	0	0	1	0	0	0	0	0	0	0	0	0	0	0	0	2
Firmicutes	Dorea	1	5	2	1	4	0	0	0	0	0	0	2	0	1	1	0	0	0	0	0	0	0	0	0	2	5	1	5
Firmicutes	[Eubacterium] oxidoreducens group	1	4	1	0	2	0	0	1	0	1	0	1	0	1	1	0	2	0	0	0	0	0	0	0	0	1	0	1
Firmicutes	Moryella	1	1	0	0	1	0	0	0	0	0	0	1	0	1	0	1	1	0	0	0	0	0	0	0	0	1	0	1
Firmicutes	Murimonas	1	2	0	0	0	0	0	0	1	0	0	0	0	0	2	0	1	0	0	0	0	0	0	1	0	0	0	0
Firmicutes	ASF356	1	0	0	0	0	0	0	0	0	0	0	0	0	0	0	0	0	0	0	0	0	0	0	0	0	0	0	0
Firmicutes	Pseudobutyrivibrio	1	2	2	0	0	0	0	0	0	0	0	0	0	1	0	0	0	0	0	0	0	0	0	1	1	0	2	2
Firmicutes	Hungatella	1	2	1	0	0	0	0	0	0	0	0	1	0	2	0	0	1	0	0	0	0	0	0	1	2	0	0	0
Firmicutes	Robinsoniella	1	0	0	0	0	0	0	0	0	0	0	0	0	0	0	0	0	0	0	0	0	0	0	0	1	1	0	1
Firmicutes	Defluviitaleaceae UCG-011	3	2	2	1	1	0	0	0	0	0	0	0	0	1	9	0	5	1	0	0	0	0	0	0	2	1	3	2
Firmicutes	UCG-005	45	3	28	4	35	0	0	0	1	0	1	30	0	35	44	6	59	32	0	0	3	0	0	1	16	41	42	38
Firmicutes	NK4A214 group	41	1	21	6	24	0	0	0	0	0	0	16	0	30	53	20	38	2	1	0	4	0	0	2	21	30	42	24
Firmicutes	Colidextribacter	11	1	4	0	14	0	0	0	0	0	0	6	0	17	10	0	27	0	0	0	0	0	0	2	6	7	9	3
Firmicutes	UCG-002	6	2	5	1	8	0	0	0	1	0	0	3	0	8	5	2	13	1	0	0	0	0	0	1	4	4	6	7
Firmicutes	Oscillibacter	5	0	9	0	7	0	0	0	0	0	0	4	0	10	9	1	13	1	0	0	0	0	0	0	3	11	2	3
Firmicutes	Papillibacter	5	0	0	0	2	0	0	0	0	0	0	6	0	1	5	0	0	0	0	0	0	0	0	0	1	4	3	2
Firmicutes	Sporobacter	2	1	1	0	2	0	0	0	0	0	0	3	0	1	0	0	1	0	0	0	0	0	0	0	1	0	0	0
Firmicutes	Pseudoflavonifractor	1	0	0	0	0	0	0	0	0	0	0	0	0	0	0	0	0	0	0	0	0	0	0	0	0	0	0	0
Firmicutes	UCG-003	1	0	0	0	1	0	0	0	0	0	0	1	0	6	1	5	2	1	0	0	0	0	0	0	1	1	2	1
Firmicutes	UCG-007	1	0	0	0	0	0	0	0	0	0	0	2	0	0	0	0	0	0	0	0	0	0	0	0	0	0	0	0
Firmicutes	Ruminococcus	16	3	14	11	7	0	0	0	0	1	0	6	0	9	19	7	13	9	0	0	0	0	0	8	10	10	13	11
Firmicutes	Faecalibacterium	14	6	9	5	8	1	0	1	0	2	0	16	0	7	13	9	11	4	0	0	0	0	0	3	9	4	7	18
Firmicutes	Caproiciproducens	5	0	2	0	1	0	0	0	0	0	0	0	0	0	2	0	0	0	0	0	0	0	0	0	0	1	0	1
Firmicutes	Candidatus Soleaferrea	4	1	3	1	2	0	0	0	0	0	0	3	0	3	3	0	1	2	0	0	0	0	0	0	1	1	2	1
Firmicutes	Subdoligranulum	3	1	3	1	1	0	0	0	0	0	0	2	0	2	2	0	1	0	0	0	0	0	0	0	1	2	1	1
Firmicutes	CAG-352	3	3	1	1	2	0	0	0	0	0	0	1	0	2	4	2	0	0	0	0	0	0	0	0	1	1	2	1
Firmicutes	Incertae Sedis	1	1	0	0	2	0	0	0	0	0	0	1	0	1	0	0	1	1	0	0	0	0	0	0	1	3	1	1
Firmicutes	Hydrogenoanaerobacterium	1	1	0	0	0	0	0	0	0	0	0	0	0	0	0	0	2	0	0	0	0	0	0	0	0	0	1	1
Firmicutes	Clostridium sensu stricto 3	79	10	78	251	4	0	0	1	3	3	0	194	0	23	128	526	142	15	9	0	0	0	0	36	95	12	109	17
Firmicutes	Clostridium sensu stricto 1	11	133	8	2	9	0	0	0	0	1	0	7	0	4	11	6	6	4	12	0	0	0	0	3	9	9	7	23
Firmicutes	Sarcina	3	173	2	0	0	0	0	0	0	0	0	0	0	1	0	2	0	1	0	0	0	0	0	2	1	0	2	2
Firmicutes	Clostridium sensu stricto 12	3	26	1	0	2	0	0	0	0	0	0	1	0	0	0	1	0	1	0	0	0	0	0	2	0	0	2	3
Firmicutes	Haloimpatiens	2	0	0	0	0	0	0	0	0	0	0	0	0	0	0	0	0	0	0	0	0	0	0	0	0	0	0	0
Firmicutes	Clostridium sensu stricto 18	2	2	0	10	4	0	0	0	0	0	0	1	0	1	2	1	1	0	0	0	0	0	0	4	1	0	3	22
Firmicutes	Clostridium sensu stricto 13	1	1	0	0	0	0	0	0	0	0	0	4	0	0	0	3	3	0	0	0	0	0	0	1	0	0	2	0
Firmicutes	Caloramator	2	1	0	1	0	0	0	0	0	0	0	0	0	1	1	0	1	1	0	0	0	0	0	0	1	2	0	6
Firmicutes	Christensenellaceae R-7 group	68	266	52	5	35	0	0	0	2	3	0	18	0	70	83	4	57	56	1	5	1	0	0	19	37	58	80	70
Firmicutes	Anaerovorax	6	1	1	1	0	0	0	0	0	0	0	1	0	4	6	1	4	1	1	0	1	1	0	1	1	9	15	8
Firmicutes	[Eubacterium] nodatum group	4	7	0	3	7	0	0	0	0	0	0	20	0	1	2	2	1	2	0	0	0	0	0	4	2	1	2	12
Firmicutes	Family XIII AD3011 group	1	2	1	1	3	0	0	0	0	0	0	2	0	1	1	0	4	0	1	0	0	0	0	1	2	5	5	4
Firmicutes	Mogibacterium	1	1	1	0	0	0	0	0	0	1	0	3	0	0	1	0	3	4	0	0	1	1	0	0	1	8	3	4
Firmicutes	Romboutsia	1	0	1	0	0	0	0	0	0	0	0	0	0	0	1	2	0	1	0	0	0	0	0	0	1	1	3	1
Firmicutes	Peptoclostridium	1	0	0	0	0	0	0	0	0	0	0	1	0	0	0	0	0	0	0	0	0	0	0	0	0	1	1	2
Firmicutes	Anaerosalibacter	4	0	0	9	3	0	0	0	0	0	0	2	0	2	2	0	1	1	9	0	0	0	0	3	1	1	0	4
Firmicutes	Sporanaerobacter	1	0	0	0	0	0	0	0	0	0	0	0	0	0	0	0	0	0	0	0	0	0	0	0	0	0	0	0
Firmicutes	Helcococcus	1	0	0	0	0	0	0	0	0	1	0	0	0	0	0	0	0	44	5	0	0	0	0	0	4	2	1	0
Firmicutes	Peptoniphilus	1	1	0	0	1	0	0	0	0	0	0	0	0	1	0	0	0	8	0	0	0	0	0	0	1	2	0	0
Firmicutes	Serpentinicella	1	0	0	0	1	0	0	0	0	0	0	1	0	0	0	0	0	0	0	0	0	0	0	0	0	0	0	0
Firmicutes	Tepidimicrobium	1	3	2	1	0	0	0	0	0	0	0	0	0	0	1	1	2	5	0	0	0	0	0	3	0	0	0	0
Firmicutes	Fastidiosipila	2	1	0	2	2	0	0	0	0	0	0	3	0	2	4	0	2	8	0	0	0	0	0	4	1	0	2	1
Firmicutes	Ruminiclostridium	2	0	0	0	0	0	0	0	0	0	0	0	0	0	0	0	0	0	1	0	0	0	0	0	0	0	1	1
Firmicutes	HN-HF0106	1	1	0	1	0	0	0	0	0	0	0	0	0	0	0	0	0	0	0	0	0	0	0	0	0	0	0	0
Firmicutes	Anaerobranca	2	0	0	0	0	0	0	0	0	0	0	0	0	0	0	7	0	0	0	0	0	0	0	0	0	0	0	0
Firmicutes	Gracilibacter	1	0	0	1	0	0	0	0	0	0	0	0	0	0	0	0	0	0	0	0	0	0	0	0	0	0	0	1
Firmicutes	Caldicoprobacter	1	0	0	0	1	0	0	0	0	0	0	0	0	0	0	0	0	2	0	0	0	0	0	0	0	0	1	0
Firmicutes	Bacillus	276	96	173	734	738	2	3	4	19	20	2	522	5	98	203	779	229	93	108	3	1	2	3	223	229	766	96	1693
Firmicutes	Virgibacillus	2	2	0	0	0	0	0	0	0	0	0	2	0	0	0	0	1	4	1	0	0	0	0	2	1	0	0	1
Firmicutes	Anoxybacillus	1	3	0	0	2	0	0	0	0	0	0	0	0	2	1	1	0	2	0	0	0	0	0	0	0	0	3	1
Firmicutes	Geobacillus	1	0	1	0	0	0	0	0	0	0	0	1	0	0	1	0	1	0	0	0	0	0	0	2	1	0	0	1
Firmicutes	Salipaludibacillus	12	0	2	0	1	0	0	0	0	0	0	2	0	3	6	12	2	1	10	0	0	0	0	1	2	0	0	7
Firmicutes	Lysinibacillus	3	3	0	2	2	0	0	0	3	0	0	12	0	7	0	1	2	0	2	0	0	0	0	3	0	0	2	5
Firmicutes	Sporosarcina	1	0	0	0	1	0	0	0	0	0	0	1	0	0	1	0	0	1	1	0	0	0	0	1	1	0	1	0
Firmicutes	Erysipelothrix	8	3	0	1	6	0	0	1	0	1	0	2	0	0	4	10	1	0	5	0	0	0	0	6	0	1	1	6
Firmicutes	Solobacterium	5	2	4	0	6	0	0	0	0	0	0	0	0	1	5	0	9	0	0	0	0	0	0	3	9	9	7	15
Firmicutes	Holdemanella	5	5	3	0	12	0	0	0	0	0	0	4	0	2	8	2	4	3	48	0	0	0	0	124	6	3	6	12
Firmicutes	Allobaculum	4	0	3	0	4	0	0	0	0	0	0	1	0	2	0	0	0	0	0	0	0	0	0	18	0	0	1	0
Firmicutes	Ileibacterium	3	0	5	0	15	0	0	0	1	0	0	2	0	2	4	0	0	0	0	0	0	0	0	285	0	0	1	10
Firmicutes	[Clostridium] innocuum group	3	0	3	1	2	0	0	0	0	0	0	1	0	0	3	5	0	2	1	0	0	0	0	65	3	0	1	5
Firmicutes	Faecalibaculum	2	1	7	0	2	0	0	0	0	0	0	2	0	3	0	0	2	0	13	0	0	0	0	125	1	2	0	2
Firmicutes	[Anaerorhabdus] furcosa group	1	0	0	0	2	0	0	0	0	0	0	0	0	2	3	0	6	0	0	0	0	0	0	3	1	7	1	3
Firmicutes	Erysipelotrichaceae UCG-006	1	0	0	0	0	0	0	0	0	0	0	0	0	0	0	2	0	0	0	0	0	0	0	1	1	1	1	0
Firmicutes	Erysipelotrichaceae UCG-007	1	0	0	1	0	0	0	0	0	0	0	0	0	0	1	7	1	1	0	0	0	0	0	1	0	0	0	1
Firmicutes	Faecalitalea	1	0	0	0	0	0	0	0	0	0	0	0	0	0	1	0	1	0	0	0	0	0	0	10	0	0	1	1
Firmicutes	Catenisphaera	1	0	0	0	0	0	0	0	0	0	0	0	0	1	1	0	0	0	0	0	0	0	0	16	0	1	0	2
Firmicutes	Bulleidia	1	0	0	0	0	0	0	0	0	0	0	0	0	0	0	0	0	0	0	0	0	0	0	0	1	0	0	0
Firmicutes	UCG-004	16	7	3	0	3	0	0	4	1	3	0	1	0	5	5	2	27	3	2	0	0	0	0	1217	10	19	18	9
Firmicutes	Erysipelotrichaceae UCG-003	2	1	0	0	3	0	0	0	0	0	1	0	0	0	0	0	0	1	0	0	0	0	0	21	0	0	1	5
Firmicutes	Candidatus Stoquefichus	1	0	0	0	1	0	0	0	0	0	0	0	0	0	0	0	0	0	0	0	0	0	0	0	0	0	0	0
Firmicutes	Erysipelatoclostridium	1	1	0	0	12	0	0	1	0	0	0	0	0	0	6	0	9	2	0	0	1	0	0	5	1	9	5	9
Firmicutes	Streptococcus	19	7	11	39	37	0	0	0	0	2	0	12	0	8	26	29	14	10	4	0	0	0	0	15	14	6	10	25
Firmicutes	Lactococcus	1	0	1	0	0	0	0	0	0	0	0	2	0	2	0	4	4	3	1	0	0	0	0	3	0	1	1	3
Firmicutes	Lactobacillus	11	11	5	14	6	0	0	0	0	1	0	10	0	6	20	23	9	47	2	0	0	0	0	22	6	4	11	4
Firmicutes	Pediococcus	1	0	1	1	0	0	0	0	0	0	0	1	0	0	0	0	0	0	0	0	0	0	0	0	0	0	0	1
Firmicutes	Enterococcus	9	2	1	2	3	0	0	0	0	0	0	7	0	2	4	9	4	7	3	0	0	0	0	7	1	2	1	9
Firmicutes	Leuconostoc	1	3	0	3	0	0	0	0	0	1	0	0	0	0	0	0	0	1	0	0	0	0	0	5	0	0	0	1
Firmicutes	Mycoplasma	20	3	1	4	7	0	0	0	0	0	0	3	0	13	4	2	33	1	0	0	7	0	0	10	15	18	14	30
Firmicutes	Candidatus Bacilloplasma	1	0	0	0	0	0	0	0	0	0	0	0	0	0	0	0	0	0	0	0	0	0	0	1	0	0	0	0
Firmicutes	Ureaplasma	1	1	0	1	0	0	0	0	1	0	0	2	0	0	0	1	1	0	3	0	0	0	0	0	0	0	1	2
Firmicutes	Staphylococcus	15	8	6	17	11	0	0	0	0	7	0	47	0	8	9	86	11	11	12	0	1	0	0	19	8	3	10	34
Firmicutes	Jeotgalicoccus	2	0	0	1	0	0	0	0	0	0	0	0	0	0	0	0	0	0	0	0	0	0	0	0	0	0	0	2
Firmicutes	Gemella	4	1	0	0	0	0	0	0	0	0	0	4	0	0	2	7	2	3	0	0	0	0	0	1	1	0	0	1
Firmicutes	Candidatus Phytoplasma	5	2	0	2	0	1	0	0	0	0	0	1	0	0	0	0	2	4	1	0	0	0	0	8	3	1	1	2
Firmicutes	Acholeplasma	2	4	0	0	1	0	0	0	0	0	0	0	0	0	0	0	0	1	0	0	0	0	0	3	0	0	1	1
Firmicutes	Paenibacillus	7	8	1	6	8	0	0	0	0	0	0	2	0	4	5	11	3	12	1	0	0	0	0	8	2	1	1	13
Firmicutes	Alicyclobacillus	2	2	1	1	1	0	0	0	1	0	0	1	0	2	1	4	5	0	1	0	0	0	0	0	1	0	0	4
Firmicutes	Acidibacillus	1	0	0	0	0	0	0	0	0	0	0	0	0	0	1	0	0	0	0	0	0	0	0	1	0	0	0	1
Firmicutes	Candidatus Hepatoplasma	2	0	0	0	0	0	0	0	0	0	0	0	0	0	0	0	0	0	1	0	0	0	0	1	0	0	1	0
Firmicutes	Exiguobacterium	1	2	0	0	0	0	0	0	0	0	0	0	0	0	1	0	1	5	0	0	0	0	0	2	0	0	0	1
Firmicutes	Phascolarctobacterium	7	0	5	3	4	0	0	0	1	0	0	6	0	5	6	7	1	2	6	0	0	0	0	0	6	2	3	5
Firmicutes	Succiniclasticum	5	0	0	3	1	0	0	0	0	0	0	0	0	0	4	1	3	2	2	0	0	0	0	0	0	2	2	5
Firmicutes	Acidaminococcus	3	0	1	1	0	0	0	0	0	0	0	0	0	2	1	18	3	2	5	0	0	0	0	1	4	0	1	0
Firmicutes	Veillonella	4	0	1	16	7	0	0	0	0	1	0	3	0	2	5	1	1	0	0	0	0	0	0	3	1	0	8	7
Firmicutes	Dialister	1	0	0	2	0	0	0	0	0	1	0	0	0	1	1	0	0	1	0	0	0	0	0	0	0	0	1	3
Firmicutes	Selenomonas	2	0	2	4	0	0	0	0	0	0	0	6	0	1	2	10	2	0	0	0	0	0	0	1	2	1	5	7
Firmicutes	Desulfitobacterium	4	0	2	0	0	0	0	0	0	0	0	0	0	1	1	5	3	1	0	0	0	0	0	0	2	1	0	1
Firmicutes	Desulfosporosinus	2	3	2	0	1	0	0	0	0	0	0	2	0	0	0	0	0	1	0	0	0	0	0	2	1	0	2	0
Firmicutes	Desulfofarcimen	1	0	0	0	0	0	0	0	0	0	0	0	0	0	1	0	0	0	0	0	0	0	0	0	0	0	0	0
Firmicutes	Caldicellulosiruptor	1	1	2	1	1	0	0	0	0	0	0	2	0	0	1	0	2	0	0	0	0	0	0	2	2	0	0	4
Firmicutes	Mahella	1	0	0	0	0	0	0	0	0	0	0	0	0	0	0	0	0	0	0	0	0	0	0	0	0	0	0	0
Firmicutes	Sulfobacillus	2	0	1	1	0	0	0	0	0	0	0	0	0	0	0	4	0	0	0	0	0	0	0	0	0	0	0	1
Firmicutes	Carboxydocella	1	0	0	0	0	0	0	0	0	0	0	0	0	0	0	0	0	0	0	0	0	0	0	0	0	0	0	0
Firmicutes	Gelria	1	0	1	0	0	0	0	0	0	1	0	0	0	0	4	0	7	0	0	0	0	0	0	1	1	1	8	4
Firmicutes	Desulfitibacter	1	0	0	0	0	0	0	0	0	0	0	0	0	0	0	0	0	0	0	0	0	0	0	0	0	0	0	0
Firmicutes	Syntrophomonas	1	0	0	1	1	0	0	0	0	0	0	1	0	0	1	2	0	0	0	0	0	0	0	1	2	3	0	0
Firmicutes	Kurthia	0	0	0	1	2	0	0	0	0	1	0	0	0	1	0	0	0	0	0	0	0	0	0	1	0	0	0	0
Firmicutes	Globicatella	0	0	0	12	0	0	0	0	0	1	0	0	0	0	0	0	0	1	0	0	0	0	0	0	0	0	0	0
Firmicutes	Granulicatella	0	1	0	0	0	0	0	0	0	1	0	0	0	0	0	0	0	0	1	0	0	0	0	0	0	0	0	0
Firmicutes	Desulfohalotomaculum	0	0	0	0	0	0	0	0	16	17	1	0	0	1	0	3	0	0	1	0	0	0	0	0	0	0	0	0
Firmicutes	Coprococcus	0	7	3	0	1	0	0	0	0	0	0	4	0	5	4	0	2	4	0	0	0	0	0	2	0	3	3	4
Firmicutes	Syntrophococcus	0	1	0	0	0	0	0	0	0	0	0	2	0	0	0	0	2	0	0	0	0	0	0	0	0	0	2	0
Firmicutes	Lachnospiraceae NC2004 group	0	1	0	0	1	0	0	0	0	0	0	1	0	0	0	0	0	0	0	0	0	0	0	0	0	0	0	0
Firmicutes	Stomatobaculum	0	1	0	0	0	0	0	0	0	0	0	1	0	0	0	0	0	0	0	0	0	0	0	0	0	0	0	0
Firmicutes	Eisenbergiella	0	0	0	0	0	0	0	0	0	0	0	1	0	0	1	0	1	1	0	0	0	0	0	0	0	1	0	1
Firmicutes	Anaerosporobacter	0	2	0	0	1	0	0	0	0	0	0	1	0	0	0	0	1	0	1	0	0	0	0	0	1	0	1	2
Firmicutes	Epulopiscium	0	6	0	0	1	0	0	0	0	0	0	1	0	1	1	0	1	0	0	0	0	0	0	1	1	0	1	2
Firmicutes	Defluviitalea	0	0	0	0	0	0	0	0	0	0	0	2	0	0	0	1	0	0	0	0	0	0	0	0	0	0	0	1
Firmicutes	Intestinimonas	0	0	0	0	1	0	0	0	0	0	0	3	0	1	0	0	0	0	0	0	0	0	0	0	0	0	2	0
Firmicutes	DTU089	0	0	0	0	0	0	0	0	0	0	0	1	0	0	0	0	0	1	0	0	0	0	0	1	0	0	1	0
Firmicutes	UCG-009	0	2	0	0	0	0	0	0	0	0	0	3	0	0	0	2	0	0	1	0	0	0	0	3	0	1	0	0
Firmicutes	UCG-008	0	0	0	0	0	0	0	0	0	0	0	1	0	0	1	0	0	0	0	0	0	0	0	0	0	0	0	0
Firmicutes	Clostridium sensu stricto 7	0	0	0	1	0	0	0	0	0	0	0	1	0	0	0	0	0	1	0	0	0	0	0	0	0	0	0	3
Firmicutes	Clostridium sensu stricto 5	0	2	0	0	0	0	0	0	0	0	0	1	0	0	0	0	0	0	0	0	0	0	0	0	0	0	0	0
Firmicutes	Clostridium sensu stricto 11	0	3	0	0	0	0	0	0	0	0	0	1	0	0	0	0	0	0	0	0	0	0	0	0	0	0	0	2
Firmicutes	Fonticella	0	0	0	0	0	0	0	0	0	0	0	1	0	0	0	0	0	0	0	0	0	0	0	0	0	0	0	1
Firmicutes	Paraclostridium	0	0	0	0	1	0	0	0	0	0	0	1	0	0	0	0	0	0	0	0	0	0	0	1	0	0	1	1
Firmicutes	Alkaliphilus	0	0	0	0	0	0	0	0	0	0	0	1	0	0	0	0	0	0	0	0	0	0	0	0	0	0	0	1
Firmicutes	Parvimonas	0	0	0	0	0	0	0	0	0	0	0	1	0	0	0	0	0	1	0	0	0	0	0	0	0	0	0	0
Firmicutes	Anaerococcus	0	1	1	0	2	0	0	0	0	0	0	1	0	0	0	0	1	2	0	0	1	0	0	0	0	0	0	1
Firmicutes	Saccharofermentans	0	2	5	6	2	0	0	0	0	0	0	6	0	4	4	0	1	0	1	0	0	0	0	0	2	18	3	11
Firmicutes	Halobacillus	0	0	0	1	1	0	0	0	0	0	0	2	0	0	0	0	0	1	0	0	0	0	0	1	0	0	0	0
Firmicutes	Cerasibacillus	0	0	0	0	0	0	0	0	0	0	0	1	0	0	0	0	0	0	0	0	0	0	0	0	0	0	0	0
Firmicutes	Jeotgalibacillus	0	1	0	0	1	0	0	0	0	0	0	5	0	0	0	0	0	0	0	0	0	0	0	0	0	0	0	0
Firmicutes	Weissella	0	0	0	1	1	0	0	0	2	0	0	4	0	1	0	1	0	1	1	0	0	0	0	0	0	0	0	1
Firmicutes	Atopostipes	0	0	0	0	0	0	0	0	0	0	0	1	0	0	0	0	0	0	0	0	1	0	0	0	0	0	0	0
Firmicutes	Brevibacillus	0	2	0	0	0	0	0	0	0	0	0	3	0	0	0	3	2	1	0	0	0	0	0	6	2	0	1	1
Firmicutes	Spiroplasma	0	1	0	12	2	0	0	0	0	0	0	3	0	0	1	0	0	0	0	0	0	0	0	0	5	0	0	1
Firmicutes	Thermoanaerobacterium	0	0	0	0	0	0	0	0	0	0	0	3	0	0	0	0	0	0	0	0	0	0	0	0	4	0	1	3
Firmicutes	Hydrogenispora	0	2	1	1	0	0	0	0	0	0	0	2	0	0	0	0	0	1	0	0	0	0	0	0	1	0	0	0
Firmicutes	Flavonifractor	0	0	0	0	1	0	0	0	0	0	0	0	0	1	0	0	0	0	0	0	0	0	0	1	1	0	0	0
Firmicutes	[Eubacterium] siraeum group	0	0	0	0	0	0	0	0	0	0	0	0	0	1	0	0	2	0	0	0	0	0	0	0	0	0	0	0
Firmicutes	Paludicola	0	0	0	0	0	0	0	0	0	0	0	0	0	1	0	0	0	0	0	0	0	0	0	0	0	0	0	0
Firmicutes	Angelakisella	0	0	0	0	0	0	0	0	0	0	0	0	0	1	0	0	0	0	0	0	0	0	0	0	0	0	0	0
Firmicutes	Acetanaerobacterium	0	0	0	0	0	0	0	0	0	0	0	0	0	1	0	0	0	0	0	0	0	0	0	0	0	0	0	0
Firmicutes	probable genus 10	0	4	0	0	0	0	0	0	0	0	0	0	0	1	0	0	0	0	0	0	0	0	0	0	1	0	0	0
Firmicutes	Clostridium sensu stricto 10	0	1	0	0	0	0	0	0	0	0	0	0	0	1	0	0	0	0	0	0	0	0	0	0	0	0	0	0
Firmicutes	Proteiniclasticum	0	2	0	0	0	0	0	0	0	0	0	0	0	1	2	0	1	0	0	0	0	0	0	1	0	0	1	2
Firmicutes	Fusibacter	0	2	1	0	0	0	0	0	0	0	0	0	0	1	0	1	0	3	0	0	0	0	0	4	0	1	0	0
Firmicutes	Hungateiclostridium	0	0	0	0	0	0	0	0	0	0	0	0	0	1	1	0	0	0	0	0	0	0	0	3	1	0	2	2
Firmicutes	Halolactibacillus	0	0	0	0	0	0	0	0	0	0	0	0	0	1	0	0	3	0	0	0	0	0	0	1	0	0	0	0
Firmicutes	Solibacillus	0	0	0	0	0	0	0	0	0	0	0	0	0	4	0	0	0	0	0	0	0	0	0	1	0	0	0	0
Firmicutes	Rummeliibacillus	0	5	0	0	2	0	0	0	0	0	0	0	0	2	2	0	0	0	0	0	0	0	0	0	0	0	0	0
Firmicutes	Listeria	0	0	0	0	0	0	0	0	0	0	0	0	0	1	0	0	0	0	0	0	0	0	0	0	0	0	0	0
Firmicutes	Anaeroplasma	0	0	0	0	0	0	0	0	0	0	0	0	0	1	1	0	0	0	1	0	0	0	0	4	1	1	2	1
Firmicutes	Megasphaera	0	0	2	0	1	0	0	0	0	0	0	0	0	1	0	1	0	0	0	0	0	0	0	1	0	0	0	1
Firmicutes	Propionispira	0	0	0	0	1	0	0	0	0	0	0	0	0	1	0	0	0	0	0	0	0	0	0	0	0	0	0	0
Firmicutes	Desulfotomaculum	0	0	3	5	0	0	0	0	0	0	0	0	0	1	1	0	0	0	0	0	0	0	0	1	0	0	1	1
Firmicutes	Tuzzerella	0	0	0	0	0	0	0	0	0	0	0	0	0	0	2	0	0	0	0	0	0	0	0	0	0	0	0	0
Firmicutes	[Eubacterium] xylanophilum group	0	1	0	0	0	0	0	0	0	0	0	0	0	0	1	0	0	1	0	0	0	0	0	0	0	1	0	0
Firmicutes	V9D2013 group	0	0	0	0	0	0	0	0	0	0	0	0	0	0	2	0	0	0	0	0	0	0	0	0	0	0	0	0
Firmicutes	Intestinibacter	0	4	0	0	0	0	0	0	0	0	0	0	0	0	1	0	0	0	0	0	0	0	0	0	0	0	1	0
Firmicutes	Ezakiella	0	1	0	0	0	0	0	0	0	0	0	0	0	0	1	0	0	1	0	0	0	0	0	0	2	1	0	0
Firmicutes	Pseudobacteroides	0	0	0	0	0	0	0	0	0	0	0	0	0	0	1	0	0	0	0	0	0	0	0	0	0	0	0	0
Firmicutes	Anaerofustis	0	0	0	0	0	0	0	0	0	0	0	0	0	0	1	0	0	0	0	0	0	0	0	0	0	1	1	2
Firmicutes	Alkalibacterium	0	0	0	0	0	0	0	0	0	0	0	0	0	0	1	0	0	0	0	0	0	0	0	0	0	0	2	0
Firmicutes	Faecalicoccus	0	0	0	0	0	0	0	0	0	0	0	0	0	0	1	0	0	0	0	0	0	0	0	2	0	0	0	0
Firmicutes	Erysipelotrichaceae UCG-009	0	1	0	0	0	0	0	0	0	0	0	0	0	0	1	0	0	0	0	0	0	0	0	0	1	0	3	0
Firmicutes	Aliicoccus	0	0	1	0	0	0	0	0	0	0	0	0	0	0	1	0	0	0	0	0	0	0	0	0	0	0	1	0
Firmicutes	Aneurinibacillus	0	0	0	0	4	0	0	0	0	0	0	0	0	0	1	0	0	0	1	0	0	0	0	0	0	0	0	1
Firmicutes	Dehalobacter	0	0	0	0	0	0	0	0	1	0	0	0	0	0	1	0	0	0	0	0	0	0	0	0	1	0	0	0
Firmicutes	Symbiobacterium	0	0	0	0	0	0	0	0	0	0	0	0	0	0	1	0	0	0	0	0	0	0	0	0	0	0	0	0
Firmicutes	Aquisalibacillus	0	0	0	0	0	0	0	0	0	0	0	0	0	0	0	1	0	0	0	0	0	0	0	0	0	0	0	1
Firmicutes	Oceanobacillus	0	0	0	1	0	0	0	0	0	0	0	0	0	0	0	1	0	0	0	0	0	0	0	2	1	1	0	0
Firmicutes	ZOR0006	0	0	0	0	0	0	0	0	0	0	0	0	0	0	0	2	0	0	0	0	0	0	0	2	0	0	0	0
Firmicutes	Butyricicoccus	0	1	0	0	1	0	0	0	0	0	0	0	0	0	0	1	0	0	0	0	0	0	0	0	0	0	1	0
Firmicutes	Tissierella	0	0	0	0	0	0	0	0	0	0	0	0	0	0	0	1	0	1	0	0	0	0	0	0	0	1	0	1
Firmicutes	Mitsuokella	0	0	0	2	0	0	0	0	0	0	0	0	0	0	0	1	0	0	0	0	0	0	0	0	0	0	0	0
Firmicutes	Pectinatus	0	0	0	1	0	0	0	0	0	0	0	0	0	0	0	1	1	0	0	0	0	0	0	0	0	0	0	0
Firmicutes	Pelosinus	0	0	0	0	0	0	0	0	0	0	0	0	0	0	0	5	0	1	0	0	0	0	0	0	0	0	0	0
Firmicutes	Heliobacillus	0	0	0	0	0	0	0	0	0	0	0	0	0	0	0	1	0	0	0	0	0	0	0	0	0	0	0	0
Firmicutes	Lachnospiraceae FCS020 group	0	1	0	0	5	0	0	0	0	0	0	0	0	0	0	0	2	0	0	0	0	0	0	0	1	3	4	5
Firmicutes	Acetatifactor	0	0	0	0	0	0	0	0	0	0	0	0	0	0	0	0	1	0	0	0	0	0	0	0	0	0	0	0
Firmicutes	Lachnoanaerobaculum	0	1	0	0	1	0	0	0	0	0	0	0	0	0	0	0	1	0	0	0	0	0	0	0	0	0	0	0
Firmicutes	Frisingicoccus	0	0	0	0	0	0	0	0	0	0	0	0	0	0	0	0	1	0	0	0	0	0	0	0	0	0	1	1
Firmicutes	Clostridium sensu stricto 6	0	0	0	0	0	0	0	0	0	0	0	0	0	0	0	0	1	0	0	0	0	0	0	0	0	0	0	0
Firmicutes	[Eubacterium] saphenum group	0	0	0	0	0	0	0	0	0	0	0	0	0	0	0	0	1	0	0	0	0	0	0	1	1	0	1	0
Firmicutes	Monoglobus	0	1	0	0	1	0	0	0	0	0	0	0	0	0	0	0	2	6	0	0	0	0	0	0	2	0	2	0
Firmicutes	Allobacillus	0	0	0	0	0	0	0	0	0	0	0	0	0	0	0	0	1	0	0	0	0	0	0	0	0	0	0	0
Firmicutes	Ureibacillus	0	0	0	0	0	0	0	0	0	0	0	0	0	0	0	0	1	2	0	0	0	0	0	0	0	0	0	1
Firmicutes	Turicibacter	0	1	1	0	0	0	0	0	0	0	0	0	0	0	0	0	1	0	2	0	0	0	0	0	0	1	1	2
Firmicutes	Cohnella	0	1	0	0	0	0	0	0	0	0	0	0	0	0	0	0	1	1	0	0	0	0	0	0	0	0	0	0
Firmicutes	W5053	0	0	0	0	0	0	0	0	0	0	0	0	0	0	0	0	0	52	0	0	0	0	0	0	4	2	2	0
Firmicutes	Family XIII UCG-001	0	0	0	0	0	0	0	0	0	0	0	0	0	0	0	0	0	1	0	0	0	0	0	0	3	1	3	1
Firmicutes	S5-A14a	0	0	0	0	0	0	0	0	0	0	0	0	0	0	0	0	0	1	0	0	0	0	0	0	0	0	0	1
Firmicutes	Clostridioides	0	0	0	0	0	0	0	0	0	0	0	0	0	0	0	0	0	1	0	0	0	0	0	0	0	1	0	0
Firmicutes	Tepidibacter	0	1	0	0	0	0	0	0	0	0	0	0	0	0	0	0	0	1	0	0	0	0	0	0	0	0	0	0
Firmicutes	Finegoldia	0	0	0	0	0	0	0	0	0	0	0	0	0	0	0	0	0	1	0	0	0	0	0	0	0	0	0	0
Firmicutes	Murdochiella	0	0	0	0	0	0	0	0	0	0	0	0	0	0	0	0	0	1	0	0	0	0	0	0	0	1	0	2
Firmicutes	Anaerostignum	0	1	0	0	0	0	0	0	0	0	0	0	0	0	0	0	0	2	0	0	0	0	0	0	1	2	0	0
Firmicutes	Lachnospiraceae NK4B4 group	0	0	0	0	0	0	0	0	0	0	0	0	0	0	0	0	0	2	0	0	0	0	0	0	0	0	0	0
Firmicutes	Candidatus Arthromitus	0	1	0	3	0	0	0	0	0	0	0	0	0	0	0	0	0	1	0	0	0	0	0	1	0	0	0	0
Firmicutes	Peptococcus	0	0	0	0	0	0	0	0	0	0	0	0	0	0	0	0	0	1	0	0	0	0	0	0	0	0	0	0
Firmicutes	Acetobacterium	0	3	0	0	0	0	0	0	0	0	0	0	0	0	0	0	0	2	0	0	0	0	0	0	0	0	0	0
Firmicutes	Ignavigranum	0	0	0	0	0	0	0	0	0	0	0	0	0	0	0	0	0	49	0	0	0	0	0	0	0	0	1	0
Firmicutes	Facklamia	0	1	0	3	0	0	0	0	0	0	0	0	0	0	0	0	0	32	0	0	0	0	0	0	0	0	0	0
Firmicutes	Eremococcus	0	0	0	0	0	0	0	0	0	0	0	0	0	0	0	0	0	21	0	0	1	0	0	0	0	0	0	0
Firmicutes	Aerococcus	0	0	0	1	0	0	0	0	0	0	0	0	0	0	0	0	0	7	0	0	0	0	0	0	0	0	0	0
Firmicutes	Abiotrophia	0	0	0	0	0	0	0	0	0	0	0	0	0	0	0	0	0	4	0	0	0	0	0	1	0	0	0	0
Firmicutes	Dolosigranulum	0	1	0	0	0	0	0	0	0	0	0	0	0	0	0	0	0	5	4	0	0	0	0	0	0	0	0	0
Firmicutes	Jeotgalibaca	0	0	0	0	1	0	0	0	0	0	0	0	0	0	0	0	0	4	0	0	0	0	0	0	0	0	0	0
Firmicutes	Trichococcus	0	0	0	0	0	0	0	0	0	0	0	0	0	0	0	0	0	1	0	0	0	0	0	1	0	0	0	0
Firmicutes	Vagococcus	0	0	0	0	0	0	0	0	0	0	0	0	0	0	0	0	0	1	0	0	0	0	0	0	0	0	0	0
Firmicutes	Planococcus	0	0	0	0	0	0	0	0	0	0	0	0	0	0	0	0	0	1	0	0	0	0	0	1	0	0	0	0
Firmicutes	Catenibacterium	0	0	0	0	0	0	0	0	0	0	0	0	0	0	0	0	0	1	0	0	0	0	1	1	0	0	0	0
Firmicutes	Megamonas	0	0	0	0	0	0	0	0	0	0	0	0	0	0	0	0	0	1	0	0	0	0	0	1	0	0	0	0
Firmicutes	Quinella	0	0	0	0	0	0	0	0	0	0	0	0	0	0	0	0	0	1	0	0	0	0	0	0	0	0	0	0
Firmicutes	Johnsonella	0	2	0	0	0	0	0	0	0	0	0	0	0	0	0	0	0	0	0	0	1	0	0	0	0	0	0	0
Firmicutes	Incertae Sedis	0	2	0	0	0	0	0	0	0	0	0	0	0	0	0	0	0	0	0	0	0	0	0	0	0	0	0	0
Firmicutes	[Eubacterium] eligens group	0	1	0	0	0	0	0	0	0	0	0	0	0	0	0	0	0	0	0	0	0	0	0	0	0	0	0	0
Firmicutes	Clostridium sensu stricto 8	0	6	0	0	0	0	0	0	0	0	0	0	0	0	0	0	0	0	0	0	0	0	0	0	0	0	0	0
Firmicutes	Clostridium sensu stricto 2	0	2	0	0	0	0	0	0	0	0	0	0	0	0	0	0	0	0	0	0	0	0	0	0	0	0	0	0
Firmicutes	Christensenella	0	3	0	0	0	0	0	0	0	0	0	0	0	0	0	0	0	0	0	0	0	0	0	0	0	0	0	0
Firmicutes	UBA1819	0	1	0	0	0	0	0	0	0	0	0	0	0	0	0	0	0	0	0	0	0	0	0	0	0	0	0	0
Firmicutes	Acetivibrio	0	2	0	0	0	0	0	0	0	0	0	0	0	0	0	0	0	0	0	0	0	0	0	0	0	0	0	0
Firmicutes	Mageibacillus	0	1	0	0	0	0	0	0	0	0	0	0	0	0	0	0	0	0	0	0	0	0	0	0	0	0	0	0
Firmicutes	UCG-012	0	1	0	0	0	0	0	0	0	0	0	0	0	0	0	0	0	0	0	0	0	0	0	0	0	0	0	1
Firmicutes	Thermincola	0	1	0	0	0	0	0	1	0	0	0	0	0	0	0	0	0	0	0	0	0	0	0	0	0	0	0	0
Firmicutes	Savagea	0	1	0	0	0	0	0	0	0	0	0	0	0	0	0	0	0	0	0	0	0	0	0	0	0	0	0	0
Firmicutes	Dubosiella	0	1	0	0	0	0	0	0	0	0	0	0	0	0	0	0	0	0	0	0	0	0	0	6	0	1	0	0
Firmicutes	Holdemania	0	1	1	0	1	0	0	0	0	0	0	0	0	0	0	0	0	0	0	0	0	0	0	1	1	0	1	0
Firmicutes	Erysipelotrichaceae UCG-002	0	1	0	0	0	0	0	0	0	0	0	0	0	0	0	0	0	0	0	0	0	0	0	1	0	0	0	0
Firmicutes	[Mycoplasma] group	0	1	0	0	0	0	0	0	0	0	0	0	0	0	0	0	0	0	0	0	0	0	0	0	0	0	0	0
Firmicutes	Anaeromusa-Anaeroarcus	0	1	0	0	0	0	0	0	0	0	0	0	0	0	0	0	0	0	0	0	0	0	0	0	0	0	0	0
Firmicutes	Thermodesulfitimonas	0	1	0	0	0	0	0	0	0	0	0	0	0	0	0	0	0	0	0	0	0	0	0	0	0	0	0	0
Firmicutes	Caloribacterium	0	1	0	1	0	0	0	0	0	0	0	0	0	0	0	0	0	0	0	0	0	0	0	0	0	0	0	0
Firmicutes	Tepidanaerobacter	0	1	0	0	0	0	0	0	0	0	0	0	0	0	0	0	0	0	0	0	0	0	0	0	0	0	0	0
Firmicutes	Asteroleplasma	0	0	0	0	0	0	0	0	0	0	0	0	0	0	0	0	0	0	0	0	0	0	0	6	0	0	0	0
Firmicutes	Coprobacillus	0	0	0	0	0	0	0	0	0	0	0	0	0	0	0	0	0	0	0	0	0	0	0	2	0	0	0	0
Firmicutes	Breznakia	0	0	0	0	1	0	0	0	0	0	0	0	0	0	0	0	0	0	0	0	0	0	0	1	0	0	0	0
Firmicutes	Planomicrobium	0	0	0	0	0	0	0	0	0	0	0	0	0	0	0	0	0	0	0	0	0	0	0	1	0	0	1	0
Firmicutes	Salisediminibacterium	0	0	0	0	0	0	0	0	0	0	0	0	0	0	0	0	0	0	0	0	0	0	0	1	0	0	0	0
Firmicutes	Carnobacterium	0	0	0	0	0	0	0	0	0	0	0	0	0	0	0	0	0	0	0	0	0	0	0	1	0	0	0	0
Firmicutes	Macrococcus	0	0	0	0	0	0	0	0	0	0	0	0	0	0	0	0	0	0	0	0	0	0	0	1	0	0	0	0
Firmicutes	EUB33-2	0	0	0	0	0	0	0	0	0	0	0	0	0	0	0	0	0	0	0	0	0	0	0	1	0	0	0	0
Firmicutes	Thermicanus	0	0	0	0	0	0	0	0	0	0	0	0	0	0	0	0	0	0	0	0	0	0	0	4	0	0	0	0
Firmicutes	Tumebacillus	0	0	0	0	0	0	0	0	0	0	0	0	0	0	0	0	0	0	0	0	0	0	0	1	0	0	0	0
Firmicutes	Haloplasma	0	0	0	0	0	0	0	0	0	0	0	0	0	0	0	0	0	0	0	0	0	0	0	1	0	0	0	0
Firmicutes	Anaerocolumna	0	0	0	0	0	0	0	0	0	0	0	0	0	0	0	0	0	0	0	0	0	0	0	1	0	0	1	0
Firmicutes	Lachnospiraceae UCG-003	0	0	0	0	0	0	0	0	0	0	0	0	0	0	0	0	0	0	0	0	0	0	0	1	0	0	0	0
Firmicutes	[Eubacterium] brachy group	0	0	0	1	0	0	0	0	1	0	0	0	0	0	0	0	0	0	0	0	0	0	0	1	0	1	0	0
Firmicutes	Sedimentibacter	0	0	0	0	0	0	0	0	0	0	0	0	0	0	0	0	0	0	0	0	0	0	0	2	0	0	0	0
Firmicutes	Peptostreptococcus	0	0	0	1	0	0	0	0	0	0	0	0	0	0	0	0	0	0	0	0	0	0	0	0	1	0	0	0
Firmicutes	Clostridiisalibacter	0	0	0	0	0	0	0	0	0	0	0	0	0	0	0	0	0	0	0	0	0	0	0	0	1	0	0	1
Firmicutes	Howardella	0	0	0	0	0	0	0	0	0	0	0	0	0	0	0	0	0	0	0	0	0	0	0	0	0	1	0	0
Firmicutes	Eubacterium	0	0	0	0	0	0	0	0	0	0	0	0	0	0	0	0	0	0	0	0	0	0	0	0	0	1	0	0
Firmicutes	Anaerovibrio	0	0	0	0	0	0	0	0	0	0	0	0	0	0	0	0	0	0	0	0	0	0	0	0	0	1	0	0
Firmicutes	Moorella	0	0	0	0	0	0	0	0	0	0	0	0	0	0	0	0	0	0	0	0	0	0	0	0	0	1	0	0
Firmicutes	Vallitalea	0	0	0	0	0	0	0	0	0	0	0	0	0	0	0	0	0	0	0	0	0	0	0	0	0	0	1	0
Firmicutes	[Acetivibrio] ethanolgignens group	0	0	1	0	0	0	0	0	0	0	0	0	0	0	0	0	0	0	0	0	0	0	0	0	0	0	1	0
Firmicutes	Oxobacter	0	0	0	0	0	0	0	0	0	0	0	0	0	0	0	0	0	0	0	0	0	0	0	0	0	0	1	0
Firmicutes	Terrisporobacter	0	0	0	0	0	0	0	0	0	0	0	0	0	0	0	0	0	0	0	0	0	0	0	0	0	0	1	0
Firmicutes	Proteocatella	0	0	0	0	0	0	0	0	0	0	0	0	0	0	0	0	0	0	0	0	0	0	0	0	0	0	1	0
Firmicutes	Acidaminobacter	0	0	0	0	0	0	0	0	0	0	0	0	0	0	0	0	0	0	0	0	0	0	0	0	0	0	1	1
Firmicutes	Thermoclostridium	0	0	0	0	0	0	0	0	0	0	0	0	0	0	0	0	0	0	0	0	0	0	0	0	0	0	1	0
Firmicutes	Tuberibacillus	0	0	0	0	0	0	0	0	0	0	0	0	0	0	0	0	0	0	0	0	0	0	0	0	0	0	1	0
Firmicutes	Anaerobacillus	0	0	1	0	0	0	0	0	0	0	0	0	0	0	0	0	0	0	0	0	0	0	0	0	0	0	0	1
Firmicutes	Aeribacillus	0	0	0	0	0	0	0	0	0	0	0	0	0	0	0	0	0	0	0	0	0	0	0	0	0	0	0	1
Firmicutes	Aquibacillus	0	0	0	0	0	0	0	0	0	0	0	0	0	0	0	0	0	0	0	0	0	0	0	0	0	0	0	1
Firmicutes	Erysipelotrichaceae UCG-008	0	0	0	0	0	0	0	0	0	0	0	0	0	0	0	0	0	0	0	0	0	0	0	0	0	0	0	1
Firmicutes	[Eubacterium] cellulosolvens group	0	0	0	0	0	0	0	0	0	0	0	0	0	0	0	0	0	0	0	0	0	0	0	0	0	0	0	1
Firmicutes	Incertae Sedis	0	0	0	0	1	0	0	0	0	0	0	0	0	0	0	0	0	0	0	0	0	0	0	0	0	0	0	1
Firmicutes	Succinispira	0	0	0	0	0	0	0	0	0	0	0	0	0	0	0	0	0	0	0	0	0	0	0	0	0	0	0	2
Firmicutes	Candidatus Desulforudis	0	0	0	0	0	0	0	0	0	0	0	0	0	0	0	0	0	0	0	0	0	0	0	0	0	0	0	1
Firmicutes	Syntrophothermus	0	0	0	0	0	0	0	0	0	0	0	0	0	0	0	0	0	0	0	0	0	0	0	0	0	0	0	1
Firmicutes	possible genus Sk003-Sk004	0	0	1	0	0	0	0	0	0	0	0	0	0	0	0	0	0	0	0	0	0	0	0	0	0	0	0	0
Firmicutes	Thermacetogenium	0	0	1	0	0	0	0	0	0	0	0	0	0	0	0	0	0	0	0	0	0	0	0	0	0	0	0	0
Firmicutes	Alloiococcus	0	0	0	1	0	0	0	0	0	0	0	0	0	0	0	0	0	0	0	0	0	0	0	0	0	0	0	0
Firmicutes	Effusibacillus	0	0	0	1	0	0	0	0	0	0	0	0	0	0	0	0	0	0	0	0	0	0	0	0	0	0	0	0
Firmicutes	Dielma	0	0	0	0	1	0	0	0	0	0	0	0	0	0	0	0	0	0	0	0	0	0	0	0	0	0	0	0
Firmicutes	CAG-56	0	0	0	0	1	0	0	0	0	0	0	0	0	0	0	0	0	0	0	0	0	0	0	0	0	0	0	0
Fusobacteriota	Fusobacterium	6	0	0	10	0	0	0	0	1	1	0	3	0	0	1	1	0	0	0	0	0	0	0	3	6	0	1	8
Fusobacteriota	Oceanivirga	2	0	0	3	1	0	0	0	0	0	0	3	0	0	0	2	0	0	1	0	0	0	0	0	2	0	1	5
Fusobacteriota	Leptotrichia	0	1	0	0	0	0	0	0	0	0	0	1	0	0	0	0	0	0	0	0	0	0	0	0	1	0	0	0
Fusobacteriota	Hypnocyclicus	0	0	0	0	0	0	0	0	0	0	0	0	0	1	0	0	0	0	0	0	0	0	0	0	0	0	0	0
Fusobacteriota	Streptobacillus	0	0	0	0	0	0	0	0	0	0	0	0	0	0	0	1	0	0	0	0	0	0	0	0	0	0	0	0
Fusobacteriota	Cetobacterium	0	0	0	0	1	0	0	1	0	0	0	0	0	0	0	0	0	0	0	0	0	0	0	0	0	0	2	1
Gemmatimonadota	Gemmatimonas	1	0	1	1	2	0	0	0	0	0	0	1	0	0	0	4	2	0	0	0	0	0	0	0	0	0	2	1
Gemmatimonadota	Roseisolibacter	0	0	0	0	0	0	0	0	0	0	0	0	0	0	0	1	0	0	0	0	0	0	0	0	0	0	0	0
Halanaerobiaeota	Halarsenatibacter	0	0	0	0	0	0	0	0	0	1	0	0	0	0	0	0	0	0	0	0	0	0	0	0	0	0	0	0
Halanaerobiaeota	Halanaerobacter	0	0	0	1	0	0	0	0	0	0	0	0	0	0	0	0	0	0	0	0	0	0	0	0	0	0	0	0
Halobacterota	Halohasta	1	0	0	0	0	0	0	0	0	0	0	0	1	0	0	0	0	0	0	0	0	0	0	0	0	0	0	0
Halobacterota	ANME-3	0	0	0	0	0	0	0	0	2	1	0	0	0	0	0	0	0	0	0	0	0	0	0	0	0	0	0	0
Halobacterota	Methanosaeta	0	0	0	0	0	0	0	0	0	0	0	0	0	0	0	0	0	0	1	0	0	0	0	0	0	0	0	0
Incertae&nbsp;Sedis	Mantamonas	0	0	0	0	0	0	0	0	0	0	0	0	0	0	0	0	0	0	1	0	0	0	0	0	0	0	0	0
Methylomirabilota	wb1-A12	0	0	0	0	0	0	0	0	0	0	0	1	0	0	0	0	0	0	0	0	0	0	0	0	0	0	0	1
Myxococcota	Myxococcus	1	0	0	0	0	0	0	0	0	0	0	0	0	0	0	0	0	0	0	0	0	0	0	0	0	0	0	0
Myxococcota	P3OB-42	1	0	0	1	0	0	0	0	1	0	0	0	0	0	0	0	0	0	0	1	0	0	0	0	0	0	0	1
Myxococcota	Anaeromyxobacter	0	0	0	0	0	0	0	0	0	1	0	0	0	0	0	0	0	0	0	0	0	0	0	0	0	0	0	0
Myxococcota	Sandaracinus	0	0	0	0	0	0	0	0	0	0	0	1	0	0	0	0	0	0	0	0	0	0	0	0	0	0	0	0
Myxococcota	Nannocystis	0	0	0	0	0	0	0	0	0	0	0	1	0	0	0	0	0	0	0	0	0	0	0	0	0	0	0	0
Myxococcota	Phaselicystis	0	0	0	0	1	0	0	0	0	0	0	0	0	0	1	0	0	0	0	0	0	0	0	0	9	0	0	0
Myxococcota	Haliangium	0	0	0	0	0	0	0	0	0	0	0	0	0	0	0	1	0	0	0	0	0	0	0	1	0	0	0	0
Myxococcota	Polyangium	0	0	0	0	0	0	0	0	0	0	0	0	0	0	0	0	1	0	0	0	0	0	0	0	0	0	0	0
Myxococcota	Pajaroellobacter	0	0	0	0	0	0	0	0	1	0	0	0	0	0	0	0	0	0	0	0	0	0	0	0	0	0	0	0
Nitrospinota	Nitrospina	0	0	1	0	0	0	0	0	0	0	0	0	0	0	0	0	0	0	14	0	0	0	0	0	0	0	0	0
Nitrospinota	LS-NOB	0	0	1	1	1	0	0	0	0	0	0	0	0	0	0	0	0	0	0	0	0	0	0	0	0	0	0	0
Nitrospirota	Nitrospira	3	0	0	0	1	0	0	0	0	1	0	0	0	1	0	1	1	0	1	0	0	0	0	2	0	0	0	0
Nitrospirota	Leptospirillum	0	0	0	1	0	0	0	0	0	0	0	0	0	0	1	0	1	0	0	0	0	0	0	0	0	1	0	0
Nitrospirota	Candidatus Magnetoovum	0	1	0	0	0	0	0	0	0	0	0	0	0	0	0	0	0	0	0	0	0	0	0	0	0	0	0	0
Patescibacteria	Candidatus Saccharimonas	6	0	15	0	10	0	0	0	0	1	0	0	0	6	24	0	17	22	0	0	2	0	0	1	27	19	19	27
Patescibacteria	TM7x	1	0	0	1	0	0	0	0	0	0	0	0	0	0	0	1	0	33	0	0	0	0	0	0	0	3	0	0
Patescibacteria	TM7a	0	0	1	0	0	0	0	0	0	0	0	0	0	0	0	0	0	12	0	0	0	0	0	0	2	1	1	1
Planctomycetota	Candidatus Jettenia	19	1	3	13	25	0	0	0	2	0	0	22	0	0	0	0	7	8	2	0	0	0	0	12	4	2	9	76
Planctomycetota	p-1088-a5 gut group	4	0	0	0	0	0	0	0	0	0	0	0	0	2	4	0	0	0	0	0	0	0	0	0	0	0	0	0
Planctomycetota	Termite planctomycete cluster	1	0	0	0	0	0	0	0	0	0	0	0	0	0	0	0	0	0	0	1	0	0	0	0	0	0	0	0
Planctomycetota	Pir4 lineage	1	0	0	1	0	0	0	0	0	1	0	1	0	0	0	0	0	0	0	0	0	0	0	0	0	0	0	0
Planctomycetota	Rhodopirellula	1	0	0	0	0	0	0	0	0	0	0	0	0	0	0	0	0	0	0	0	0	0	0	0	0	1	0	0
Planctomycetota	Gemmata	1	0	0	0	0	0	0	0	0	0	0	0	0	0	1	0	0	0	0	0	0	0	0	0	0	0	0	1
Planctomycetota	Singulisphaera	1	0	0	3	0	0	0	0	1	0	0	0	0	0	0	0	0	0	2	0	0	0	0	0	0	0	0	0
Planctomycetota	SM1A02	2	0	1	2	10	0	0	0	1	1	0	7	0	2	20	5	2	1	2	0	0	0	0	2	22	25	2	21
Planctomycetota	CL500-3	0	0	0	0	0	0	0	0	0	1	0	0	0	0	0	0	0	0	0	0	0	0	0	0	0	0	0	0
Planctomycetota	Fuerstia	0	0	0	0	0	0	0	0	0	0	0	1	0	0	0	0	0	0	0	0	0	0	0	0	0	0	0	0
Planctomycetota	Rubripirellula	0	0	0	0	0	0	0	0	0	0	0	0	0	1	0	0	0	0	0	0	0	0	0	0	0	0	0	0
Planctomycetota	SH-PL14	0	0	0	0	1	0	0	0	0	0	0	0	0	1	0	0	0	0	0	0	0	0	0	0	0	0	1	0
Planctomycetota	AKYG587	0	0	0	0	0	0	0	0	0	0	0	0	0	0	1	0	0	0	0	0	0	0	0	0	0	1	0	0
Planctomycetota	Roseimaritima	0	0	0	0	0	0	0	0	0	0	0	0	0	0	1	0	0	0	0	0	0	0	0	0	0	0	0	0
Planctomycetota	Planctopirus	0	0	0	0	0	0	0	0	0	0	0	0	0	0	0	0	1	0	0	0	0	0	0	0	0	0	0	0
Planctomycetota	Isosphaera	0	0	0	0	0	0	0	0	0	0	0	0	0	0	0	0	0	0	2	0	0	0	0	0	0	0	0	0
Planctomycetota	Paludisphaera	0	0	0	0	0	0	0	0	0	0	0	0	0	0	0	0	0	0	1	0	0	0	0	0	0	0	0	0
Planctomycetota	Tundrisphaera	0	0	0	0	0	0	0	0	0	0	0	0	0	0	0	0	0	0	1	0	0	0	0	0	0	0	0	0
Planctomycetota	Pirellula	0	1	0	0	0	0	0	0	0	0	0	0	0	0	0	0	0	0	0	0	0	0	0	0	0	0	7	1
Planctomycetota	Zavarzinella	0	0	0	0	0	0	0	0	0	0	0	0	0	0	0	0	0	0	0	0	0	0	0	2	0	0	0	0
Planctomycetota	JL-ETNP-F27	0	0	0	0	0	0	0	0	0	0	0	0	0	0	0	0	0	0	0	0	0	0	0	0	0	6	0	0
Planctomycetota	Pir2 lineage	0	0	0	0	0	0	0	0	0	0	0	0	0	0	0	0	0	0	0	0	0	0	0	0	0	1	0	0
Planctomycetota	Blastopirellula	0	0	0	2	1	0	0	0	0	0	0	0	0	0	0	0	0	0	0	0	0	0	0	0	0	0	1	0
Planctomycetota	Aquisphaera	0	0	0	1	0	0	0	0	0	0	0	0	0	0	0	0	0	0	0	0	0	0	0	0	0	0	0	0
Planctomycetota	I-8	0	0	0	0	0	0	0	0	1	0	0	0	0	0	0	0	0	0	0	0	0	0	0	0	0	0	0	0
Proteobacteria	Pseudohongiella	293	13	242	972	239	0	2	16	12	16	0	646	10	115	379	1711	409	109	54	8	0	4	2	274	431	861	340	592
Proteobacteria	Halomonas	1	0	0	48	8	0	0	1	0	1	0	1	0	1	1	0	2	2	0	0	0	0	0	2	0	11	0	60
Proteobacteria	Endozoicomonas	1	0	0	0	0	0	0	0	0	0	0	1	0	0	0	0	0	0	1	0	0	0	0	1	1	2	0	1
Proteobacteria	Comamonas	43	0	11	12	3	0	0	0	1	3	0	18	0	41	21	75	22	2	44	0	0	0	0	17	10	8	8	26
Proteobacteria	Acidovorax	29	0	2	4	0	1	0	0	0	0	0	19	0	44	2	3	17	1	0	0	0	0	0	1	4	2	1	8
Proteobacteria	Diaphorobacter	2	1	0	0	0	0	0	0	0	0	0	0	0	19	0	0	1	0	0	0	0	0	0	0	0	0	0	1
Proteobacteria	Limnohabitans	2	1	0	0	0	0	0	0	0	0	0	0	0	1	0	0	0	0	0	0	0	0	0	0	0	0	0	1
Proteobacteria	Aquabacterium	1	0	0	0	0	0	0	0	0	0	0	1	0	9	0	0	0	0	1	0	0	0	0	0	0	0	0	0
Proteobacteria	Pelomonas	1	0	0	0	0	0	0	0	0	0	0	0	0	0	0	0	1	0	1	0	0	0	0	0	0	0	0	0
Proteobacteria	Roseateles	1	0	0	0	0	0	0	0	0	0	0	1	0	0	0	2	1	0	1	0	0	0	0	0	4	0	1	0
Proteobacteria	Ramlibacter	1	0	0	0	0	0	0	1	0	0	0	0	0	0	1	0	0	0	0	0	0	0	0	0	0	0	0	0
Proteobacteria	Delftia	1	2	0	0	0	0	0	0	0	0	0	0	0	7	0	0	2	0	0	0	0	0	0	0	0	0	0	0
Proteobacteria	Thiobacillus	19	2	0	47	6	2	1	2	0	0	0	64	0	7	7	2	40	6	28	0	0	2	0	59	44	357	5	39
Proteobacteria	Burkholderia-Caballeronia-Paraburkholderia	8	2	0	5	2	0	0	0	3	2	0	3	0	1	0	5	2	3	3	0	1	0	0	6	10	15	2	4
Proteobacteria	Ralstonia	6	0	0	1	1	0	0	0	0	1	1	12	0	3	3	0	8	3	18	0	0	0	0	2	1	0	1	6
Proteobacteria	Polynucleobacter	2	0	0	0	0	0	0	0	0	0	0	0	0	0	0	0	0	0	0	0	0	0	0	0	1	0	0	1
Proteobacteria	Massilia	4	0	0	2	0	0	0	0	0	0	0	1	0	2	2	0	0	0	1	0	0	0	0	0	1	5	0	2
Proteobacteria	Candidatus Vidania	1	0	0	0	0	0	0	0	0	0	0	0	0	0	0	0	0	1	0	0	0	0	0	0	0	0	0	0
Proteobacteria	C39	2	0	0	0	0	0	0	0	0	0	0	1	0	1	0	0	0	0	0	0	0	0	0	0	0	0	0	0
Proteobacteria	Denitratisoma	1	0	0	0	0	0	0	0	0	0	0	1	0	0	0	0	0	0	2	0	0	0	0	0	0	2	0	0
Proteobacteria	Parasutterella	1	0	0	0	0	0	0	0	0	1	0	0	0	0	0	0	0	0	0	0	0	0	0	0	0	0	0	0
Proteobacteria	Snodgrassella	2	0	0	1	0	0	0	0	0	0	0	2	0	0	0	1	0	0	0	0	0	0	0	0	1	2	1	0
Proteobacteria	MND1	1	0	0	0	0	0	0	0	0	0	0	1	0	0	0	0	0	0	0	0	0	0	0	0	0	1	1	1
Proteobacteria	mle1-7	1	0	0	0	0	0	0	0	0	0	1	0	0	0	0	0	1	0	0	0	0	0	0	0	0	0	0	0
Proteobacteria	Achromobacter	1	1	0	4	11	0	0	1	0	1	0	3	0	1	0	7	1	0	0	0	0	0	0	2	1	16	0	39
Proteobacteria	OM43 clade	1	0	0	0	0	0	0	0	0	0	0	0	0	0	0	0	0	0	1	0	0	0	0	0	0	0	0	0
Proteobacteria	Aquaspirillum	1	0	1	0	0	0	0	0	0	0	0	1	0	2	0	0	1	0	0	0	0	0	0	0	0	0	0	0
Proteobacteria	Acinetobacter	102	1	21	100	5	0	1	3	3	3	0	62	3	559	49	43	48	9	3	0	0	0	0	15	14	24	6	24
Proteobacteria	Psychrobacter	3	1	0	16	3	0	0	0	0	0	0	7	0	3	1	4	2	4	9	0	0	0	0	3	0	2	1	6
Proteobacteria	Moraxella	1	0	0	298	0	0	0	0	0	0	0	1	0	4	1	1	0	0	0	0	0	0	0	0	0	0	0	0
Proteobacteria	Pseudomonas	32	13	2	40	87	0	1	2	19	24	0	32	0	34	6	50	15	34	5	0	0	1	1	29	19	264	11	161
Proteobacteria	Escherichia-Shigella	49	14	16	53	16	34	31	47	0	1	1	59	0	84	15	48	16	27	5	0	0	48	55	107	46	105	15	35
Proteobacteria	Enterobacter	2	0	0	3	1	10	7	6	0	0	0	4	4	13	3	0	2	0	0	8	0	9	10	23	3	20	0	8
Proteobacteria	Klebsiella	1	0	0	2	3	5	2	3	0	0	0	1	0	10	0	0	1	0	0	0	1	2	3	10	5	14	0	2
Proteobacteria	Kluyvera	1	0	0	1	0	0	0	0	0	0	0	0	0	0	0	0	1	1	0	0	0	0	0	1	0	6	0	0
Proteobacteria	Pantoea	4	0	0	2	4	0	0	0	3	5	0	0	0	9	9	7	8	2	1876	0	1	0	1	6	18	24	7	3
Proteobacteria	Erwinia	1	0	0	0	0	0	0	0	0	1	0	0	0	0	0	0	0	1	0	0	0	0	0	2	0	0	0	0
Proteobacteria	Pseudoalteromonas	9	0	0	10	4	0	0	1	1	0	0	7	0	2	5	8	2	1	2	0	0	0	1	6	10	9	2	4
Proteobacteria	Alteromonas	2	0	0	8	13	0	0	1	0	0	0	9	0	1	1	6	1	2	6	0	0	0	0	3	3	26	1	60
Proteobacteria	Rheinheimera	1	1	1	0	1	1	0	0	0	0	0	9	0	1	3	0	1	1	1	0	0	0	0	2	2	4	8	4
Proteobacteria	Marinobacter	1	0	4	1	0	0	0	0	0	0	0	0	0	0	3	0	1	2	1	0	0	0	0	1	3	33	4	9
Proteobacteria	Stenotrophomonas	4	4	20	3	4	0	0	0	37	38	0	12	0	14	4	12	16	13	5	0	0	0	1	6	9	20	5	10
Proteobacteria	Xanthomonas	2	0	0	1	0	0	0	0	0	0	0	0	0	0	0	0	0	1	0	0	0	0	0	0	0	0	0	0
Proteobacteria	Thermomonas	1	0	0	0	0	0	0	0	0	0	0	0	0	0	0	0	1	0	0	0	0	0	0	0	0	1	0	1
Proteobacteria	Dyella	2	2	0	0	0	0	0	0	0	0	0	0	0	0	1	1	0	0	0	0	0	0	0	4	0	1	0	0
Proteobacteria	Pseudofulvimonas	1	0	0	0	0	0	0	0	0	0	0	0	1	0	0	0	0	0	0	0	0	0	0	0	0	0	0	0
Proteobacteria	Thiomicrorhabdus	4	1	3	1	3	0	0	0	70	54	9	0	0	1	0	10	1	1	5	0	0	1	0	3	2	1	5	5
Proteobacteria	SUP05 cluster	1	1	0	0	0	0	0	0	0	0	0	0	0	2	1	0	0	0	1	0	0	0	0	0	1	1	1	0
Proteobacteria	Pseudohaliea	3	0	1	0	0	0	1	0	0	0	0	3	0	0	0	0	1	0	3	0	0	0	0	3	1	8	0	2
Proteobacteria	BD1-7 clade	1	0	0	0	0	0	0	0	0	0	0	0	0	0	0	0	0	0	0	0	0	0	0	0	0	0	0	0
Proteobacteria	Thiovirga	3	1	1	11	7	0	0	0	0	0	0	16	0	1	1	0	2	7	0	0	0	0	0	4	2	7	0	5
Proteobacteria	Legionella	3	1	1	0	0	0	0	0	0	0	0	3	0	5	0	1	1	0	0	0	0	0	0	1	1	6	0	1
Proteobacteria	Sulfurivirga	2	0	0	1	0	0	0	0	0	0	0	0	0	0	0	0	0	0	0	0	0	0	0	0	1	0	0	1
Proteobacteria	Aeromonas	1	0	0	2	2	0	0	0	38	41	1	2	0	5	2	2	2	1	4	0	0	0	0	2	0	13	2	2
Proteobacteria	Vibrio	1	0	0	1	2	0	0	0	1	2	0	1	0	7	0	2	1	1	1	0	0	0	1	8	2	10	0	8
Proteobacteria	Aquicella	1	2	0	0	0	0	0	0	0	0	0	0	0	0	2	0	0	1	2	0	0	0	0	0	1	4	1	1
Proteobacteria	Actinobacillus	1	0	0	32	0	0	0	0	0	0	0	1	0	0	0	7	1	1	0	0	0	0	0	0	0	2	0	0
Proteobacteria	Methylophaga	1	0	0	0	0	0	0	0	0	1	0	0	1	0	0	0	0	0	0	0	0	0	0	0	0	0	0	0
Proteobacteria	Francisella	1	1	0	0	0	0	0	0	0	0	0	0	0	0	0	0	0	0	0	0	0	0	0	0	0	1	0	1
Proteobacteria	Bauldia	6	0	2	2	2	0	0	0	0	0	0	4	0	0	4	7	3	0	2	0	0	0	0	2	3	0	2	5
Proteobacteria	Anderseniella	1	0	0	0	0	0	0	0	0	0	0	0	0	0	0	0	0	0	0	0	0	0	0	0	0	0	0	0
Proteobacteria	Dichotomicrobium	1	0	0	0	0	0	0	0	0	0	0	0	0	0	0	0	0	1	0	0	0	0	0	0	0	0	0	0
Proteobacteria	Allorhizobium-Neorhizobium-Pararhizobium-Rhizobium	2	0	0	3	2	0	0	0	2	1	0	3	0	1	0	3	3	1	0	0	0	0	0	3	2	6	1	12
Proteobacteria	Bradyrhizobium	1	0	1	2	0	0	0	0	0	0	0	0	0	0	1	0	0	2	0	0	0	0	0	1	0	1	0	0
Proteobacteria	Devosia	1	1	1	5	3	0	0	0	0	0	0	1	0	0	2	0	1	0	0	0	0	0	0	0	0	1	0	4
Proteobacteria	Labrys	1	0	1	2	0	0	0	0	0	0	0	0	0	0	1	0	0	0	1	0	0	0	0	0	0	0	1	2
Proteobacteria	Erythrobacter	9	0	5	16	6	0	0	0	1	0	0	7	0	1	10	333	5	4	22	0	0	0	0	14	7	1	3	23
Proteobacteria	Sphingomonas	2	0	1	5	0	0	0	0	1	0	0	4	0	1	0	43	2	1	0	0	0	0	0	6	3	1	2	5
Proteobacteria	Novosphingobium	1	0	0	0	0	0	0	0	0	0	0	1	0	0	1	3	0	0	0	0	0	0	0	0	0	0	0	2
Proteobacteria	Sphingopyxis	1	0	0	1	0	0	0	0	0	0	0	0	1	0	0	0	0	0	0	0	0	0	0	0	1	0	0	0
Proteobacteria	Porphyrobacter	1	0	0	1	1	0	0	0	0	0	0	0	0	0	0	0	0	0	0	0	0	0	0	1	3	1	0	0
Proteobacteria	Sphingobium	1	0	1	0	3	0	0	0	0	0	0	1	0	0	0	1	0	1	4	0	0	0	0	2	0	1	5	1
Proteobacteria	Roseomonas	3	0	0	0	0	0	0	0	0	0	0	0	0	0	0	0	0	0	0	0	0	0	0	0	0	0	0	0
Proteobacteria	Acidiphilium	1	0	0	1	0	0	0	1	0	0	0	0	0	0	0	0	0	0	0	0	0	0	0	1	0	0	0	0
Proteobacteria	Acetobacter	1	0	0	2	0	0	0	0	0	0	0	0	0	0	1	0	0	0	0	0	0	0	0	1	0	0	0	0
Proteobacteria	Roseococcus	1	0	0	1	0	0	0	0	0	0	0	0	0	0	0	0	0	0	0	0	0	0	0	0	0	0	0	1
Proteobacteria	Sulfitobacter	2	0	0	0	0	0	0	0	0	0	0	1	0	0	0	0	0	0	0	0	0	0	0	1	0	3	2	0
Proteobacteria	Rhodovulum	1	0	0	0	0	0	0	0	0	0	0	0	0	0	0	0	0	0	0	0	0	0	0	1	0	0	0	1
Proteobacteria	Roseobacter clade NAC11-7 lineage	1	0	1	0	0	0	0	0	8	14	1	0	0	1	0	4	0	0	0	0	0	0	0	0	0	0	0	0
Proteobacteria	Dinoroseobacter	1	1	0	4	0	0	0	0	0	0	0	0	0	0	0	0	0	0	0	0	0	0	0	0	0	0	0	0
Proteobacteria	Clade Ia	2	0	1	2	0	0	0	0	0	0	0	1	0	0	0	0	1	0	0	0	0	0	0	1	0	0	0	0
Proteobacteria	Rhodovibrio	1	0	0	0	0	0	0	0	0	0	0	0	0	0	0	0	0	0	0	0	0	0	0	0	0	0	0	0
Proteobacteria	Tistlia	1	0	2	4	6	0	0	0	81	34	1	7	0	2	1	12	1	0	2	0	0	0	0	0	1	2	4	4
Proteobacteria	Caulobacter	1	0	0	0	1	0	0	0	0	0	0	3	0	0	0	0	0	0	0	0	0	0	0	0	1	0	0	2
Proteobacteria	Proteus	0	0	0	0	0	0	0	0	7	8	0	0	0	0	0	0	0	0	0	0	0	0	0	0	0	0	0	1
Proteobacteria	Buchnera	0	0	0	0	0	0	0	0	0	2	0	0	0	0	0	0	0	0	0	0	0	0	0	1	0	2	0	0
Proteobacteria	Thalassolituus	0	0	0	0	0	0	0	0	0	1	0	0	1	0	0	0	0	0	0	0	0	0	0	0	0	0	0	0
Proteobacteria	RS62 marine group	0	0	0	0	0	0	0	0	0	1	0	0	0	2	0	0	0	0	0	0	0	0	0	0	0	0	0	0
Proteobacteria	Noviherbaspirillum	0	0	0	0	0	0	0	0	0	1	0	0	0	1	0	0	0	0	0	1	0	0	0	0	0	1	0	1
Proteobacteria	Acidibacter	0	0	0	0	5	0	1	0	0	1	0	0	0	0	2	399	1	0	2	0	0	0	0	2	3	0	1	2
Proteobacteria	Cocleimonas	0	0	0	0	0	0	0	0	0	1	0	0	1	0	0	0	0	0	0	0	0	0	0	0	0	0	0	0
Proteobacteria	Ursidibacter	0	0	0	0	0	0	0	0	0	1	0	0	0	0	0	0	0	0	0	0	0	0	0	0	0	9	0	0
Proteobacteria	Ruegeria	0	0	1	0	0	0	0	0	38	41	1	0	0	0	0	5	0	1	2	0	0	0	1	3	1	0	1	0
Proteobacteria	Rubellimicrobium	0	0	0	0	0	0	0	0	0	2	0	0	0	0	0	0	0	0	0	0	0	0	0	0	0	0	0	0
Proteobacteria	Bosea	0	0	0	1	0	0	0	0	0	1	0	0	0	0	0	31	0	0	0	0	0	0	0	0	0	0	0	0
Proteobacteria	Candidatus Liberibacter	0	0	0	0	0	0	0	0	0	1	0	0	1	0	0	0	0	0	0	0	0	0	0	0	0	0	0	0
Proteobacteria	Prosthecomicrobium	0	0	0	0	0	0	0	0	0	1	0	0	1	0	0	0	0	0	0	0	0	0	0	0	0	0	0	0
Proteobacteria	Neorickettsia	0	0	0	0	0	0	0	0	0	1	0	0	1	0	0	0	0	0	0	0	0	0	0	0	0	0	0	0
Proteobacteria	Photobacterium	0	0	0	1	0	1	0	0	0	0	1	0	0	0	0	0	0	0	0	0	0	0	0	0	0	1	0	1
Proteobacteria	Cobetia	0	0	0	0	0	0	0	0	0	0	0	1	0	0	0	0	0	0	0	0	0	0	0	0	0	1	0	0
Proteobacteria	Alcanivorax	0	0	0	0	0	0	0	0	0	0	0	1	0	0	1	0	0	1	0	0	0	0	1	1	1	0	0	0
Proteobacteria	Mitsuaria	0	1	0	0	1	0	0	0	0	0	0	1	0	0	0	2	1	1	1	0	0	0	0	0	0	0	1	0
Proteobacteria	Limnobacter	0	0	0	0	0	0	0	0	0	0	0	1	0	1	1	0	1	0	0	0	0	0	0	0	0	0	0	0
Proteobacteria	Neisseria	0	0	0	40	1	0	0	0	2	0	0	4	0	1	0	0	2	18	14	0	0	0	0	0	9	2	0	6
Proteobacteria	Kingella	0	0	0	4	0	0	0	0	0	0	0	1	0	0	0	0	0	10	2	0	0	0	0	0	0	0	0	0
Proteobacteria	Dechloromonas	0	0	0	1	2	0	0	0	0	0	0	5	0	3	0	1	1	2	0	0	0	1	1	3	1	33	0	9
Proteobacteria	Taylorella	0	0	0	0	0	0	0	0	0	0	0	1	0	0	0	0	0	0	0	0	0	0	0	0	0	0	0	1
Proteobacteria	IS-44	0	0	0	0	0	0	0	0	0	0	0	1	0	0	0	0	0	0	0	0	0	0	0	0	0	0	0	0
Proteobacteria	Nitrosomonas	0	0	0	2	17	0	0	0	0	0	0	1	0	0	0	0	2	0	0	0	0	0	0	1	3	1	0	108
Proteobacteria	Candidatus Nasuia	0	0	0	0	0	0	0	0	0	0	0	1	0	0	0	0	0	0	0	0	0	0	0	0	0	0	0	0
Proteobacteria	Frateuria	0	0	0	0	2	1	0	0	0	0	0	132	0	0	0	0	0	0	0	0	0	1	0	2	2	1	2	2
Proteobacteria	Aquimonas	0	0	0	0	0	0	0	0	0	0	0	1	0	0	0	0	1	0	0	0	0	0	0	0	0	1	0	0
Proteobacteria	Trabulsiella	0	0	0	0	0	0	0	0	0	0	0	4	0	0	0	3	0	0	0	0	0	0	0	2	1	2	0	1
Proteobacteria	Morganella	0	0	0	0	0	0	1	1	0	0	0	1	0	0	0	0	0	0	0	0	0	0	0	0	0	0	0	0
Proteobacteria	Candidatus Riesia	0	0	0	0	0	0	0	0	0	0	0	1	0	0	0	0	0	0	0	0	0	0	0	0	0	0	0	0
Proteobacteria	Yersinia	0	0	0	0	0	0	0	0	0	0	0	1	0	2	0	0	1	2	0	0	0	0	0	3	0	4	0	2
Proteobacteria	Coxiella	0	0	0	3	0	0	0	0	0	0	0	5	0	0	0	3	0	0	0	0	0	0	0	0	0	1	0	1
Proteobacteria	Succinivibrionaceae UCG-002	0	0	0	1	1	0	0	0	0	0	0	2	0	0	0	0	0	0	1	0	0	0	0	0	1	4	0	2
Proteobacteria	Haemophilus	0	0	0	72	1	0	1	0	0	0	0	1	0	1	1	3	0	1	3	0	0	0	0	0	2	4	0	5
Proteobacteria	Phocoenobacter	0	0	0	1	0	1	0	0	0	0	0	1	0	0	0	0	0	0	0	0	0	0	0	0	0	0	1	0
Proteobacteria	Steroidobacter	0	0	0	0	0	0	0	0	0	0	0	1	0	0	0	0	0	0	0	0	0	0	0	0	0	0	0	0
Proteobacteria	Thiothrix	0	0	0	3	0	0	0	0	0	0	0	1	0	0	0	0	0	1	1	0	0	0	0	0	0	3	0	2
Proteobacteria	Rickettsia	0	0	0	0	3	0	0	0	0	0	0	3	0	1	2	0	0	0	0	0	0	0	0	0	0	0	0	6
Proteobacteria	Candidatus Jidaibacter	0	0	0	0	1	0	0	0	0	0	0	1	0	0	0	0	0	0	0	0	0	0	0	0	0	0	0	0
Proteobacteria	Mesorhizobium	0	1	0	146	592	0	0	0	0	0	0	6	0	0	0	3	0	2	0	0	0	0	1	2	7	245	0	1197
Proteobacteria	Aminobacter	0	0	0	0	0	0	0	0	0	0	0	1	0	0	0	0	0	0	0	0	0	0	0	0	0	0	0	0
Proteobacteria	Candidatus Hodgkinia	0	0	0	0	0	0	0	0	0	0	0	1	0	0	0	0	0	0	0	0	0	0	0	0	0	1	1	0
Proteobacteria	Hyphomicrobium	0	0	1	2	2	0	0	0	0	0	0	4	0	0	3	6	2	0	1	0	0	0	0	1	5	7	3	1
Proteobacteria	Altererythrobacter	0	0	0	0	0	0	0	0	0	0	0	1	0	0	0	0	0	0	0	0	0	0	0	0	0	0	0	0
Proteobacteria	Magnetovibrio	0	0	2	0	0	0	0	0	0	0	0	2	0	0	2	49	1	1	4	0	0	0	0	1	1	0	2	0
Proteobacteria	Roseospira	0	0	0	1	0	0	0	0	0	0	0	1	0	0	0	0	1	0	0	0	0	0	0	0	0	10	0	2
Proteobacteria	Brevundimonas	0	1	0	32	32	0	0	0	0	0	0	1	0	0	0	2	0	0	7	0	0	0	0	1	7	17	0	113
Proteobacteria	Sagittula	0	0	0	0	0	0	0	0	0	0	0	1	0	0	0	0	0	0	0	0	0	0	0	0	0	1	0	0
Proteobacteria	Enhydrobacter	0	0	0	1	0	0	0	0	1	0	0	0	0	1	1	0	0	0	0	0	0	0	0	0	0	0	0	0
Proteobacteria	Ottowia	0	0	0	0	0	0	0	0	0	0	0	0	0	3	0	0	0	0	0	0	0	0	0	0	0	0	0	0
Proteobacteria	Rhodoferax	0	0	0	0	0	0	0	0	0	0	0	0	0	2	0	0	1	0	0	0	0	0	0	1	1	1	0	2
Proteobacteria	Candidatus Symbiobacter	0	0	0	0	0	0	0	0	0	0	0	0	0	2	0	0	0	0	0	0	0	0	0	0	0	0	0	0
Proteobacteria	Alicycliphilus	0	0	0	0	0	0	0	0	0	0	0	0	0	1	0	0	0	0	0	0	0	0	0	0	0	0	0	0
Proteobacteria	Pseudorhodoferax	0	0	0	0	0	0	0	0	0	0	0	0	0	1	0	0	0	0	0	0	0	0	0	0	0	0	0	0
Proteobacteria	Hylemonella	0	0	0	0	0	0	0	0	0	0	0	0	0	1	0	0	0	0	0	0	0	0	0	0	0	0	0	0
Proteobacteria	Verminephrobacter	0	1	0	0	0	0	0	0	0	0	0	0	0	1	0	0	0	0	0	0	0	0	0	0	0	0	0	0
Proteobacteria	Caenimonas	0	0	1	0	0	0	0	0	0	0	0	0	0	1	0	0	1	0	0	0	0	0	0	0	0	0	0	0
Proteobacteria	Alcaligenes	0	0	0	0	0	0	0	0	0	0	0	0	0	4	1	0	0	0	0	0	0	0	0	0	0	3	0	0
Proteobacteria	Pusillimonas	0	0	0	0	0	0	0	0	0	0	0	0	0	1	0	0	0	0	0	0	0	0	0	0	0	0	0	0
Proteobacteria	Azospira	0	0	0	0	0	0	0	0	0	0	0	0	0	1	0	0	0	0	0	0	0	0	0	0	0	0	0	0
Proteobacteria	Ferribacterium	0	0	0	0	0	0	0	0	0	0	0	0	0	1	0	0	0	0	0	0	0	0	0	0	0	0	0	0
Proteobacteria	Simonsiella	0	0	0	2	0	0	0	0	0	0	0	0	0	1	0	0	0	0	0	0	0	0	0	0	0	0	0	0
Proteobacteria	Ferritrophicum	0	0	0	0	0	0	0	0	0	0	0	0	0	1	0	0	0	0	0	0	0	0	0	0	0	0	0	1
Proteobacteria	Sideroxydans	0	0	0	0	0	0	0	0	0	0	0	0	0	1	0	1	0	0	0	0	0	0	0	0	0	0	0	0
Proteobacteria	Salmonella	0	1	0	0	0	6	3	2	0	0	0	0	0	4	1	0	0	1	0	0	0	3	2	19	5	3	0	1
Proteobacteria	Citrobacter	0	0	0	5	0	4	3	2	0	0	0	0	0	3	0	0	0	1	0	0	0	1	4	8	2	10	0	1
Proteobacteria	Buttiauxella	0	0	0	0	0	0	0	0	0	0	0	0	0	1	0	0	0	0	0	0	0	1	0	0	0	0	0	0
Proteobacteria	Kosakonia	0	0	0	0	0	0	1	1	0	0	0	0	0	1	0	0	1	0	0	0	0	0	0	2	2	1	0	0
Proteobacteria	Incertae Sedis	0	0	0	0	0	0	0	0	0	0	0	0	0	1	0	0	0	0	0	0	0	0	0	1	0	0	0	0
Proteobacteria	Pectobacterium	0	0	0	0	0	0	0	0	0	0	0	0	0	1	0	0	0	0	0	0	0	0	0	0	0	0	1	0
Proteobacteria	Marinomonas	0	0	0	0	0	0	0	0	0	0	0	0	0	2	0	0	0	0	0	0	0	0	0	0	0	1	0	0
Proteobacteria	Aestuariibacter	0	0	0	0	0	0	0	0	0	0	0	0	0	1	0	0	0	1	0	0	0	0	0	0	0	0	0	0
Proteobacteria	Shewanella	0	0	0	0	0	0	0	0	0	0	0	0	0	1	1	0	0	0	0	0	1	0	0	0	1	0	0	0
Proteobacteria	Sulfurifustis	0	0	0	0	0	0	0	0	0	0	0	0	0	3	0	0	0	0	0	0	0	0	0	0	0	0	0	0
Proteobacteria	Methylobacter	0	0	0	0	0	0	0	0	0	0	0	0	0	1	0	0	0	0	0	0	0	0	0	0	0	0	0	0
Proteobacteria	Cellvibrio	0	0	0	0	0	0	0	0	0	0	0	0	0	1	0	0	0	0	0	0	0	0	0	0	0	0	0	0
Proteobacteria	Nitrosococcus	0	0	0	0	0	0	0	0	0	0	0	0	0	1	0	0	0	0	0	0	0	0	0	0	0	0	0	0
Proteobacteria	Thioalkalispira-Sulfurivermis	0	0	0	0	0	0	0	0	0	0	0	0	0	1	0	7	0	0	0	0	0	0	0	2	0	1	0	0
Proteobacteria	Planktomarina	0	0	0	1	0	0	0	0	0	0	0	0	0	1	0	0	0	0	1	0	0	0	0	1	0	0	0	1
Proteobacteria	Sandaracinobacter	0	0	0	0	0	0	0	0	0	0	0	0	0	1	0	0	0	0	0	0	0	0	0	0	0	0	0	0
Proteobacteria	Magnetospira	0	1	1	0	0	0	0	0	0	0	0	0	0	1	0	2	0	0	0	0	0	0	0	0	0	0	0	1
Proteobacteria	Chromohalobacter	0	0	0	0	0	0	0	0	0	0	0	0	0	0	1	0	0	0	0	0	0	0	0	0	0	0	0	1
Proteobacteria	Hahella	0	0	0	0	0	0	0	0	0	0	0	0	0	0	1	0	0	0	0	0	0	0	0	0	0	0	0	0
Proteobacteria	Cupriavidus	0	0	0	1	0	0	0	0	0	0	0	0	0	0	1	0	0	0	0	0	0	0	0	1	1	2	0	0
Proteobacteria	Paludibacterium	0	0	0	0	0	0	0	0	0	0	0	0	0	0	1	0	0	0	0	0	0	0	0	0	0	0	0	0
Proteobacteria	Serratia	0	0	1	1	0	0	0	2	0	0	0	0	0	0	1	1	0	0	1	0	0	0	1	1	1	9	0	2
Proteobacteria	Lysobacter	0	0	1	1	0	1	0	0	0	0	0	0	0	0	1	0	0	0	0	0	0	0	0	0	0	1	0	1
Proteobacteria	Pseudoxanthomonas	0	0	0	3	0	0	0	0	0	0	0	0	0	0	1	0	1	0	0	0	0	0	0	0	0	1	0	1
Proteobacteria	Succinivibrio	0	0	0	0	0	0	0	0	0	0	0	0	0	0	1	0	0	0	2	0	0	0	0	1	0	8	0	3
Proteobacteria	Pasteurella	0	0	0	24	0	0	0	0	0	0	0	0	0	0	1	0	0	0	0	0	0	0	0	0	0	0	0	0
Proteobacteria	Acidithiobacillus	0	0	0	0	0	0	0	0	0	0	0	0	0	0	2	0	0	0	1	0	0	0	0	0	0	0	0	0
Proteobacteria	Halofilum	0	1	0	0	0	0	0	0	0	0	0	0	0	0	1	10	0	0	2	0	0	0	0	1	0	0	0	0
Proteobacteria	OM60(NOR5) clade	0	0	0	0	0	0	0	0	0	0	0	0	0	0	1	0	0	0	0	0	0	0	0	0	0	0	0	0
Proteobacteria	Candidatus Photodesmus	0	0	0	0	0	0	0	0	0	0	0	0	0	0	1	0	0	0	0	0	0	0	0	0	0	0	0	0
Proteobacteria	Solimonas	0	0	0	0	0	0	0	0	0	0	0	0	0	0	1	0	0	0	0	0	0	0	0	0	0	0	0	0
Proteobacteria	Paracoccus	0	0	0	0	1	0	0	0	0	0	0	0	0	0	1	0	0	0	0	0	0	0	0	0	0	1	0	2
Proteobacteria	Candidimonas	0	0	0	0	0	0	0	0	0	0	0	0	0	0	0	1	0	0	0	0	0	0	0	0	1	0	0	0
Proteobacteria	Sutterella	0	0	0	0	0	0	0	0	0	0	0	0	0	0	0	1	0	0	0	0	0	0	0	0	0	0	1	1
Proteobacteria	Azotobacter	0	0	0	1	0	0	0	0	0	0	0	0	0	0	0	1	0	0	0	0	0	0	0	0	0	0	0	0
Proteobacteria	Hafnia-Obesumbacterium	0	0	0	0	0	0	0	0	0	0	0	0	0	0	0	1	0	0	0	0	0	0	0	0	0	1	0	0
Proteobacteria	Thiohalophilus	0	0	0	0	0	0	0	0	0	0	0	0	0	0	0	2	0	1	0	0	0	0	0	1	0	0	0	0
Proteobacteria	Rhodanobacter	0	0	0	0	0	0	0	0	0	0	0	0	0	0	0	1	0	0	0	0	0	0	0	0	0	0	0	0
Proteobacteria	Halorhodospira	0	0	0	0	0	0	0	0	0	0	0	0	0	0	0	4	0	0	0	0	0	0	0	0	0	0	0	0
Proteobacteria	Tolumonas	0	0	0	0	0	0	0	0	0	0	0	0	0	0	0	1	0	0	2	0	0	0	0	0	0	1	0	0
Proteobacteria	Methylobacterium-Methylorubrum	0	0	0	0	0	0	0	0	0	0	0	0	0	0	0	1	0	0	0	0	0	0	0	0	3	2	0	4
Proteobacteria	Ensifer	0	0	0	1	1	0	0	0	0	0	0	0	0	0	0	1	0	0	0	0	0	0	0	0	0	2	0	0
Proteobacteria	Roseovarius	0	0	0	1	1	0	0	0	0	0	0	0	0	0	0	3	0	0	0	0	0	0	0	0	0	0	0	0
Proteobacteria	Rhodobacter	0	0	0	0	0	0	0	0	0	0	0	0	0	0	0	1	0	0	0	0	0	0	0	1	0	0	0	0
Proteobacteria	Azospirillum	0	0	0	0	1	0	0	0	1	0	0	0	0	0	0	19	0	0	0	0	0	0	0	0	0	0	0	0
Proteobacteria	Amphiplicatus	0	0	0	0	0	0	0	0	0	0	0	0	0	0	0	1	0	0	0	0	0	0	0	0	0	0	0	0
Proteobacteria	Wolbachia	0	1	0	0	0	0	0	0	0	0	0	0	0	0	0	1	0	0	0	0	0	0	0	0	1	0	0	0
Proteobacteria	Brachymonas	0	0	0	0	0	0	0	0	0	0	0	0	0	0	0	0	2	0	0	0	0	0	0	0	0	0	0	0
Proteobacteria	Lautropia	0	0	0	1	0	0	0	0	0	0	0	0	0	0	0	0	2	1	6	0	0	0	0	0	1	2	1	2
Proteobacteria	Oligella	0	0	0	0	0	0	0	0	0	0	0	0	0	0	0	0	1	0	0	0	0	0	0	0	0	0	1	0
Proteobacteria	Duganella	0	0	0	0	0	0	0	0	0	0	0	0	0	0	0	0	1	0	1	0	0	0	0	0	0	0	0	0
Proteobacteria	Raoultella	0	0	0	0	0	0	0	0	0	0	0	0	0	0	0	0	1	0	0	0	0	0	0	2	0	0	0	0
Proteobacteria	Candidatus Carsonella	0	0	0	0	0	0	0	0	0	0	0	0	0	0	0	0	1	0	0	0	0	0	0	1	0	0	0	0
Proteobacteria	Woeseia	0	0	0	0	0	0	0	0	0	0	0	0	0	0	0	0	1	0	1	0	0	0	0	0	0	3	0	3
Proteobacteria	Beggiatoa	0	0	1	0	0	0	0	0	0	0	0	0	0	0	0	0	1	1	0	0	0	0	0	1	0	5	0	1
Proteobacteria	Oceanobacter	0	0	0	0	0	0	0	0	0	0	0	0	0	0	0	0	0	1	0	0	0	0	0	0	0	0	0	0
Proteobacteria	Marinobacterium	0	0	0	0	0	0	0	0	0	0	0	0	0	0	0	0	0	1	0	0	0	0	0	0	0	0	0	0
Proteobacteria	Alysiella	0	0	0	2	0	0	0	0	0	0	0	0	0	0	0	0	0	1	0	0	0	0	0	0	0	0	0	1
Proteobacteria	Conchiformibius	0	0	0	6	0	0	0	0	0	0	0	0	0	0	0	0	0	1	0	0	0	0	0	0	0	0	0	1
Proteobacteria	Pandoraea	0	0	0	0	0	0	0	0	0	0	0	0	0	0	0	0	0	1	0	0	0	0	0	0	0	0	0	1
Proteobacteria	Paucimonas	0	0	0	0	0	0	0	0	0	0	0	0	0	0	0	0	0	1	0	0	0	0	0	0	0	0	0	0
Proteobacteria	Pigmentiphaga	0	0	0	0	0	0	0	0	0	0	0	0	0	0	0	0	0	2	0	0	0	0	0	0	0	0	0	0
Proteobacteria	Iodobacter	0	0	0	0	0	0	0	0	0	0	0	0	0	0	0	0	0	2	0	0	0	0	0	0	0	0	0	0
Proteobacteria	Amantichitinum	0	0	0	0	0	0	0	0	0	0	0	0	0	0	0	0	0	1	0	0	0	0	0	0	0	0	0	0
Proteobacteria	Zoogloea	0	0	0	0	0	0	0	0	0	0	0	0	0	0	0	0	0	1	0	0	0	0	0	0	0	0	0	1
Proteobacteria	Vogesella	0	0	0	0	0	0	0	0	0	0	0	0	0	0	0	0	0	1	0	0	0	0	0	0	0	0	0	0
Proteobacteria	Gallionella	0	0	0	0	0	0	0	0	0	0	0	0	0	0	0	0	0	1	0	0	0	0	0	0	0	1	0	1
Proteobacteria	Ellin6067	0	0	0	0	0	0	0	0	0	0	0	0	0	0	0	0	0	1	0	0	0	0	0	0	0	1	0	0
Proteobacteria	Cronobacter	0	0	0	0	0	0	0	0	0	0	0	0	0	0	0	0	0	1	0	0	0	0	1	0	0	0	0	1
Proteobacteria	Methyloglobulus	0	0	0	0	0	0	0	0	0	0	0	0	0	0	0	0	0	1	0	0	0	0	0	0	0	0	0	0
Proteobacteria	Candidatus Endoecteinascidia	0	0	0	0	0	0	0	0	0	0	0	0	0	0	0	0	0	2	0	0	0	0	0	0	0	0	1	1
Proteobacteria	KCM-B-112	0	0	0	0	0	0	0	0	0	0	0	0	0	0	0	0	0	1	0	0	0	0	0	0	0	0	0	0
Proteobacteria	Wenzhouxiangella	0	0	0	0	0	0	0	0	0	0	0	0	0	0	0	0	0	1	0	0	0	0	0	0	0	0	0	0
Proteobacteria	Thiorhodococcus	0	0	0	0	0	0	0	0	0	0	0	0	0	0	0	0	0	1	0	0	0	0	0	0	0	0	0	0
Proteobacteria	Nitratireductor	0	0	0	0	0	0	0	0	0	0	0	0	0	0	0	0	0	1	1	0	0	0	0	0	0	0	0	1
Proteobacteria	Pseudorhodoplanes	0	0	0	1	0	0	0	0	0	0	0	0	0	0	0	0	0	1	0	0	0	0	0	0	0	0	0	0
Proteobacteria	Sphingosinicella	0	0	0	0	0	0	0	0	0	0	0	0	0	0	0	0	0	1	0	0	0	0	0	0	0	0	0	0
Proteobacteria	Candidatus Alysiosphaera	0	0	0	0	0	0	0	0	0	0	0	0	0	0	0	0	0	1	0	0	0	0	0	0	0	0	0	0
Proteobacteria	Wigglesworthia	0	0	0	0	0	0	0	0	0	0	0	0	0	0	0	0	0	0	1	0	0	0	0	0	0	0	0	0
Proteobacteria	Undibacterium	0	0	0	0	0	0	0	0	0	0	0	0	0	0	0	0	0	0	1	0	0	0	0	0	0	0	1	0
Proteobacteria	Kordiimonas	0	0	0	0	0	0	0	0	0	0	0	0	0	0	0	0	0	0	3	0	0	0	0	0	0	0	0	1
Proteobacteria	Mariprofundus	0	0	0	0	0	0	0	0	0	0	0	0	0	0	0	0	0	0	1	0	0	0	0	0	0	0	0	0
Proteobacteria	Leptothrix	0	1	0	0	0	0	0	0	0	0	0	0	0	0	0	0	0	0	0	0	0	0	0	1	0	2	0	0
Proteobacteria	Chromobacterium	0	1	0	0	0	0	0	0	0	0	0	0	0	0	0	0	0	0	0	0	0	0	0	0	0	0	0	0
Proteobacteria	Thiomargarita	0	1	0	0	0	0	0	0	0	0	0	0	0	0	0	0	0	0	0	0	0	0	0	0	0	0	0	0
Proteobacteria	SWB02	0	1	0	0	0	0	0	0	0	0	0	0	0	0	0	0	0	0	0	0	0	0	0	0	0	0	0	0
Proteobacteria	Pseudocitrobacter	0	0	0	0	0	0	0	0	0	0	0	0	0	0	0	0	0	0	0	0	0	1	0	0	0	6	0	5
Proteobacteria	Moritella	0	0	0	0	0	0	0	0	0	0	0	0	0	0	0	0	0	0	0	0	0	1	0	0	0	0	0	0
Proteobacteria	Xenorhabdus	0	0	0	0	0	0	0	0	0	0	0	0	0	0	0	0	0	0	0	0	0	0	1	0	0	0	0	0
Proteobacteria	Providencia	0	0	0	0	0	0	0	0	0	0	0	0	0	0	0	0	0	0	0	0	0	0	1	0	0	0	0	0
Proteobacteria	Catenovulum	0	0	0	0	0	0	0	0	0	0	0	0	0	0	0	0	0	0	0	0	0	0	1	0	0	0	0	0
Proteobacteria	Plesiomonas	0	0	0	1	0	0	0	0	0	0	0	0	0	0	0	0	0	0	0	0	0	0	0	1	0	1	0	0
Proteobacteria	Sphaerotilus	0	0	0	0	0	0	0	0	0	0	0	0	0	0	0	0	0	0	0	0	0	0	0	1	0	0	0	0
Proteobacteria	Candidatus Accumulibacter	0	0	0	0	0	0	0	0	0	0	0	0	0	0	0	0	0	0	0	0	0	0	0	1	0	1	0	2
Proteobacteria	Chitinimonas	0	0	0	0	0	0	0	0	0	0	0	0	0	0	0	0	0	0	0	0	0	0	0	1	0	0	0	0
Proteobacteria	Ferrovum	0	0	0	0	0	0	0	0	0	0	0	0	0	0	0	0	0	0	0	0	0	0	0	1	0	0	0	0
Proteobacteria	Methylobacillus	0	0	0	0	0	0	0	0	0	0	0	0	0	0	0	0	0	0	0	0	0	0	0	1	0	0	0	0
Proteobacteria	Rodentibacter	0	0	0	3	0	0	0	0	0	0	0	0	0	0	0	0	0	0	0	0	0	0	0	1	0	0	0	0
Proteobacteria	Anaplasma	0	0	0	0	0	0	0	0	0	0	0	0	0	0	0	0	0	0	0	0	0	0	0	1	0	0	0	0
Proteobacteria	Marinicaulis	0	0	0	0	0	0	0	0	0	0	0	0	0	0	0	0	0	0	0	0	0	0	0	1	0	0	0	0
Proteobacteria	Magnetococcus	0	0	0	0	0	0	0	0	0	0	0	0	0	0	0	0	0	0	0	0	0	0	0	1	0	0	1	0
Proteobacteria	Variovorax	0	0	0	0	0	0	0	0	0	0	0	0	0	0	0	0	0	0	0	0	0	0	0	0	1	0	0	0
Proteobacteria	Psychromonas	0	0	0	0	0	0	0	0	0	0	0	0	0	0	0	0	0	0	0	0	0	0	0	0	1	0	0	0
Proteobacteria	Succinivibrionaceae UCG-001	0	0	0	0	8	0	0	0	0	0	0	0	0	0	0	0	0	0	0	0	0	0	0	0	1	0	0	15
Proteobacteria	Phyllobacterium	0	0	0	0	0	0	0	0	0	0	0	0	0	0	0	0	0	0	0	0	0	0	0	0	1	0	0	0
Proteobacteria	Ascidiaceihabitans	0	0	0	0	0	0	0	0	0	0	0	0	0	0	0	0	0	0	0	0	0	0	0	0	1	5	0	0
Proteobacteria	Carnimonas	0	0	0	0	0	0	0	0	0	0	0	0	0	0	0	0	0	0	0	0	0	0	0	0	0	4	0	0
Proteobacteria	Candidatus Portiera	0	0	0	0	0	0	0	0	0	0	0	0	0	0	0	0	0	0	0	0	0	0	0	0	0	2	0	0
Proteobacteria	Reinekea	0	0	0	0	0	0	0	0	0	0	0	0	0	0	0	0	0	0	0	0	0	0	0	0	0	1	0	0
Proteobacteria	Z-35	0	0	0	0	0	0	0	0	0	0	0	0	0	0	0	0	0	0	0	0	0	0	0	0	0	2	0	0
Proteobacteria	Thauera	0	0	0	0	0	0	0	0	0	0	0	0	0	0	0	0	0	0	0	0	0	0	0	0	0	1	0	0
Proteobacteria	Sulfuritalea	0	0	0	0	0	0	0	0	0	0	0	0	0	0	0	0	0	0	0	0	0	0	0	0	0	1	0	1
Proteobacteria	Azoarcus	0	0	0	0	1	0	0	0	0	0	0	0	0	0	0	0	0	0	0	0	0	0	0	0	0	1	0	0
Proteobacteria	Rhizobacter	0	0	0	0	0	0	0	0	0	0	0	0	0	0	0	0	0	0	0	0	0	0	0	0	0	3	0	0
Proteobacteria	Oxalicibacterium	0	0	0	0	0	0	0	0	0	0	0	0	0	0	0	0	0	0	0	0	0	0	0	0	0	1	0	0
Proteobacteria	Candidatus Benitsuchiphilus	0	0	0	1	0	0	0	0	0	0	0	0	0	0	0	0	0	0	0	0	0	0	0	0	0	2	0	0
Proteobacteria	Photorhabdus	0	0	0	0	0	0	0	0	0	0	0	0	0	0	0	0	0	0	0	0	0	0	0	0	0	2	0	0
Proteobacteria	Arsenophonus	0	0	0	1	0	0	0	0	0	0	0	0	0	0	0	0	0	0	0	0	0	0	0	0	0	1	0	0
Proteobacteria	Sodalis	0	0	0	0	0	0	0	0	0	0	0	0	0	0	0	0	0	0	0	0	0	0	0	0	0	1	0	0
Proteobacteria	Anaerobiospirillum	0	0	0	0	0	0	0	0	0	0	0	0	0	0	0	0	0	0	0	0	0	0	0	0	0	1	0	1
Proteobacteria	Fangia	0	0	0	0	0	0	0	0	0	0	0	0	0	0	0	0	0	0	0	0	0	0	0	0	0	2	0	0
Proteobacteria	Methylothermus	0	0	0	0	0	0	0	0	0	0	0	0	0	0	0	0	0	0	0	0	0	0	0	0	0	1	0	1
Proteobacteria	Methylomicrobium	0	0	0	0	0	0	0	0	0	0	0	0	0	0	0	0	0	0	0	0	0	0	0	0	0	1	0	0
Proteobacteria	Starkeya	0	0	0	0	0	0	0	0	0	0	0	0	0	0	0	0	0	0	0	0	0	0	0	0	0	1	0	0
Proteobacteria	Xanthobacter	0	0	0	0	0	0	0	0	0	0	0	0	0	0	0	0	0	0	0	0	0	0	0	0	0	1	0	0
Proteobacteria	Pseudovibrio	0	0	0	1	0	0	0	0	0	0	0	0	0	0	0	0	0	0	0	0	0	0	0	0	0	2	0	0
Proteobacteria	Phenylobacterium	0	0	0	0	0	0	0	0	0	0	0	0	0	0	0	0	0	0	0	0	0	0	0	0	0	1	0	0
Proteobacteria	Maritimibacter	0	0	0	0	0	0	0	0	0	0	0	0	0	0	0	0	0	0	0	0	0	0	0	0	0	2	0	0
Proteobacteria	Roseibacterium	0	0	0	0	0	0	0	0	0	0	0	0	0	0	0	0	0	0	0	0	0	0	0	0	0	1	0	0
Proteobacteria	OM75 clade	0	0	0	0	0	0	0	0	0	0	0	0	0	0	0	0	0	0	0	0	0	0	0	0	0	1	0	0
Proteobacteria	Reyranella	0	0	0	0	0	0	0	0	0	0	0	0	0	0	0	0	0	0	0	0	0	0	0	0	0	1	0	0
Proteobacteria	Janthinobacterium	0	0	0	0	0	0	0	0	0	0	0	0	0	0	0	0	0	0	0	0	0	0	0	0	0	0	1	1
Proteobacteria	Dechlorobacter	0	0	0	0	0	0	0	0	0	0	0	0	0	0	0	0	0	0	0	0	0	0	0	0	0	0	1	0
Proteobacteria	Colwellia	0	0	0	0	0	0	1	0	0	0	0	0	0	0	0	0	0	0	0	0	0	0	0	0	0	0	1	1
Proteobacteria	Polycyclovorans	0	0	0	0	0	0	0	0	0	0	0	0	0	0	0	0	0	0	0	0	0	0	0	0	0	0	1	0
Proteobacteria	Neorhizobium	0	0	0	0	0	0	0	0	0	0	0	0	0	0	0	0	0	0	0	0	0	0	0	0	0	0	1	1
Proteobacteria	Aliihoeflea	0	0	0	0	0	0	0	0	0	0	0	0	0	0	0	0	0	0	0	0	0	0	0	0	0	0	1	0
Proteobacteria	Pseudolabrys	0	0	0	0	0	0	0	0	0	0	0	0	0	0	0	0	0	0	0	0	0	0	0	0	0	0	1	1
Proteobacteria	Rhodoplanes	0	0	0	0	0	0	0	0	0	0	0	0	0	0	0	0	0	0	0	0	0	0	0	0	0	0	1	0
Proteobacteria	FukuN57	0	0	0	0	0	0	0	0	0	0	0	0	0	0	0	0	0	0	0	0	0	0	0	0	0	0	1	0
Proteobacteria	Ideonella	0	0	0	0	0	0	0	0	0	0	0	0	0	0	0	0	0	0	0	0	0	0	0	0	0	0	0	1
Proteobacteria	Rivibacter	0	0	0	0	0	0	0	0	0	0	0	0	0	0	0	0	0	0	0	0	0	0	0	0	0	0	0	1
Proteobacteria	Salinicola	0	0	0	0	0	0	0	0	0	0	0	0	0	0	0	0	0	0	0	0	0	0	0	0	0	0	0	1
Proteobacteria	Neptuniibacter	0	0	0	0	0	0	0	0	0	0	0	0	0	0	0	0	0	0	0	0	0	0	0	0	0	0	0	1
Proteobacteria	Izhakiella	0	0	0	0	0	0	0	0	0	0	0	0	0	0	0	0	0	0	0	0	0	0	0	0	0	0	0	1
Proteobacteria	Arenimonas	0	0	0	0	0	0	0	0	0	0	0	0	0	0	0	0	0	0	0	0	0	0	0	0	0	0	0	1
Proteobacteria	Aggregatibacter	0	0	0	2	0	0	0	0	0	0	0	0	0	0	0	0	0	0	0	0	0	0	0	0	0	0	0	1
Proteobacteria	Bibersteinia	0	0	0	0	0	0	0	0	0	0	0	0	0	0	0	0	0	0	0	0	0	0	0	0	0	0	0	1
Proteobacteria	Leucothrix	0	0	0	0	0	0	0	0	0	0	0	0	0	0	0	0	0	0	0	0	0	0	0	0	0	0	0	1
Proteobacteria	Bartonella	0	0	0	0	0	0	0	0	0	0	0	0	0	0	0	0	0	0	0	0	0	0	0	0	0	0	0	2
Proteobacteria	Methylorosula	0	0	0	0	0	0	0	0	0	0	0	0	0	0	0	0	0	0	0	0	0	0	0	0	0	0	0	1
Proteobacteria	Methylocystis	0	0	0	0	0	0	0	0	0	0	0	0	0	0	0	0	0	0	0	0	0	0	0	0	0	0	0	1
Proteobacteria	Pelagibacterium	0	0	1	0	1	0	0	0	0	0	0	0	0	0	0	0	0	0	0	0	0	0	0	0	0	0	0	1
Proteobacteria	Pedomicrobium	0	0	0	0	0	0	0	0	0	0	0	0	0	0	0	0	0	0	0	0	0	0	0	0	0	0	0	1
Proteobacteria	Polymorphobacter	0	0	0	0	0	0	0	0	0	0	0	0	0	0	0	0	0	0	0	0	0	0	0	0	0	0	0	1
Proteobacteria	Clade Ib	0	0	0	0	0	0	0	0	0	0	0	0	0	0	0	0	0	0	0	0	0	0	0	0	0	0	0	1
Proteobacteria	Parvibaculum	0	0	0	0	0	0	0	0	0	0	0	0	0	0	0	0	0	0	0	0	0	0	0	0	0	0	0	1
Proteobacteria	Ruminobacter	0	0	1	0	0	0	0	0	0	0	0	0	0	0	0	0	0	0	0	0	0	0	0	0	0	0	0	0
Proteobacteria	Gemmobacter	0	0	1	0	0	0	0	0	0	0	0	0	0	0	0	0	0	0	0	0	0	0	0	0	0	0	0	0
Proteobacteria	Bergeriella	0	0	0	1	0	0	0	0	0	0	0	0	0	0	0	0	0	0	0	0	0	0	0	0	0	0	0	0
Proteobacteria	Derxia	0	0	0	1	0	0	0	0	0	0	0	0	0	0	0	0	0	0	0	0	0	0	0	0	0	0	0	0
Proteobacteria	Herbaspirillum	0	0	0	1	0	0	0	0	0	0	0	0	0	0	0	0	0	0	0	0	0	0	0	0	0	0	0	0
Proteobacteria	Mannheimia	0	0	0	2	0	0	0	0	0	0	0	0	0	0	0	0	0	0	0	0	0	0	0	0	0	0	0	0
Proteobacteria	Caviibacterium	0	0	0	1	0	0	0	0	0	0	0	0	0	0	0	0	0	0	0	0	0	0	0	0	0	0	0	0
Proteobacteria	Bisgaardia	0	0	0	1	0	0	0	0	0	0	0	0	0	0	0	0	0	0	0	0	0	0	0	0	0	0	0	0
Proteobacteria	Muribacter	0	0	0	1	0	0	0	0	0	0	0	0	0	0	0	0	0	0	0	0	0	0	0	0	0	0	0	0
Proteobacteria	Gallibacterium	0	0	0	1	0	0	0	0	0	0	0	0	0	0	0	0	0	0	0	0	0	0	0	0	0	0	0	0
Proteobacteria	endosymbionts	0	0	0	2	0	0	0	0	0	0	0	0	0	0	0	0	0	0	0	0	0	0	0	0	0	0	0	0
Proteobacteria	Luteimonas	0	0	0	1	0	0	0	0	0	0	0	0	0	0	0	0	0	0	0	0	0	0	0	0	0	0	0	0
Proteobacteria	Zobellella	0	0	0	1	1	0	0	0	0	0	0	0	0	0	0	0	0	0	0	0	0	0	0	0	0	0	0	0
Proteobacteria	Rhodopseudomonas	0	0	0	1	0	0	0	0	0	0	0	0	0	0	0	0	0	0	0	0	0	0	0	0	0	0	0	0
Proteobacteria	Afipia	0	0	0	1	0	0	0	0	0	0	0	0	0	0	0	0	0	0	0	0	0	0	0	0	0	0	0	0
Proteobacteria	Zymomonas	0	0	0	1	0	0	0	0	0	0	0	0	0	0	0	0	0	0	0	0	0	0	0	0	0	0	0	0
Proteobacteria	Acidicaldus	0	0	0	0	1	0	0	0	0	0	0	0	0	0	0	0	0	0	0	0	0	0	0	0	0	0	0	0
Proteobacteria	Craurococcus-Caldovatus	0	0	0	0	1	0	0	0	0	0	0	0	0	0	0	0	0	0	0	0	0	0	0	0	0	0	0	0
Proteobacteria	Enterobacillus	0	0	0	0	0	1	1	0	0	0	0	0	0	0	0	0	0	0	0	0	0	0	0	0	0	0	0	0
Proteobacteria	Siccibacter	0	0	0	0	0	1	0	0	0	0	0	0	0	0	0	0	0	0	0	0	0	0	0	0	0	0	0	0
Proteobacteria	Aliidiomarina	0	0	0	0	0	1	0	0	0	0	0	0	0	0	0	0	0	0	0	0	0	0	0	0	0	0	0	0
Proteobacteria	Oleiphilus	0	0	0	0	0	0	0	0	1	0	0	0	0	0	0	0	0	0	0	0	0	0	0	0	0	0	0	0
Proteobacteria	C1-B045	0	0	0	0	0	0	0	0	1	0	0	0	0	0	0	0	0	0	0	0	0	0	0	0	0	0	0	0
Proteobacteria	Limibaculum	0	0	0	0	0	0	0	0	1	0	0	0	0	0	0	0	0	0	0	0	0	0	0	0	0	0	0	0
SAR	Ammonia	1	0	0	0	0	0	0	0	4	3	1	0	0	0	0	1	0	0	0	0	0	0	0	0	1	0	0	0
SAR	Ebria	0	0	0	0	0	0	0	0	0	1	0	0	1	0	0	0	0	0	0	0	0	0	0	0	0	0	0	0
SAR	Clevelandella	0	0	0	0	0	0	0	0	0	1	0	0	0	0	0	0	0	0	0	0	0	0	0	0	0	0	0	0
SAR	Eutintinnus	0	0	0	0	0	0	0	0	0	1	0	0	1	0	0	0	0	0	0	0	0	0	0	0	0	0	0	0
SAR	Plasmodium	0	0	0	0	0	0	0	0	0	1	0	0	0	0	0	0	0	0	0	0	0	0	0	0	0	0	0	0
SAR	Halocafeteria	0	0	0	0	0	0	0	0	0	1	0	0	0	0	0	0	0	0	0	0	0	0	0	0	0	0	0	0
SAR	Micrometopion	0	0	0	0	0	0	0	0	0	0	0	0	0	2	0	0	0	0	0	0	0	0	0	0	0	0	0	0
SAR	Cylindrotheca	0	0	0	0	0	0	0	0	0	0	0	0	0	1	0	0	0	0	0	0	0	0	0	0	0	0	0	0
SAR	Entodinium	0	0	0	0	0	0	0	0	0	0	0	0	0	0	1	0	0	0	0	0	0	0	0	0	0	0	0	0
SAR	Blastocystis	0	0	0	0	0	0	0	0	0	0	0	0	0	0	1	0	0	0	0	0	0	0	0	0	0	0	0	0
SAR	Pseudodifflugia	0	0	0	0	0	0	0	0	0	0	0	0	0	0	0	1	0	0	0	0	0	0	0	0	0	0	0	0
SAR	Pseudourostyla	0	0	0	0	0	0	0	0	0	0	0	0	0	0	0	0	0	1	0	0	0	0	0	0	0	0	0	0
SAR	Platyophrya	0	0	0	0	0	0	0	0	0	0	0	0	0	0	0	0	0	0	5	0	0	0	0	0	0	0	0	0
SAR	Euplotidium	0	0	0	0	0	0	0	0	0	0	0	0	0	0	0	0	0	0	1	0	0	0	0	0	0	0	0	0
SAR	Cercomonas	0	0	0	0	0	0	0	0	0	0	0	0	0	0	0	0	0	0	0	0	0	0	0	0	1	0	0	0
SAR	Bandia	0	0	0	0	0	0	0	0	0	0	0	0	0	0	0	0	0	0	0	0	0	0	0	0	0	0	0	1
SAR	Balantidium	0	0	0	0	1	0	0	0	0	0	0	0	0	0	0	0	0	0	0	0	0	0	0	0	0	0	0	0
SAR	Bundleia	0	0	0	0	0	0	0	0	3	0	0	0	0	0	0	0	0	0	0	0	0	0	0	0	0	0	0	0
SAR	Sorites	0	0	0	0	0	0	0	0	1	0	0	0	0	0	0	0	0	0	0	0	0	0	0	0	0	0	0	0
SAR	Actinocyclus	0	0	0	0	0	0	0	0	1	0	0	0	0	0	0	0	0	0	0	0	0	0	0	0	0	0	0	0
Spirochaetota	Treponema	48	4	12	18	14	0	0	0	1	0	0	16	0	90	35	2	31	52	34	0	0	0	0	3	12	23	15	85
Spirochaetota	Spirochaeta	1	1	0	0	0	0	0	0	0	0	0	0	0	0	0	0	0	0	0	1	0	0	0	1	0	0	0	0
Spirochaetota	Spirochaeta 2	1	0	0	0	1	0	0	0	0	1	0	1	0	0	1	0	2	1	0	0	0	0	0	0	0	0	1	2
Spirochaetota	Leptospira	1	0	0	0	0	0	0	0	0	0	0	0	0	0	0	0	0	0	0	1	0	0	0	2	0	0	0	0
Spirochaetota	RBG-16-49-21	1	0	0	0	0	0	0	0	0	0	0	0	0	0	0	0	0	0	0	0	0	0	0	0	0	0	0	0
Spirochaetota	Sphaerochaeta	0	0	0	0	0	0	0	0	0	0	0	0	0	1	1	0	0	0	0	0	0	0	0	0	1	3	6	1
Spirochaetota	Termite Treponema cluster	0	0	0	0	0	0	0	0	0	0	0	0	0	0	1	0	0	0	0	0	0	0	0	0	0	0	0	1
Spirochaetota	Leptonema	0	0	0	0	0	0	0	0	0	0	0	0	0	0	1	0	0	0	0	0	0	0	0	0	0	1	0	0
Spirochaetota	Sediminispirochaeta	0	0	1	0	0	0	0	0	0	0	0	0	0	0	0	0	0	1	0	0	0	0	0	0	1	1	1	0
Spirochaetota	Brachyspira	0	0	0	0	0	0	0	0	0	0	0	0	0	0	0	0	0	0	0	0	0	0	0	0	1	0	0	0
Spirochaetota	GWE2-31-10	0	0	0	0	0	0	0	0	0	0	0	0	0	0	0	0	0	0	0	0	0	0	0	0	0	0	0	2
Sumerlaeota	Sumerlaea	2	0	0	0	0	0	0	0	0	0	0	0	0	0	0	0	0	0	0	0	0	0	0	0	0	0	0	0
Synergistota	Fretibacterium	3	0	1	2	0	0	0	2	0	0	0	5	0	0	1	4	2	0	1	0	0	0	0	0	0	0	0	3
Synergistota	Acetomicrobium	1	0	0	0	0	0	0	0	0	0	0	0	0	0	0	0	0	0	0	0	0	0	0	1	0	0	0	0
Synergistota	Thermovirga	0	0	0	0	0	0	0	0	0	0	0	1	0	0	0	0	0	0	0	0	0	0	0	0	0	0	0	1
Synergistota	Pyramidobacter	0	0	0	0	1	0	0	0	0	0	0	0	0	0	2	0	0	0	0	0	1	0	0	0	0	0	0	0
Synergistota	Aminivibrio	0	0	0	0	0	0	0	0	0	0	0	0	0	0	0	0	0	0	0	0	0	0	0	1	0	0	0	0
Thermodesulfobiota	Thermodesulfobium	0	0	0	0	0	0	0	0	0	0	0	0	0	0	0	0	0	0	0	0	0	0	0	0	0	0	1	0
Thermoplasmatota	RumEn M2	0	0	0	0	0	0	0	0	0	0	0	1	0	0	0	0	0	0	0	0	0	0	0	0	0	0	0	0
Thermoplasmatota	Candidatus Methanomethylophilus	0	0	0	1	0	0	0	0	0	0	0	0	0	0	0	0	0	0	0	0	0	0	0	0	0	1	0	0
Thermoplasmatota	Candidatus Methanoplasma	0	0	0	0	0	0	0	0	0	0	0	0	0	0	0	0	0	0	0	0	0	0	0	0	0	0	0	1
Thermoplasmatota	E-plasma	0	0	0	1	0	0	0	0	0	0	0	0	0	0	0	0	0	0	0	0	0	0	0	0	0	0	0	0
Thermosulfidibacterota	Thermosulfidibacter	0	0	0	0	0	0	0	0	0	0	0	0	0	0	0	0	0	0	0	0	0	0	0	0	0	2	0	0
Thermotogota	Fervidobacterium	0	0	0	0	0	0	0	0	0	0	0	0	0	0	0	1	0	0	0	0	0	0	0	0	0	0	0	0
Thermotogota	Pseudothermotoga	0	0	0	0	0	0	0	0	0	0	0	0	0	0	0	0	0	1	0	0	0	0	0	0	0	0	0	0
Thermotogota	Petrotoga	0	0	0	0	0	1	0	0	0	0	0	0	0	0	0	0	0	0	0	0	0	0	0	0	0	0	0	0
Verrucomicrobiota	ADurb.Bin063-1	1	0	0	1	0	0	0	0	0	0	0	5	0	0	0	0	0	0	0	0	0	0	0	0	0	0	1	0
Verrucomicrobiota	SH3-11	1	0	0	0	0	0	0	0	0	0	0	0	0	0	0	0	0	0	0	0	0	0	0	0	0	0	0	0
Verrucomicrobiota	Cerasicoccus	1	0	0	0	0	0	0	0	0	0	0	0	0	0	0	0	0	0	0	0	0	0	0	1	0	0	0	0
Verrucomicrobiota	Verruc-01	1	0	0	0	0	0	0	0	0	0	0	1	0	1	0	0	0	0	0	0	0	0	0	0	0	0	0	0
Verrucomicrobiota	Ereboglobus	1	0	0	0	0	0	0	0	0	0	0	1	0	0	0	0	0	0	0	0	0	0	0	0	0	0	0	0
Verrucomicrobiota	Candidatus Udaeobacter	1	0	1	1	1	0	0	1	0	0	0	5	0	0	1	0	0	0	0	0	0	0	0	0	1	0	0	3
Verrucomicrobiota	Chthoniobacter	1	1	0	0	0	0	0	0	0	0	0	0	0	0	1	0	0	0	0	0	0	0	0	0	0	0	1	0
Verrucomicrobiota	Akkermansia	1	0	1	1	0	0	0	0	0	0	0	0	0	1	0	0	0	1	0	1	0	0	0	1	0	0	1	0
Verrucomicrobiota	Luteolibacter	1	1	0	0	0	0	0	0	0	0	0	1	0	0	0	0	0	0	0	0	0	0	0	0	0	0	0	0
Verrucomicrobiota	horsej-a03	1	0	3	0	0	0	0	0	0	0	0	0	0	2	3	0	0	0	0	0	0	0	0	0	0	0	0	1
Verrucomicrobiota	Candidatus Omnitrophus	1	0	0	1	0	0	0	0	1	0	0	1	0	1	1	0	0	0	0	0	0	0	0	0	0	0	1	0
Verrucomicrobiota	R76-B128	0	0	0	0	0	0	0	0	0	5	0	0	0	0	0	0	0	0	0	0	0	0	0	0	0	0	0	0
Verrucomicrobiota	Parachlamydia	0	0	0	0	0	0	0	0	0	1	0	0	0	0	0	0	0	0	0	0	0	0	0	0	0	0	0	0
Verrucomicrobiota	Simkania	0	0	0	0	0	0	0	0	0	1	0	0	0	0	0	0	0	0	0	0	0	0	0	0	0	0	0	0
Verrucomicrobiota	IMCC26134	0	0	0	1	0	0	0	0	0	0	1	0	0	1	1	5	0	0	0	0	0	0	0	0	0	0	0	2
Verrucomicrobiota	Z20	0	0	0	0	0	0	0	0	0	0	0	3	0	0	0	0	0	0	0	0	0	0	0	1	0	0	0	0
Verrucomicrobiota	Victivallis	0	0	0	0	0	0	0	0	0	0	0	0	0	1	0	0	0	0	0	0	1	0	0	0	0	0	0	0
Verrucomicrobiota	Lentimonas	0	0	0	0	0	0	0	0	0	0	0	0	0	0	1	0	0	0	0	0	0	0	0	0	0	0	0	0
Verrucomicrobiota	LD29	0	0	0	0	0	0	0	0	0	0	0	0	0	0	0	0	0	1	0	0	0	0	0	0	0	0	0	0
Verrucomicrobiota	Opitutus	0	0	0	0	0	0	0	0	0	0	0	0	0	0	0	0	0	1	1	0	0	0	0	0	0	0	0	0
Verrucomicrobiota	Lentisphaera	0	0	0	0	0	0	0	0	0	0	0	0	0	0	0	0	0	1	0	0	0	0	0	0	0	0	0	0
Verrucomicrobiota	MB11C04 marine group	0	0	0	0	0	0	0	0	0	0	0	0	0	0	0	0	0	0	0	0	0	0	0	1	0	0	1	0
Verrucomicrobiota	Haloferula	0	0	0	0	0	0	0	0	0	0	0	0	0	0	0	0	0	0	0	0	0	0	0	1	0	0	0	0
Verrucomicrobiota	DEV114	0	0	0	0	0	0	0	0	0	0	0	0	0	0	0	0	0	0	0	0	0	0	0	0	1	0	0	0
Verrucomicrobiota	Coraliomargarita	0	0	0	0	0	0	0	0	0	0	0	0	0	0	0	0	0	0	0	0	0	0	0	0	1	0	0	0
Verrucomicrobiota	Ellin517	0	0	0	1	0	0	0	0	0	0	0	0	0	0	0	0	0	0	0	0	0	0	0	0	0	0	0	0

## Sheet: Blood
Table S1. Number of reads obtained from 16S rRNA long-amplicon sequencing after quality control (trimming and filtering), for each biological sample type (saliva, feces, and blood) analyzed in the study.
Phylum	Genus	Bl_1	Bl_2	Bl_3	Bl_4	Bl_5	Bl_6	Bl_7	Bl_8	Bl_9	Bl_10	Bl_11	Bl_12	Bl_13	Bl_14	Bl_15	Bl_16	Bl_17	Bl_18	Bl_19	Bl_20	Bl_21	Bl_22	Bl_23	Bl_24	Bl_25	Bl_26	Bl_27	Bl_28
Abditibacteriota	Abditibacterium	0	0	0	0	0	0	0	0	0	0	0	1	0	0	0	0	0	0	0	0	0	0	0	0	0	1	0	0
Acidobacteriota	Candidatus Solibacter	18	588	0	3	0	38	38	13	12	13	0	1146	3	5	0	0	0	2	2	1	0	1	0	36	0	2	0	0
Acidobacteriota	Bryobacter	4	0	0	0	0	0	0	0	0	0	0	0	0	0	0	0	0	0	0	0	0	0	0	0	0	0	0	0
Acidobacteriota	RB41	1	0	0	1	3	0	0	0	0	0	0	1	0	0	0	0	1	0	0	0	0	0	0	0	0	0	0	0
Acidobacteriota	Holophaga	1	0	0	0	0	0	0	0	0	0	0	0	0	0	0	0	0	0	0	0	0	0	0	0	0	0	0	0
Acidobacteriota	Occallatibacter	0	13	0	1	0	2	0	0	1	0	0	3	0	0	2	0	1	0	0	0	0	0	0	0	0	1	0	0
Acidobacteriota	Granulicella	0	0	0	0	0	0	0	0	0	0	0	1	0	0	0	0	0	0	0	0	0	0	0	0	0	0	0	0
Acidobacteriota	marine group	0	3	0	0	0	0	0	0	0	0	0	5	0	0	0	0	0	1	0	0	0	0	0	0	0	0	1	0
Acidobacteriota	Geothrix	0	4	0	0	0	0	0	0	2	0	0	2	0	0	1	0	1	0	1	0	0	1	0	0	0	1	0	0
Acidobacteriota	Subgroup 10	0	0	0	0	0	0	0	0	0	0	0	0	1	0	0	0	0	0	0	0	0	0	0	0	0	0	0	0
Acidobacteriota	Subgroup 23	0	1	0	0	1	0	0	0	2	0	0	0	0	0	0	0	0	0	0	0	0	0	0	0	0	0	0	0
Acidobacteriota	Candidatus Koribacter	0	0	0	0	0	0	0	0	0	0	0	0	0	0	0	0	0	0	0	0	0	0	0	1	0	0	0	0
Actinobacteriota	Cutibacterium	142	45	1	31	6	1	0	0	39	0	0	3	96	0	1	0	1	0	0	0	0	1	0	4	0	0	0	0
Actinobacteriota	Propioniciclava	1	0	0	0	0	0	0	0	0	0	0	0	0	0	0	0	0	0	0	0	0	0	0	0	0	0	0	0
Actinobacteriota	Nocardioides	1	0	0	0	3	0	1	0	2	0	0	2	1	1	1	0	0	1	1	1	0	0	0	1	0	0	0	0
Actinobacteriota	Arthrobacter	2	1	0	0	1	0	1	0	0	0	0	0	0	0	0	0	0	0	0	0	0	0	0	1	0	1	0	0
Actinobacteriota	Micrococcus	2	5	0	2	2	0	1	0	12	0	0	11	3	2	0	0	0	1	0	1	2	0	0	1	0	1	0	0
Actinobacteriota	Auritidibacter	1	0	0	0	0	0	0	0	0	0	0	0	0	0	0	0	0	0	0	0	0	0	0	0	0	0	0	0
Actinobacteriota	Rothia	1	1	0	0	2	0	1	0	0	0	0	2	1	0	1	0	0	0	0	1	0	0	0	1	0	0	0	0
Actinobacteriota	Pseudarthrobacter	1	1	1	1	0	0	0	0	2	0	0	1	0	0	0	1	0	0	0	1	0	1	0	0	0	0	0	0
Actinobacteriota	Sanguibacter	1	0	0	0	0	0	0	0	0	0	0	0	0	0	0	0	0	0	0	0	0	0	0	0	0	0	0	0
Actinobacteriota	Microbacterium	1	16	4	11	11	4	2	1	7	3	0	4158	4	3	139	0	9	7	2	3	1	1	0	0	0	2	0	1
Actinobacteriota	Lapillicoccus	1	3	0	0	0	1	0	0	1	1	0	1	0	1	0	0	0	0	1	0	0	0	0	0	0	1	0	0
Actinobacteriota	Alloscardovia	7	0	0	0	0	0	0	0	0	0	0	0	1	0	0	0	0	0	0	0	0	0	0	0	0	0	0	0
Actinobacteriota	Bifidobacterium	1	3	4	2	2	2	2	3	8	0	0	6	15	1	1	0	2	5	1	0	1	4	0	1	0	3	1	1
Actinobacteriota	Streptomyces	5	50	3	1	18	6	4	2	15	3	0	36	8	1	3	1	2	1	7	3	1	2	0	114	0	3	0	3
Actinobacteriota	Nocardia	1	0	0	1	0	0	0	0	0	0	0	0	0	0	0	0	0	0	0	0	0	0	0	0	0	0	0	0
Actinobacteriota	Rhodococcus	1	0	0	0	1	1	0	0	0	0	0	1	0	0	0	0	0	0	0	0	1	0	0	1	0	0	0	0
Actinobacteriota	Turicella	1	0	0	0	0	0	0	0	0	0	0	0	0	0	0	0	0	0	0	0	0	0	0	0	0	0	0	0
Actinobacteriota	Saccharomonospora	2	6	3	4	0	3	0	0	7	0	0	21	2	2	0	0	0	0	3	0	0	0	0	8	0	1	0	0
Actinobacteriota	Amycolatopsis	1	1	0	0	0	0	0	0	0	0	0	1	0	0	0	0	0	0	0	0	0	0	0	0	0	0	0	0
Actinobacteriota	Actinomyces	1	8	0	2	3	0	0	0	1	0	0	2	1	0	0	0	0	1	0	0	0	0	0	0	0	0	0	0
Actinobacteriota	Nocardiopsis	1	4	1	0	0	0	0	0	1	0	0	4	0	0	0	0	0	1	0	0	1	0	0	0	0	0	0	0
Actinobacteriota	Geodermatophilus	1	0	0	0	0	0	0	0	0	0	0	0	0	0	0	0	1	0	0	0	0	0	0	0	0	0	0	0
Actinobacteriota	Pseudonocardia	0	0	0	0	0	0	2	0	0	1	0	1	1	0	0	0	0	0	0	0	0	0	0	0	0	0	0	0
Actinobacteriota	Actinoalloteichus	0	4	0	0	1	0	1	0	6	1	0	5	1	0	0	0	1	1	1	0	0	1	0	0	1	1	0	0
Actinobacteriota	Mycobacterium	0	1	0	0	0	1	1	0	3	1	0	2	0	0	0	0	0	1	0	0	0	0	0	2	0	0	0	0
Actinobacteriota	Kribbella	0	1	0	0	0	1	0	0	2	1	0	3	0	0	0	0	0	0	0	0	0	0	0	0	0	0	0	0
Actinobacteriota	Enterorhabdus	0	18	1	0	1	2	1	0	0	1	0	4	0	1	1	0	0	0	0	0	2	0	0	0	0	0	0	0
Actinobacteriota	Agromyces	0	1	1	0	2	0	0	0	0	0	0	2	0	0	0	0	0	0	0	0	0	1	0	0	0	0	0	1
Actinobacteriota	Paeniglutamicibacter	0	1	0	0	0	0	0	0	0	0	0	2	0	0	0	0	0	0	0	0	0	0	0	0	0	0	0	0
Actinobacteriota	Glutamicibacter	0	1	0	0	1	0	0	0	5	0	0	1	0	1	0	0	0	0	0	0	0	0	0	0	0	0	0	0
Actinobacteriota	Paenarthrobacter	0	0	0	0	0	0	0	0	0	0	0	1	0	0	0	1	0	0	0	0	0	0	0	0	0	0	0	0
Actinobacteriota	Tetrasphaera	0	3	1	0	0	1	0	0	0	0	0	1	0	0	0	0	0	0	0	0	0	0	0	0	0	0	0	0
Actinobacteriota	Saccharopolyspora	0	0	0	0	0	0	0	0	0	0	0	1	0	0	0	0	0	0	0	0	0	0	0	0	0	0	0	0
Actinobacteriota	Micropruina	0	0	0	0	0	0	0	0	0	0	0	1	3	0	0	0	0	2	0	2	0	0	0	0	0	0	0	0
Actinobacteriota	Corynebacterium	0	16	1	0	2	1	0	0	0	0	0	4	1	0	0	0	2	1	0	0	1	0	1	0	0	1	0	0
Actinobacteriota	Dietzia	0	0	0	0	0	0	0	0	0	0	0	1	0	0	0	0	0	0	0	0	0	0	0	0	0	0	0	0
Actinobacteriota	Microbispora	0	1	1	0	0	0	0	0	0	0	0	2	2	0	0	0	0	1	0	1	0	1	0	0	0	0	0	0
Actinobacteriota	Actinomadura	0	14	0	0	0	0	0	0	0	0	0	1	1	1	0	0	0	0	0	0	0	0	0	0	0	0	0	0
Actinobacteriota	Kineococcus	0	1	0	0	0	0	0	0	0	0	0	2	0	0	0	0	0	0	0	0	0	0	0	0	0	0	0	0
Actinobacteriota	Acidothermus	0	0	0	0	0	0	0	0	0	0	0	1	0	0	0	0	0	0	0	0	0	0	0	0	0	0	0	0
Actinobacteriota	Micromonospora	0	0	1	0	4	0	0	0	0	0	0	1	1	1	0	0	2	0	1	1	0	1	0	1	0	0	0	0
Actinobacteriota	Eggerthella	0	2	0	0	0	0	0	0	0	0	0	2	0	0	0	0	0	0	0	0	0	0	0	0	0	0	0	0
Actinobacteriota	Olsenella	0	0	1	0	0	0	0	0	2	0	0	3	2	0	0	0	0	0	0	0	0	0	0	0	0	1	1	0
Actinobacteriota	Collinsella	0	1	0	0	0	0	0	0	0	0	0	1	0	0	0	0	1	0	0	0	0	0	0	0	0	0	0	0
Actinobacteriota	Candidatus Actinomarina	0	1	1	2	0	0	0	0	0	0	0	1	0	0	0	0	0	0	0	0	0	0	0	0	0	0	0	0
Actinobacteriota	Cryobacterium	0	40	0	1	3	0	0	0	0	0	0	0	1	0	0	0	0	0	0	0	0	0	0	0	0	0	0	0
Actinobacteriota	Brevibacterium	0	0	0	0	2	0	0	0	1	0	0	0	3	0	0	0	1	0	0	0	0	0	0	0	0	0	0	0
Actinobacteriota	Isoptericola	0	0	0	0	0	0	0	0	0	0	0	0	1	0	0	0	0	0	0	0	0	0	0	0	0	0	0	0
Actinobacteriota	Nonomuraea	0	2	0	0	0	0	0	0	0	0	0	0	1	0	0	0	0	0	0	0	0	0	0	1	0	0	0	0
Actinobacteriota	Frankia	0	5	0	0	0	0	0	0	1	0	0	0	1	0	0	0	0	0	0	0	1	0	0	0	0	1	0	0
Actinobacteriota	Solirubrobacter	0	3	0	0	0	0	0	1	1	0	0	0	1	0	0	0	0	1	0	0	0	1	0	1	0	0	0	0
Actinobacteriota	Thermoleophilum	0	2	0	0	0	0	0	0	0	0	0	0	2	0	0	0	0	0	0	1	0	0	1	0	0	0	0	0
Actinobacteriota	CL500-29 marine group	0	0	0	0	1	0	0	0	0	0	0	0	1	0	0	0	0	0	0	0	0	0	0	0	0	0	0	0
Actinobacteriota	Janibacter	0	0	0	0	0	0	0	0	0	0	0	0	0	1	0	0	0	0	0	0	0	0	0	0	0	0	0	0
Actinobacteriota	Yonghaparkia	0	0	0	0	0	0	0	0	0	0	0	0	0	0	0	0	1	0	0	0	0	0	0	0	0	0	0	0
Actinobacteriota	Okibacterium	0	2	0	0	0	0	0	0	0	0	0	0	0	0	0	0	1	0	0	0	0	0	0	0	0	0	0	0
Actinobacteriota	Kocuria	0	7	1	0	1	0	0	0	0	0	0	0	0	0	0	0	3	0	0	0	0	0	0	0	0	1	0	1
Actinobacteriota	Intrasporangium	0	1	0	0	0	0	0	0	0	0	0	0	0	0	0	0	0	0	0	0	0	0	0	0	0	0	0	0
Actinobacteriota	Cellulomonas	0	1	0	0	1	0	0	0	0	0	0	0	0	0	0	0	0	0	0	0	0	0	0	0	0	0	0	0
Actinobacteriota	Kitasatospora	0	2	0	0	0	0	0	0	0	0	0	0	0	0	0	0	0	0	0	0	0	0	0	1	0	0	0	0
Actinobacteriota	Marmoricola	0	1	0	0	0	0	0	0	0	0	0	0	0	0	0	0	0	0	0	0	0	0	0	0	0	0	0	0
Actinobacteriota	F0332	0	1	0	0	0	0	0	0	0	0	0	0	0	0	0	0	0	0	0	0	0	0	0	0	0	0	0	0
Actinobacteriota	hgcI clade	0	1	0	0	0	0	0	0	0	0	0	0	0	0	0	0	0	0	0	0	0	0	0	0	0	0	0	0
Actinobacteriota	Sva0996 marine group	0	1	0	0	0	0	0	0	0	0	0	0	0	0	0	0	0	0	0	0	0	0	0	1	0	0	0	0
Actinobacteriota	Curtobacterium	0	0	0	0	13	0	0	0	0	0	0	0	0	0	0	0	0	0	0	0	0	0	0	1	0	0	0	0
Actinobacteriota	Jatrophihabitans	0	0	0	0	0	0	0	0	0	0	0	0	0	0	0	0	0	0	0	0	0	0	0	1	0	0	0	0
Actinobacteriota	Conexibacter	0	0	0	0	0	0	0	0	0	0	0	0	0	0	0	0	0	0	0	0	0	0	0	3	1	0	0	0
Actinobacteriota	Rubrobacter	0	0	0	0	0	0	0	0	0	0	0	0	0	0	0	0	0	0	0	0	0	0	0	1	0	0	0	0
Actinobacteriota	Clavibacter	0	0	1	0	0	0	0	0	0	0	0	0	0	0	0	0	0	0	0	0	0	0	0	0	0	0	0	0
Actinobacteriota	Iamia	0	0	1	0	1	0	0	0	0	0	0	0	0	0	0	0	0	0	0	0	0	0	0	0	0	0	0	0
Actinobacteriota	Amnibacterium	0	0	0	1	0	0	0	0	0	0	0	0	0	0	0	0	0	0	0	0	0	0	0	0	0	0	0	0
Actinobacteriota	Candidatus Limnoluna	0	0	0	0	2	0	0	0	0	0	0	0	0	0	0	0	0	0	0	0	0	0	0	0	0	0	0	0
Actinobacteriota	Subtercola	0	0	0	0	1	0	0	0	0	0	0	0	0	0	0	0	0	0	0	0	0	0	0	0	0	0	0	0
Actinobacteriota	SV1-3	0	0	0	0	1	0	0	0	0	0	0	0	0	0	0	0	0	0	0	0	0	0	0	0	0	0	0	0
Actinobacteriota	Sinomonas	0	0	0	0	4	0	0	0	0	0	0	0	0	0	0	0	0	0	0	0	0	0	0	0	0	0	0	0
Actinobacteriota	Friedmanniella	0	0	0	0	2	0	0	0	0	0	0	0	0	0	0	0	0	0	0	0	0	0	0	0	0	0	0	0
Actinobacteriota	Tessaracoccus	0	0	0	0	1	0	0	0	0	0	0	0	0	0	0	0	0	0	0	0	0	0	0	0	0	0	0	0
Actinobacteriota	Propionicicella	0	0	0	0	1	0	0	0	0	0	0	0	0	0	0	0	0	0	0	0	0	0	0	0	0	0	0	0
Actinobacteriota	Aeromicrobium	0	0	0	0	1	0	0	0	0	0	0	0	0	0	0	0	0	0	0	0	0	0	0	0	0	0	0	0
Actinobacteriota	Actinoplanes	0	0	0	0	1	0	0	0	0	0	0	0	0	0	0	0	0	0	0	0	0	0	0	0	0	0	0	0
Actinobacteriota	Saccharothrix	0	0	0	0	2	0	0	0	0	0	0	0	0	0	0	0	0	0	0	0	0	0	0	0	0	0	0	0
Actinobacteriota	Actinomycetospora	0	0	0	0	1	0	0	0	0	0	0	0	0	0	0	0	0	0	0	0	0	0	0	0	0	0	0	0
Actinobacteriota	Nakamurella	0	0	0	0	2	0	0	0	0	0	0	0	0	0	0	0	0	0	0	0	0	0	0	0	0	0	0	0
Actinobacteriota	Gaiella	0	0	0	0	2	0	0	0	0	0	0	0	0	0	0	0	0	0	0	0	0	0	0	0	0	0	0	0
Actinobacteriota	Mobiluncus	0	0	0	0	0	0	0	1	0	0	0	0	0	0	0	0	0	0	0	0	0	0	0	0	0	0	0	0
Actinobacteriota	Thermostaphylospora	0	0	0	0	0	0	0	1	0	0	0	0	0	0	0	0	0	0	0	0	0	0	0	0	0	0	0	0
Actinobacteriota	Cellulosimicrobium	0	0	0	0	0	0	0	0	1	0	0	0	0	0	0	0	0	0	0	0	0	0	0	0	0	0	0	0
Actinobacteriota	Raoultibacter	0	0	0	0	0	0	0	0	1	0	0	0	0	0	0	0	0	0	0	0	0	0	0	0	0	0	0	0
Amorphea	Alternaria	0	0	0	0	3	0	0	0	0	0	0	1	1	0	0	0	0	0	0	0	0	0	0	0	0	0	0	0
Amorphea	Bipolaris	0	0	0	0	17	0	0	0	0	0	0	1	2	1	0	0	0	3	0	0	0	0	0	0	0	0	0	0
Amorphea	Septofusidium	0	0	0	0	0	0	0	0	0	0	0	1	0	0	0	0	0	0	0	0	0	0	0	0	0	0	0	0
Amorphea	Ophiostoma	0	0	0	0	0	0	0	0	0	0	0	1	0	0	0	0	0	0	0	0	0	0	0	0	0	0	0	0
Amorphea	Batrachochytrium	0	0	0	0	1	0	0	0	0	0	0	3	0	0	0	0	1	0	0	1	0	0	0	0	0	0	0	0
Amorphea	Roussoella	0	0	0	0	0	0	0	0	0	0	0	0	1	0	0	0	0	0	0	0	0	0	0	0	0	0	0	0
Amorphea	Leptoxyphium	0	0	0	0	0	0	0	0	0	0	0	0	1	0	0	0	0	0	0	0	0	0	0	0	0	0	0	0
Amorphea	Aspergillus	0	0	2	0	6	0	0	0	0	0	0	0	1	0	1	0	1	0	0	0	0	0	0	0	0	0	0	0
Amorphea	Microbotryum	0	0	0	0	0	0	0	0	0	0	0	0	1	0	0	0	0	0	1	2	0	0	0	0	0	0	0	0
Amorphea	Metapochonia	0	0	0	0	0	0	0	0	0	0	0	0	0	1	0	0	0	0	0	0	0	0	0	0	0	0	0	0
Amorphea	Coriolopsis	0	0	0	0	0	0	0	0	0	0	0	0	0	0	0	1	0	0	0	0	0	0	0	0	0	0	0	0
Amorphea	Leucoagaricus	0	0	1	0	0	0	0	0	0	0	0	0	0	0	0	1	1	0	0	0	0	0	0	0	0	0	0	0
Amorphea	Gymnascella	0	0	0	0	0	0	0	0	0	0	0	0	0	0	0	1	0	0	0	0	0	0	0	0	0	0	0	0
Amorphea	Phyllozyma	0	0	2	1	3	0	0	0	0	0	0	0	0	0	0	0	13	0	1	5	0	0	0	0	0	0	0	0
Amorphea	Malassezia	0	0	0	2	2	0	0	0	0	0	0	0	0	0	0	0	1	0	0	0	0	0	0	0	0	0	0	0
Amorphea	Torpedospora	0	0	0	0	0	0	0	0	0	0	0	0	0	0	0	0	1	0	0	0	0	0	0	0	0	0	0	0
Amorphea	Verticillium	0	0	0	0	0	0	0	0	0	0	0	0	0	0	0	0	1	0	0	0	0	0	0	0	0	0	0	0
Amorphea	Barnettozyma-Candida clade	0	0	0	0	0	0	0	0	0	0	0	0	0	0	0	0	1	0	0	1	0	0	0	0	0	0	0	0
Amorphea	Catenaria	0	0	0	0	0	0	0	0	0	0	0	0	0	0	0	0	2	0	0	0	0	0	0	0	0	0	0	0
Amorphea	Pilobolus	0	0	0	0	0	0	0	0	0	0	0	0	0	0	0	0	1	0	0	0	0	0	0	0	0	0	0	0
Amorphea	Smittium	0	0	0	0	0	0	0	0	0	0	0	0	0	0	0	0	1	0	0	0	0	0	0	0	0	0	0	0
Amorphea	Vannella	0	0	0	0	0	0	0	0	0	0	0	0	0	0	0	0	2	0	0	0	0	0	0	0	0	0	0	0
Amorphea	Chionosphaera	0	0	0	0	0	0	0	0	0	0	0	0	0	0	0	0	0	1	0	0	0	0	0	0	0	0	0	0
Amorphea	Pseudotaeniolina	0	1	0	0	0	0	0	0	0	0	0	0	0	0	0	0	0	0	0	0	0	0	0	0	0	0	0	0
Amorphea	Chaetopsina	0	1	0	0	0	0	0	0	0	0	0	0	0	0	0	0	0	0	0	0	0	0	0	0	0	0	0	0
Amorphea	Heterocephalacria	0	1	0	0	0	0	0	0	0	0	0	0	0	0	0	0	0	0	0	0	0	0	0	0	0	0	0	0
Amorphea	Hygrocybe	0	0	0	0	0	0	0	0	0	0	0	0	0	0	0	0	0	0	0	1	0	0	0	0	0	0	0	0
Amorphea	Neotestudina	0	0	0	0	0	0	0	0	0	0	0	0	0	0	0	0	0	0	0	0	0	1	0	0	0	0	0	0
Amorphea	Capnobotryella	0	0	0	0	1	0	0	0	0	0	0	0	0	0	0	0	0	0	0	0	0	1	0	0	0	0	0	0
Amorphea	Chaetomium	0	0	0	0	0	0	0	0	0	0	0	0	0	0	0	0	0	0	0	0	0	1	0	0	0	0	0	0
Amorphea	Setosphaeria	0	0	0	0	1	0	0	0	0	0	0	0	0	0	0	0	0	0	0	0	0	0	0	1	0	0	0	0
Amorphea	Peccania	0	0	0	0	0	0	0	0	0	0	0	0	0	0	0	0	0	0	0	0	0	0	0	1	0	0	0	0
Amorphea	Trichoderma	0	0	0	0	0	0	0	0	0	0	0	0	0	0	0	0	0	0	0	0	0	0	0	0	0	1	0	0
Amorphea	Plagiascoma	0	0	0	1	0	0	0	0	0	0	0	0	0	0	0	0	0	0	0	0	0	0	0	0	0	0	0	0
Amorphea	Callorhinchus	0	0	0	0	1	0	0	0	0	0	0	0	0	0	0	0	0	0	0	0	0	0	0	0	0	0	0	0
Amorphea	Neophaeosphaeria	0	0	0	0	1	0	0	0	0	0	0	0	0	0	0	0	0	0	0	0	0	0	0	0	0	0	0	0
Amorphea	Ochroconis	0	0	0	0	4	0	0	0	0	0	0	0	0	0	0	0	0	0	0	0	0	0	0	0	0	0	0	0
Amorphea	Teratosphaeria	0	0	0	0	2	0	0	0	0	0	0	0	0	0	0	0	0	0	0	0	0	0	0	0	0	0	0	0
Amorphea	Mycosphaerella	0	0	0	0	1	0	0	0	0	0	0	0	0	0	0	0	0	0	0	0	0	0	0	0	0	0	0	0
Amorphea	Cryomyces	0	0	0	0	1	0	0	0	0	0	0	0	0	0	0	0	0	0	0	0	0	0	0	0	0	0	0	0
Amorphea	Leiothecium	0	0	0	0	2	0	0	0	0	0	0	0	0	0	0	0	0	0	0	0	0	0	0	0	0	0	0	0
Amorphea	Talaromyces	0	0	0	0	1	0	0	0	0	0	0	0	0	0	0	0	0	0	0	0	0	0	0	0	0	0	0	0
Amorphea	Gymnoascus	0	0	0	0	1	0	0	0	0	0	0	0	0	0	0	0	0	0	0	0	0	0	0	0	0	0	0	0
Amorphea	Coccidioides	0	0	0	0	1	0	0	0	0	0	0	0	0	0	0	0	0	0	0	0	0	0	0	0	0	0	0	0
Amorphea	Nannizziopsis	0	0	0	0	1	0	0	0	0	0	0	0	0	0	0	0	0	0	0	0	0	0	0	0	0	0	0	0
Amorphea	Beauveria	0	0	0	0	2	0	0	0	0	0	0	0	0	0	0	0	0	0	0	0	0	0	0	0	0	0	0	0
Amorphea	Acremonium	0	0	0	0	1	0	1	0	0	0	0	0	0	0	0	0	0	0	0	0	0	0	0	0	0	0	0	0
Amorphea	Nectriopsis	0	0	0	0	1	0	0	0	0	0	0	0	0	0	0	0	0	0	0	0	0	0	0	0	0	0	0	0
Amorphea	Polycephalomyces	0	0	0	0	1	0	0	0	0	0	0	0	0	0	0	0	0	0	0	0	0	0	0	0	0	0	0	0
Amorphea	Colletotrichum	0	0	0	0	1	0	0	0	0	0	0	0	0	0	0	0	0	0	0	0	0	0	0	0	0	0	0	0
Amorphea	Plectosphaerella	0	0	0	0	1	0	0	0	0	0	0	0	0	0	0	0	0	0	0	0	0	0	0	0	0	0	0	0
Amorphea	Myriospora	0	0	0	0	1	0	0	0	0	0	0	0	0	0	0	0	0	0	0	0	0	0	0	0	0	0	0	0
Amorphea	Petractis	0	0	0	0	1	0	0	0	0	0	0	0	0	0	0	0	0	0	0	0	0	0	0	0	0	0	0	0
Amorphea	Flavoplaca	0	0	0	0	1	0	0	0	0	0	0	0	0	0	0	0	0	0	0	0	0	0	0	0	0	0	0	0
Amorphea	Octospora	0	0	0	0	2	0	0	0	0	0	0	0	0	0	0	0	0	0	0	0	0	0	0	0	0	0	0	0
Amorphea	Morus	0	0	0	0	1	0	0	0	0	0	0	0	0	0	0	0	0	0	0	0	0	0	0	0	0	0	0	0
Amorphea	Prospodium	0	0	0	0	1	0	0	0	0	0	0	0	0	0	0	0	0	0	0	0	0	0	0	0	0	0	0	0
Amorphea	Gyrodontium	0	0	0	0	2	0	0	0	0	0	0	0	0	0	0	0	0	0	0	0	0	0	0	0	0	0	0	0
Amorphea	Rhizopogon	0	0	0	0	1	0	0	0	0	0	0	0	0	0	0	0	0	0	0	0	0	0	0	0	0	0	0	0
Amorphea	Hysterographium	0	0	0	0	0	0	0	0	1	0	0	0	0	0	0	0	0	0	0	0	0	0	0	0	0	0	0	0
Aquificota	Desulfurobacterium	0	12	1	0	0	0	1	0	5	0	0	4	1	0	0	0	0	0	0	0	0	0	0	0	0	0	0	0
Aquificota	Sulfurihydrogenibium	0	0	0	0	0	0	0	0	0	0	0	1	2	0	0	0	0	0	0	0	0	0	0	0	0	0	0	0
Bacteroidota	Alloprevotella	2	25	2	0	4	1	2	0	0	0	0	8	6	0	1	0	0	2	3	1	1	0	0	1	0	0	0	0
Bacteroidota	Prevotella	2	197	5	3	11	9	7	3	7	0	0	105	30	6	4	1	5	10	6	22	6	1	3	9	0	4	1	3
Bacteroidota	Prevotellaceae UCG-003	1	1	0	0	0	1	0	0	0	0	1	0	0	0	0	0	0	0	0	1	0	0	0	0	0	0	1	0
Bacteroidota	Bacteroides	8	386	11	6	10	20	16	5	7	1	0	239	21	3	3	0	7	20	18	23	15	6	1	17	1	16	0	6
Bacteroidota	BSV13	2	0	0	0	0	0	0	0	0	0	0	0	0	0	0	0	0	0	0	0	0	0	0	0	0	0	0	0
Bacteroidota	Parabacteroides	1	0	0	0	0	0	0	0	3	0	0	0	1	0	0	0	0	0	0	1	0	0	0	0	1	1	0	2
Bacteroidota	Porphyromonas	1	12	1	0	0	1	0	0	0	0	0	3	0	0	1	0	1	1	1	0	0	2	0	0	0	1	0	1
Bacteroidota	Rikenellaceae RC9 gut group	1	7	5	2	1	3	1	1	1	1	1	7	4	1	0	1	0	0	1	38	1	2	0	1	0	3	0	1
Bacteroidota	Flavobacterium	16	29	2	48	84	1	3	0	3	1	0	7	4	2	0	0	5	3	6	5	0	1	0	1	0	2	0	0
Bacteroidota	Psychroserpens	8	109	1	0	1	1	2	1	125	0	0	85	28	0	0	0	0	0	3	0	0	1	0	1	0	0	0	0
Bacteroidota	Lutibacter	2	7	0	1	0	2	1	0	6	1	0	15	1	3	0	0	0	0	0	0	0	0	0	3	0	1	0	0
Bacteroidota	Capnocytophaga	1	14	0	0	0	4	0	0	0	0	0	0	0	0	1	1	0	0	0	2	0	0	0	0	0	1	0	1
Bacteroidota	Mangrovimonas	1	0	0	0	0	0	0	0	0	0	0	0	0	0	0	0	0	0	0	0	0	0	0	0	0	0	0	0
Bacteroidota	Winogradskyella	1	0	0	0	0	0	0	0	0	0	0	0	0	0	0	0	0	0	0	0	0	0	0	0	0	0	0	0
Bacteroidota	Myroides	1	0	0	1	0	0	0	0	0	0	0	0	0	0	0	0	0	0	0	0	0	0	0	0	0	0	0	0
Bacteroidota	Chryseobacterium	2	1	2	0	31	0	0	0	2	0	0	1	1	1	0	0	0	0	0	0	0	0	0	0	0	1	0	0
Bacteroidota	Cloacibacterium	1	0	0	0	0	0	1	0	0	0	0	0	0	0	0	0	0	0	0	0	0	0	0	0	0	0	0	0
Bacteroidota	Fluviicola	1	6	0	0	0	0	0	0	0	2	0	0	1	0	0	0	0	0	0	1	0	0	0	7	0	0	0	0
Bacteroidota	NS10 marine group	1	0	0	0	0	0	0	0	0	0	0	0	0	1	0	0	0	0	0	0	0	0	0	0	0	0	0	0
Bacteroidota	Dinghuibacter	2	0	0	0	0	0	0	0	0	0	0	0	0	0	0	0	0	0	0	0	0	0	0	0	0	0	0	0
Bacteroidota	Taibaiella	1	0	0	0	11	0	0	0	0	0	0	0	0	0	0	0	0	0	0	0	0	0	0	0	0	0	0	0
Bacteroidota	Ferruginibacter	1	0	0	0	0	0	0	0	0	0	0	0	0	0	0	0	0	0	0	0	0	0	0	0	0	0	0	0
Bacteroidota	Portibacter	1	0	0	0	0	0	0	0	0	0	0	0	0	0	0	0	0	0	0	0	0	0	0	0	0	0	0	0
Bacteroidota	IheB3-7	1	0	0	0	1	0	0	0	0	0	0	0	0	0	0	0	0	0	0	0	0	0	0	0	0	0	0	0
Bacteroidota	Pedobacter	0	679	0	0	15	2	3	2	0	2	0	10	2	3	1	0	1	1	0	0	1	1	0	0	0	4	0	2
Bacteroidota	Sphingobacterium	0	3	0	0	0	0	0	0	1	1	0	2	3	0	0	0	0	0	0	0	0	1	0	0	0	1	0	0
Bacteroidota	Alistipes	0	13	2	3	1	1	1	0	1	1	0	1	5	0	0	0	0	0	0	3	2	0	0	0	0	1	0	0
Bacteroidota	Prevotellaceae UCG-001	0	10	0	0	0	2	0	0	0	1	0	1	1	0	1	0	0	0	0	0	0	1	0	0	0	0	0	0
Bacteroidota	Salinibacter	0	2	0	0	0	3	0	0	1	3	0	3	1	0	0	0	0	0	1	1	1	0	0	12	0	0	0	0
Bacteroidota	Prevotellaceae NK3B31 group	0	12	0	0	0	1	0	1	0	0	0	8	2	0	1	0	0	0	0	1	0	0	0	0	0	0	1	0
Bacteroidota	Prolixibacter	0	4	0	0	0	0	0	0	0	0	0	5	1	0	0	0	0	0	0	0	0	0	0	1	0	0	0	0
Bacteroidota	Meniscus	0	27	0	0	1	1	0	0	0	0	0	1	0	0	1	0	0	0	0	0	0	0	0	0	0	1	0	0
Bacteroidota	Fermentimonas	0	0	0	0	0	0	0	0	1	0	0	1	2	0	0	0	0	0	0	0	0	0	0	0	0	0	0	0
Bacteroidota	Cnuella	0	0	0	0	0	0	0	0	0	0	0	1	0	0	0	0	0	0	0	0	0	0	0	3	0	0	0	0
Bacteroidota	Edaphobaculum	0	1	1	0	0	0	0	0	0	0	0	1	0	0	0	0	0	0	0	0	0	0	0	0	0	0	0	0
Bacteroidota	Aequorivita	0	0	0	0	0	0	0	0	0	0	0	1	0	0	0	0	0	0	0	0	0	0	0	0	0	0	0	0
Bacteroidota	Maritimimonas	0	9	0	1	0	1	0	0	0	0	0	1	4	0	1	0	0	0	0	0	0	0	0	0	0	0	0	0
Bacteroidota	Citreitalea	0	0	1	2	1	0	0	0	0	0	0	1	0	0	0	0	0	0	0	0	0	0	0	0	0	0	0	0
Bacteroidota	Candidatus Amoebophilus	0	0	0	0	0	1	1	0	0	0	0	1	0	0	0	0	0	0	0	0	0	0	0	0	0	0	0	0
Bacteroidota	Hymenobacter	0	4	4	4	0	0	1	0	0	0	0	1	0	0	1	0	0	0	0	0	0	0	0	0	0	0	0	0
Bacteroidota	Rhodothermus	0	1	0	2	0	0	0	0	0	0	0	4	0	0	0	0	0	0	0	0	0	0	0	0	0	0	0	0
Bacteroidota	Ignavibacterium	0	1	0	0	0	0	0	0	1	0	0	1	0	0	0	0	0	0	0	0	0	1	0	0	0	1	0	0
Bacteroidota	Paraprevotella	0	3	0	0	0	0	0	0	0	0	0	0	1	0	0	0	0	0	0	0	0	0	0	0	0	0	0	0
Bacteroidota	Dysgonomonas	0	1	0	0	0	1	0	0	0	0	0	0	1	0	0	0	0	0	0	0	0	0	0	0	0	0	0	0
Bacteroidota	Proteiniphilum	0	0	1	0	0	0	0	0	0	0	0	0	1	0	0	0	0	0	0	62	1	1	0	1	0	0	0	0
Bacteroidota	Marinifilum	0	0	0	0	0	0	0	0	0	0	0	0	1	0	0	0	0	0	0	0	0	0	0	0	0	0	0	0
Bacteroidota	Odoribacter	0	1	0	0	0	0	0	0	0	0	0	0	1	0	0	0	0	1	0	0	0	0	0	0	0	1	0	0
Bacteroidota	WCHB1-32	0	2	0	0	1	0	1	0	0	0	0	0	1	1	0	0	0	0	0	3	0	0	0	0	0	0	0	1
Bacteroidota	Barnesiella	0	0	0	0	0	0	0	0	0	0	0	0	1	0	0	0	0	0	0	0	0	0	0	0	0	0	0	0
Bacteroidota	Lentimicrobium	0	10	0	0	4	1	1	0	1	0	0	0	5	2	0	0	0	0	0	14	0	0	0	0	0	0	0	0
Bacteroidota	Ulvibacter	0	1	0	0	0	0	0	0	0	0	0	0	1	0	0	0	0	0	0	0	0	0	0	0	0	1	0	0
Bacteroidota	Moheibacter	0	0	0	0	1	0	0	0	0	0	0	0	1	0	0	0	0	0	0	0	0	0	0	0	0	0	0	0
Bacteroidota	Candidatus Sulcia	0	0	0	0	0	0	0	0	0	0	0	0	1	0	0	0	0	0	0	1	0	0	0	0	0	0	0	0
Bacteroidota	Niabella	0	0	0	0	0	3	0	0	0	0	0	0	5	0	0	0	0	0	0	0	0	0	0	0	0	0	0	0
Bacteroidota	Puia	0	67	0	2	1	0	0	0	0	0	0	0	1	1	1	0	0	0	0	0	0	0	0	0	0	1	0	1
Bacteroidota	Dyadobacter	0	2	0	0	0	0	0	0	0	0	0	0	6	0	0	0	0	0	0	1	0	0	0	0	0	0	1	0
Bacteroidota	Candidatus Symbiothrix	0	0	0	0	0	0	0	0	0	0	0	0	0	1	0	0	0	0	0	0	0	0	0	0	0	1	0	0
Bacteroidota	Mariniradius	0	1	0	0	0	0	0	0	0	0	0	0	0	1	0	0	0	0	0	0	0	0	0	0	0	0	0	0
Bacteroidota	Chryseolinea	0	0	0	0	0	0	0	0	1	0	0	0	0	1	0	0	0	0	0	0	0	0	0	104	0	0	0	0
Bacteroidota	Sediminibacterium	0	2	0	0	1	0	0	0	0	0	0	0	0	0	1	0	0	0	0	0	0	0	0	0	0	0	0	0
Bacteroidota	Bergeyella	0	0	0	0	1	0	0	1	0	0	0	0	0	0	0	1	0	0	0	0	0	0	0	0	0	0	1	0
Bacteroidota	Muricauda	0	0	0	0	0	0	0	0	0	0	0	0	0	0	0	0	1	0	0	0	0	0	0	0	0	0	0	0
Bacteroidota	Arcticiflavibacter	0	0	0	0	0	0	0	0	0	0	0	0	0	0	0	0	1	0	0	0	0	0	0	0	0	0	0	0
Bacteroidota	Flavisolibacter	0	0	0	0	0	0	0	0	1	0	0	0	0	0	0	0	1	0	0	0	0	0	0	0	0	0	0	0
Bacteroidota	Arenibacter	0	1	0	0	0	0	0	0	0	0	0	0	0	0	0	0	0	1	0	0	0	0	0	0	0	0	0	0
Bacteroidota	Prevotellaceae Ga6A1 group	0	1	0	0	0	0	0	0	0	0	0	0	0	0	0	0	0	0	0	0	0	0	0	0	0	0	0	0
Bacteroidota	Alkaliflexus	0	1	0	0	0	1	0	0	0	0	0	0	0	0	0	0	0	0	0	0	0	0	0	0	0	0	0	0
Bacteroidota	Candidatus Vestibaculum	0	1	0	0	1	0	0	0	0	0	0	0	0	0	0	0	0	0	0	0	0	0	0	0	0	0	0	0
Bacteroidota	Mucilaginibacter	0	23	0	0	0	0	0	0	0	0	0	0	0	0	0	0	0	0	0	0	0	0	0	0	0	0	0	0
Bacteroidota	Olivibacter	0	1	0	0	0	0	0	0	0	0	0	0	0	0	0	0	0	0	0	0	0	0	0	0	0	0	0	0
Bacteroidota	Solitalea	0	1	0	0	0	0	0	0	0	0	0	0	0	0	0	0	0	0	0	0	0	0	0	0	0	0	0	0
Bacteroidota	Aquibacter	0	3	0	0	0	0	0	0	0	0	0	0	0	0	0	0	0	0	0	1	0	0	0	0	0	0	0	0
Bacteroidota	Lacinutrix	0	1	0	0	0	0	0	0	0	0	0	0	0	0	0	0	0	0	0	0	0	0	0	0	0	0	0	0
Bacteroidota	Maribacter	0	1	0	0	0	0	0	0	0	0	0	0	0	0	0	0	0	0	0	0	0	0	0	0	0	0	0	0
Bacteroidota	Lishizhenia	0	1	0	0	0	0	0	0	0	0	0	0	0	0	0	0	0	0	0	0	0	0	0	0	0	0	0	0
Bacteroidota	Raineya	0	8	0	0	0	0	0	0	0	0	0	0	0	0	0	0	0	0	0	0	1	0	0	0	0	0	0	0
Bacteroidota	Cytophaga	0	2	0	0	1	0	0	0	0	0	0	0	0	0	0	0	0	0	0	0	0	0	0	0	0	0	0	0
Bacteroidota	GBChlB	0	1	0	0	0	0	0	0	0	0	0	0	0	0	0	0	0	0	0	0	0	0	0	0	0	0	0	0
Bacteroidota	Prevotellaceae UCG-004	0	0	0	0	0	0	0	0	0	0	0	0	0	0	0	0	0	0	0	20	1	0	0	1	1	0	0	0
Bacteroidota	Anaerophaga	0	0	0	0	0	0	0	0	0	0	0	0	0	0	0	0	0	0	0	3	0	0	0	0	0	0	0	0
Bacteroidota	Carboxylicivirga	0	0	0	0	0	0	0	0	0	0	0	0	0	0	0	0	0	0	0	2	0	0	0	0	0	1	0	0
Bacteroidota	Sunxiuqinia	0	0	0	0	0	0	0	0	0	0	0	0	0	0	0	0	0	0	0	1	0	0	0	0	0	0	0	0
Bacteroidota	Paludibacter	0	0	0	0	0	0	0	0	1	0	0	0	0	0	0	0	0	0	0	3	0	0	1	0	0	0	0	0
Bacteroidota	Tannerella	0	0	0	0	0	0	0	0	0	0	0	0	0	0	0	0	0	0	0	2	0	0	0	0	0	0	0	0
Bacteroidota	Salinivirga	0	0	0	0	0	0	0	0	0	0	0	0	0	0	0	0	0	0	0	1	0	0	0	0	0	0	0	0
Bacteroidota	GWE2-42-42	0	0	0	0	0	0	0	0	0	0	0	0	0	0	0	0	0	0	0	1	0	0	0	0	0	0	0	0
Bacteroidota	Robiginitalea	0	0	0	0	0	0	0	0	0	0	0	0	0	0	0	0	0	0	0	1	0	0	0	0	0	0	0	0
Bacteroidota	Formosa	0	0	0	0	1	0	0	0	0	0	0	0	0	0	0	0	0	0	0	1	0	0	0	0	0	0	0	0
Bacteroidota	Empedobacter	0	0	0	0	0	0	0	0	0	0	0	0	0	0	0	0	0	0	0	1	0	0	0	0	0	0	0	0
Bacteroidota	Cryomorpha	0	0	0	0	0	0	0	0	0	0	0	0	0	0	0	0	0	0	0	1	0	0	0	0	0	0	0	0
Bacteroidota	Owenweeksia	0	0	0	0	0	0	0	0	0	0	0	0	0	0	0	0	0	0	0	1	0	0	0	0	0	0	0	0
Bacteroidota	Candidatus Aquirestis	0	0	0	0	0	0	0	0	0	0	0	0	0	0	0	0	0	0	0	2	0	0	0	0	0	0	0	0
Bacteroidota	Membranicola	0	0	0	0	0	0	0	0	0	0	0	0	0	0	0	0	0	0	0	1	0	0	0	0	0	0	0	0
Bacteroidota	Flexibacter	0	0	0	0	0	0	0	0	0	0	0	0	0	0	0	0	0	0	0	5	0	0	0	0	0	0	0	0
Bacteroidota	Muribaculum	0	0	0	0	0	0	0	0	0	0	0	0	0	0	0	0	0	0	0	0	1	0	0	0	0	0	0	0
Bacteroidota	Adhaeribacter	0	0	0	0	0	1	0	0	0	0	0	0	0	0	0	0	0	0	0	0	0	1	0	0	0	0	0	0
Bacteroidota	Larkinella	0	0	0	0	0	0	0	0	1	0	0	0	0	0	0	0	0	0	0	0	0	0	0	3	0	0	0	0
Bacteroidota	Filimonas	0	0	0	0	0	0	0	0	0	0	0	0	0	0	0	0	0	0	0	0	0	0	0	0	0	1	0	0
Bacteroidota	dgA-11 gut group	0	0	1	0	0	0	0	0	0	0	0	0	0	0	0	0	0	0	0	0	0	0	0	0	0	0	0	0
Bacteroidota	hoa5-07d05 gut group	0	0	0	1	0	0	0	0	0	0	0	0	0	0	0	0	0	0	0	0	0	0	0	0	0	0	0	0
Bacteroidota	Kordia	0	0	0	0	1	0	0	0	0	0	0	0	0	0	0	0	0	0	0	0	0	0	0	0	0	0	0	0
Bacteroidota	Sanguibacteroides	0	0	0	0	1	0	0	0	0	0	0	0	0	0	0	0	0	0	0	0	0	0	0	0	0	0	0	0
Bacteroidota	Reichenbachiella	0	0	0	0	0	1	0	0	0	0	0	0	0	0	0	0	0	0	0	0	0	0	0	0	0	0	0	0
Bacteroidota	NS4 marine group	0	0	0	0	0	0	1	0	0	0	0	0	0	0	0	0	0	0	0	0	0	0	0	0	0	0	0	0
Bacteroidota	Aestuariibaculum	0	0	0	0	0	0	0	1	0	0	0	0	0	0	0	0	0	0	0	0	0	0	0	0	0	0	0	0
Bacteroidota	Zobellia	0	0	0	0	0	0	0	0	1	0	0	0	0	0	0	0	0	0	0	0	0	0	0	0	0	0	0	0
Bdellovibrionota	Bdellovibrio	1	5	0	0	3	1	0	0	5	0	0	4	8	0	0	0	1	0	0	0	0	0	0	0	0	2	0	0
Bdellovibrionota	Peredibacter	0	59	0	0	0	0	0	0	0	0	0	0	0	0	0	0	2	0	0	0	0	0	0	0	0	0	0	0
Bdellovibrionota	Halobacteriovorax	0	1	0	0	0	0	0	0	0	0	0	0	0	0	0	0	0	0	0	0	0	0	0	0	0	0	0	0
Bdellovibrionota	OM27 clade	0	1	0	0	0	0	2	0	0	0	0	0	0	0	0	0	0	0	0	0	0	0	0	0	0	0	0	0
Caldisericota	Caldisericum	0	0	0	1	0	0	0	0	0	0	0	0	0	0	0	0	0	0	0	0	0	0	0	0	0	0	0	0
Calditrichota	SM23-31	0	0	0	0	0	0	0	0	0	0	0	1	0	0	0	0	0	0	0	0	0	0	0	0	0	0	0	0
Calditrichota	Caldithrix	0	0	2	0	2	0	0	0	0	0	0	0	0	0	0	0	1	0	0	0	0	0	0	0	0	0	0	0
Campilobacterota	Pseudarcobacter	0	1	0	0	0	0	0	0	0	0	0	2	0	0	0	1	2	0	0	0	0	0	0	0	0	0	0	0
Campilobacterota	Arcobacter	0	1	0	0	0	0	1	0	0	0	0	1	0	0	0	0	0	0	0	0	0	0	0	0	0	0	0	0
Campilobacterota	Helicobacter	0	0	0	0	0	0	0	0	4	0	0	3	1	0	0	0	0	0	0	0	0	0	0	0	0	0	0	0
Campilobacterota	Sulfurimonas	0	0	0	0	2	0	0	0	1	0	0	3	0	0	0	0	0	0	0	0	0	1	0	0	0	0	0	0
Campilobacterota	Nitratiruptor	0	0	0	0	0	0	0	0	0	0	0	1	0	0	0	0	0	0	0	0	0	0	0	0	0	0	0	0
Campilobacterota	Sulfurovum	0	0	0	0	0	0	0	0	0	0	0	0	3	0	0	0	1	0	0	0	1	0	0	1	0	0	0	0
Campilobacterota	Campylobacter	0	2	2	0	0	0	1	0	9	0	0	0	0	0	1	0	0	0	0	0	0	0	0	0	0	2	0	1
Campilobacterota	Sulfuricurvum	0	1	0	0	0	1	0	0	0	0	0	0	0	0	0	0	0	0	0	0	0	0	0	0	0	0	0	0
Campilobacterota	Nitratifractor	0	0	0	1	0	1	0	0	0	0	0	0	0	0	0	0	0	0	0	0	0	0	0	0	0	0	0	0
Chloroflexi	RBG-16-58-14	4	214	241	639	0	12	8	8	9	5	0	107	10	2	1	3	1	2	5	2	1	2	0	0	0	4	1	0
Chloroflexi	HSB OF53-F07	1	0	0	0	0	0	0	0	0	0	0	0	0	0	0	0	0	0	0	0	0	0	0	2	0	0	0	0
Chloroflexi	Candidatus Chlorothrix	1	0	0	0	0	0	0	0	0	0	0	0	0	0	0	0	0	0	0	1	0	0	0	0	0	0	0	0
Chloroflexi	Leptolinea	0	1	0	0	0	1	1	0	24	1	0	21	0	0	1	0	0	0	0	0	1	1	0	0	0	0	0	0
Chloroflexi	Bellilinea	0	1	2	0	0	1	0	0	2	0	0	3	0	0	0	0	1	0	0	0	0	0	0	0	0	0	0	0
Chloroflexi	Longilinea	0	0	0	0	0	0	0	0	0	0	0	0	1	0	0	0	0	0	1	0	0	0	0	0	0	0	0	0
Chloroflexi	ADurb.Bin120	0	1	0	0	0	0	1	0	0	0	0	0	1	0	0	0	0	0	0	0	1	0	0	0	0	0	0	0
Chloroflexi	Roseiflexus	0	1	0	0	0	0	0	0	0	0	0	0	0	2	0	0	0	0	0	0	0	0	0	0	0	0	0	0
Chloroflexi	UTCFX1	0	1	0	0	0	0	0	0	0	0	0	0	0	0	0	0	0	0	0	0	0	0	0	0	0	0	0	0
Chloroflexi	Ktedonobacter	0	0	0	0	0	0	0	0	0	0	0	0	0	0	0	0	0	0	0	0	0	0	0	3	0	0	0	0
Chloroflexi	1921-2	0	0	0	0	0	0	0	0	0	0	0	0	0	0	0	0	0	0	0	0	0	0	0	1	0	0	0	0
Chloroflexi	1921-3	0	0	0	0	0	0	0	0	0	0	0	0	0	0	0	0	0	0	0	0	0	0	0	1	0	0	0	0
Chloroflexi	Anaerolinea	0	0	0	0	2	0	0	0	0	0	0	0	0	0	0	0	0	0	0	0	0	0	0	0	0	0	0	0
Chloroflexi	Pelolinea	0	0	0	0	0	0	0	0	1	0	0	0	0	0	0	0	0	0	0	0	0	0	0	0	0	0	0	0
Chloroflexi	Flexilinea	0	0	0	0	0	0	0	0	1	0	0	0	0	0	0	0	0	0	0	0	0	0	0	0	0	0	0	0
Crenarchaeota	Candidatus Nitrosopumilus	0	0	0	0	0	0	0	0	0	1	0	1	0	3	0	0	0	0	0	0	0	0	0	3	0	0	0	0
Crenarchaeota	Candidatus Nitrososphaera	0	0	0	0	0	0	0	0	1	0	0	0	0	0	0	0	0	0	0	0	0	0	0	0	0	0	0	0
Cryptophyceae	Cryptomonas	0	0	0	0	0	0	0	0	0	0	0	0	0	0	0	0	1	0	0	0	0	0	0	0	0	0	0	0
Cyanobacteria	Calothrix UAM 374	6	74	0	0	4	7	3	0	30	4	0	104	4	2	0	0	0	0	1	0	1	0	0	1	0	0	0	0
Cyanobacteria	Synechococcus CC9902	1	1	0	1	0	2	0	1	2	5	0	2	1	1	0	0	0	0	0	0	0	0	0	0	0	0	0	0
Cyanobacteria	Microcystis NIES42	1	0	0	0	0	0	0	0	0	0	0	2	0	0	0	0	0	0	0	0	0	0	0	0	0	0	0	0
Cyanobacteria	Microcystis PCC-7914	0	0	0	0	0	0	0	0	0	0	0	1	0	0	0	0	0	0	0	0	0	0	0	0	0	0	0	0
Cyanobacteria	Nodularia PCC-9350	0	0	0	1	0	1	0	0	0	0	0	0	0	1	0	0	0	0	0	0	0	0	1	0	0	0	0	0
Cyanobacteria	Anabaena PCC-7122	0	1	0	2	0	0	0	0	0	0	0	0	0	0	0	0	0	0	0	0	0	0	0	0	0	0	0	0
Cyanobacteria	Oscillatoria SAG8.92	0	2	1	0	0	0	0	0	0	0	0	0	0	0	0	0	0	0	0	0	0	0	0	0	0	0	0	0
Cyanobacteria	Cephalothrix SAG 75.79	0	1	0	0	0	0	0	0	0	0	0	0	0	0	0	0	0	0	0	0	0	0	0	0	0	0	0	0
Cyanobacteria	Tychonema CCAP 1459-11B	0	1	0	0	0	0	0	0	0	0	0	0	0	0	0	0	0	0	0	0	0	0	0	0	0	1	0	0
Cyanobacteria	Limnothrix	0	0	0	0	0	0	0	0	0	0	0	0	0	0	0	0	0	0	0	0	1	0	0	0	0	1	0	0
Cyanobacteria	Leptolyngbya VRUC 135	0	0	0	0	0	0	0	0	0	0	0	0	0	0	0	0	0	0	0	0	0	0	0	1	0	0	0	0
Cyanobacteria	Fischerella PCC-9339	0	0	0	1	0	0	0	0	0	0	0	0	0	0	0	0	0	0	0	0	0	0	0	0	0	0	0	0
Cyanobacteria	Cyanobium PCC-6307	0	0	0	0	0	0	1	0	0	0	0	0	0	0	0	0	0	0	0	0	0	0	0	0	0	0	0	0
Cyanobacteria	Richelia HH01	0	0	0	0	0	0	0	0	1	0	0	0	0	0	0	0	0	0	0	0	0	0	0	0	0	0	0	0
Cyanobacteria	Pleurocapsa PCC-7319	0	0	0	0	0	0	0	0	1	0	0	0	0	0	0	0	0	0	0	0	0	0	0	0	0	0	0	0
Deferribacterota	Mucispirillum	0	1	0	0	0	0	0	0	0	0	0	1	0	0	0	0	0	0	0	0	0	0	0	0	0	0	0	0
Deinococcota	Meiothermus	0	0	0	0	0	0	0	0	0	0	0	1	0	0	0	0	0	0	0	1	0	0	0	0	0	0	0	0
Deinococcota	Thermus	0	0	0	0	0	0	0	0	0	0	0	1	0	0	0	0	0	0	0	0	0	0	0	0	0	0	0	0
Deinococcota	Deinococcus	0	0	0	0	2	0	0	0	2	0	0	0	0	0	0	0	0	1	0	0	0	0	0	0	0	0	0	1
Dependentiae	Candidatus Babela	0	14	0	0	0	0	0	0	0	0	0	0	0	0	0	0	0	0	0	0	0	0	0	0	0	0	0	0
Desulfobacterota	Desulfacinum	3	2	1	0	0	17	5	6	4	11	0	27	3	3	2	2	0	0	1	0	0	2	0	0	0	3	0	0
Desulfobacterota	SEEP-SRB1	0	1	0	0	0	0	0	0	0	0	0	2	0	0	0	0	0	0	0	0	0	0	0	0	0	0	0	0
Desulfobacterota	Desulfatiglans	0	3	0	0	1	0	0	0	0	0	0	1	1	0	0	0	0	0	0	0	1	0	0	0	0	0	0	0
Desulfobacterota	[Desulfobacterium] catecholicum group	0	0	0	0	0	0	0	0	0	0	0	1	0	0	0	0	0	0	0	0	0	0	0	0	0	0	0	0
Desulfobacterota	Desulfovibrio	0	1	0	0	1	0	0	0	0	0	0	1	0	2	0	0	0	0	0	0	0	0	0	0	0	0	0	0
Desulfobacterota	Desulfomicrobium	0	0	1	0	1	0	0	0	0	0	0	1	0	0	0	0	0	0	0	0	0	0	0	0	0	0	0	0
Desulfobacterota	SEEP-SRB2	0	3	0	0	0	0	0	0	0	0	0	1	0	0	0	0	0	0	0	0	0	0	0	0	0	0	0	0
Desulfobacterota	Desulforegula	0	0	0	0	0	1	0	0	0	0	0	0	1	0	0	0	0	1	0	0	0	0	0	0	0	0	0	0
Desulfobacterota	Mailhella	0	0	0	0	0	0	0	0	0	0	0	0	1	0	0	0	0	0	0	0	0	0	0	0	0	0	0	0
Desulfobacterota	Smithella	0	1	0	0	0	0	2	0	0	0	0	0	0	0	0	1	0	0	0	0	0	0	0	0	0	0	0	0
Desulfobacterota	Desulfovermiculus	0	1	0	0	0	0	0	0	0	0	0	0	0	0	0	0	0	0	0	0	0	0	0	0	0	0	0	0
Desulfobacterota	Desulfuromusa	0	1	0	0	0	0	0	0	0	0	0	0	0	0	0	0	0	0	0	0	0	0	0	0	0	0	0	0
Desulfobacterota	SEEP-SRB4	0	1	0	0	0	0	0	0	0	0	0	0	0	0	0	0	0	0	0	0	0	0	0	0	0	0	0	0
Desulfobacterota	Desulfobulbus	0	0	0	1	0	0	0	0	0	0	0	0	0	0	0	0	0	0	0	0	0	0	0	1	0	0	0	0
Desulfobacterota	Citrifermentans	0	0	0	0	1	0	0	0	0	0	0	0	0	0	0	0	0	0	0	0	0	0	0	0	0	0	0	0
Desulfobacterota	Desulfobacca	0	0	0	0	1	0	0	0	0	0	0	0	0	0	0	0	0	0	0	0	0	0	0	0	0	0	0	0
Discoba	Trachelomonas	1	0	0	0	0	0	0	0	0	0	0	0	0	0	0	0	0	0	0	0	0	0	0	0	0	0	0	0
Discoba	Bodo	0	0	0	0	1	0	0	0	0	0	0	0	0	0	0	0	2	0	0	0	0	0	0	0	0	0	0	0
Discoba	Vahlkampfia	0	0	0	0	0	0	0	0	0	0	0	0	0	0	0	0	1	0	0	0	0	0	0	0	0	0	0	0
Discoba	Euglena	0	0	0	0	1	0	0	0	0	0	0	0	0	0	0	0	0	0	0	0	0	0	0	0	0	0	0	0
Euryarchaeota	Methanobrevibacter	0	0	0	0	0	0	0	0	0	0	0	2	0	1	0	0	0	0	0	1	0	0	0	0	0	0	0	0
Excavata	Tetratrichomonas	1	0	0	0	0	0	0	0	1	0	0	0	0	0	0	0	0	0	0	0	0	1	0	2	1	0	0	0
Excavata	Devescovina	0	0	0	0	0	0	0	0	0	0	0	0	0	0	0	0	0	0	1	0	0	0	0	0	0	0	0	0
Excavata	Trichonympha	0	1	0	0	0	0	0	0	0	0	0	0	0	0	0	0	0	0	0	0	0	0	0	0	0	0	0	0
Excavata	Giardia	0	0	0	1	0	0	0	0	0	0	0	0	0	0	0	0	0	0	0	0	0	0	0	0	0	0	1	0
Fibrobacterota	possible genus 06	19	127	80	146	1	11	7	10	53	35	1	204	9	36	0	0	0	1	14	0	0	0	0	67	0	6	0	0
Fibrobacterota	BBMC-4	1	0	0	0	2	0	0	0	0	0	0	0	0	0	0	0	0	0	0	0	0	0	0	0	0	0	0	0
Fibrobacterota	Fibrobacter	0	1	0	0	0	0	1	1	3	1	0	1	6	0	0	0	0	2	0	0	1	3	0	1	0	0	0	0
Firmicutes	Bacillus	391	2601	139	583	112	535	289	191	2977	1047	4	5669	556	716	35	15	77	58	1309	44	38	53	10	2006	1	165	10	38
Firmicutes	Lysinibacillus	1	0	0	1	1	0	0	0	0	0	0	0	0	0	0	0	0	0	0	0	0	1	0	3	0	0	0	0
Firmicutes	Mycoplasma	52	174	220	3	1	0	1	2	19	0	0	12	5	1	1	0	2018	2	27	2	0	2	0	3	0	0	2	0
Firmicutes	Streptococcus	7	35	2	6	1	3	5	1	44	0	0	36	8	3	2	0	5	8	2	1	3	2	0	3	0	18	2	2
Firmicutes	Enterococcus	2	4	6	2	2	1	1	0	4	0	0	7	2	0	1	0	4	0	0	0	1	1	0	2	0	1	0	1
Firmicutes	Lactobacillus	2	13	3	6	2	2	4	0	18	0	0	84	2	0	1	0	5	1	1	4	1	0	0	1	0	1	0	0
Firmicutes	Staphylococcus	10	10	5	33	7	3	3	1	107	0	0	100	18	9	3	1	10	6	1	3	0	7	0	3	0	1	0	2
Firmicutes	Gemella	1	0	0	0	0	0	0	0	6	0	0	2	1	0	0	0	0	0	0	0	0	0	0	0	0	0	0	0
Firmicutes	Erysipelothrix	2	2	1	0	2	0	0	0	2	0	0	2	0	0	2	0	0	0	1	0	0	0	0	0	0	0	0	0
Firmicutes	[Anaerorhabdus] furcosa group	1	0	0	0	0	0	0	0	0	0	0	0	0	0	0	0	0	0	0	0	0	0	0	0	0	0	0	0
Firmicutes	Anaerococcus	22	0	0	0	0	0	0	1	0	0	0	0	0	0	0	0	0	0	0	0	0	0	0	0	0	1	0	0
Firmicutes	Peptoniphilus	13	0	1	0	0	0	0	0	0	0	0	0	0	0	1	0	0	0	0	0	0	0	0	0	0	0	0	0
Firmicutes	Anaerosalibacter	1	0	0	0	0	1	0	1	0	0	0	0	0	0	0	0	0	0	0	0	1	0	0	0	0	0	0	1
Firmicutes	Finegoldia	1	0	0	0	0	0	0	0	0	0	0	0	0	0	0	0	0	0	0	0	0	0	0	0	0	0	0	0
Firmicutes	Roseburia	4	27	1	2	1	3	2	3	37	10	0	35	5	3	3	1	6	1	0	1	6	3	0	1	0	5	0	1
Firmicutes	Lachnospiraceae NK4A136 group	3	2	0	1	2	2	1	1	11	6	0	11	2	5	1	0	0	0	13	1	0	0	0	11	0	0	1	0
Firmicutes	Lachnoclostridium	2	4	2	0	0	0	0	0	4	0	0	0	3	0	0	0	0	2	0	0	0	0	0	0	0	3	0	0
Firmicutes	Lachnospiraceae UCG-001	1	3	0	3	0	2	0	0	1	0	0	3	0	0	0	0	1	0	0	0	0	0	0	0	0	0	0	1
Firmicutes	[Eubacterium] ruminantium group	1	0	0	0	0	0	0	0	2	0	0	0	0	0	0	0	0	0	0	0	0	0	0	0	0	0	0	0
Firmicutes	Saccharofermentans	6	13	0	0	2	10	3	3	50	14	0	78	4	13	0	0	0	1	35	0	1	0	0	44	0	2	0	3
Firmicutes	Clostridium sensu stricto 1	2	19	1	1	2	1	1	0	2	1	0	9	4	1	0	0	3	0	0	0	0	0	0	0	0	0	0	0
Firmicutes	Clostridium sensu stricto 7	1	0	1	3	2	0	0	0	0	0	0	2	1	0	0	0	1	0	0	0	0	0	0	0	0	0	0	0
Firmicutes	Selenomonas	1	4	0	0	2	0	1	0	0	0	0	1	1	0	0	0	0	0	0	0	0	2	0	0	0	0	0	0
Firmicutes	Veillonella	1	6	0	1	0	0	1	0	6	1	0	7	1	1	1	1	1	0	1	0	0	0	1	1	0	0	0	0
Firmicutes	Acidaminococcus	1	1	0	0	1	0	0	0	0	1	0	2	0	1	0	0	1	0	0	0	0	0	0	2	0	1	0	0
Firmicutes	Phascolarctobacterium	1	4	0	0	0	1	0	0	1	0	0	3	0	0	0	0	0	0	0	0	0	0	0	0	0	0	0	1
Firmicutes	Jeotgalibacillus	0	2	0	0	0	0	0	0	0	1	0	0	0	0	0	0	0	0	0	0	0	0	0	0	0	0	0	0
Firmicutes	Brevibacillus	0	2	0	1	0	0	0	1	1	1	0	6	0	0	0	0	0	1	0	0	1	0	0	0	0	0	0	0
Firmicutes	Turicibacter	0	1	0	0	0	0	0	0	0	1	0	7	0	0	0	0	0	0	0	0	0	0	0	0	0	0	0	0
Firmicutes	Butyrivibrio	0	0	0	0	0	0	0	0	0	1	0	0	0	5	0	0	1	0	0	1	0	0	0	1	0	2	0	0
Firmicutes	[Eubacterium] ventriosum group	0	0	0	4	0	0	0	0	0	1	0	13	1	0	0	1	0	0	7	0	0	0	0	0	0	0	0	0
Firmicutes	Clostridium sensu stricto 3	0	89	11	5	19	33	12	12	8	3	0	39	23	14	30	4	11	25	7	11	15	23	5	1	0	25	8	17
Firmicutes	Soehngenia	0	0	0	0	0	0	0	0	0	1	0	0	0	0	0	0	0	0	0	0	0	0	0	0	0	0	0	0
Firmicutes	Caloribacterium	0	0	0	0	0	0	0	0	1	2	0	33	0	0	0	0	1	0	0	0	0	0	0	0	0	0	0	0
Firmicutes	Desulfosporosinus	0	2	0	0	1	0	0	1	0	1	0	0	0	0	0	0	0	1	0	0	0	0	0	0	0	0	0	0
Firmicutes	Caldicellulosiruptor	0	11	1	2	1	0	0	0	0	0	1	3	0	0	0	0	0	2	0	0	0	1	0	0	0	0	0	1
Firmicutes	Oceanobacillus	0	1	0	2	0	0	0	0	0	0	0	3	0	1	0	0	0	0	0	0	0	0	0	1	0	0	0	0
Firmicutes	Virgibacillus	0	1	0	0	0	1	0	0	0	0	0	1	0	0	0	0	0	0	0	0	0	0	0	0	0	0	0	0
Firmicutes	Geobacillus	0	0	0	0	0	0	0	0	1	0	0	1	0	0	1	0	0	0	0	0	0	0	0	0	0	0	0	0
Firmicutes	Salipaludibacillus	0	7	0	0	2	1	1	0	17	0	0	18	0	0	1	0	1	0	1	0	0	1	0	0	0	0	1	0
Firmicutes	Solibacillus	0	0	0	0	0	0	0	0	0	0	0	2	0	0	0	0	0	0	0	0	0	0	0	0	0	0	0	0
Firmicutes	Kurthia	0	0	0	0	0	0	0	0	0	0	0	1	0	0	0	0	0	0	0	0	0	0	0	0	0	0	0	0
Firmicutes	Pediococcus	0	0	0	0	0	0	0	0	1	0	0	1	0	0	0	0	0	0	0	0	0	0	0	0	0	0	0	0
Firmicutes	Lactococcus	0	3	0	0	0	0	0	0	1	0	0	3	3	0	0	0	0	0	0	0	0	0	0	1	0	0	0	0
Firmicutes	Leuconostoc	0	0	1	0	0	0	1	0	2	0	0	2	0	0	0	0	0	0	0	0	0	0	0	1	0	1	0	0
Firmicutes	Weissella	0	2	0	0	0	0	0	0	1	0	0	1	1	0	0	0	1	0	0	1	0	0	0	0	0	0	0	1
Firmicutes	Aliicoccus	0	0	0	0	0	0	1	0	1	0	0	1	0	0	0	0	0	0	0	0	0	0	0	0	0	0	0	0
Firmicutes	Holdemanella	0	5	0	0	0	2	0	0	5	0	0	3	2	0	0	0	0	1	0	0	1	0	0	0	0	1	0	1
Firmicutes	[Clostridium] innocuum group	0	0	1	0	0	1	0	0	1	0	0	2	0	0	0	0	0	1	0	0	0	0	0	0	0	0	0	0
Firmicutes	Erysipelotrichaceae UCG-007	0	0	0	0	2	0	0	0	3	0	0	2	0	0	0	0	0	0	0	0	0	0	0	0	0	0	0	0
Firmicutes	Ileibacterium	0	4	0	0	0	6	0	0	0	0	0	2	0	0	0	0	0	1	0	0	0	0	0	0	0	0	0	0
Firmicutes	Erysipelotrichaceae UCG-006	0	2	0	0	0	0	0	0	0	0	0	1	0	0	0	0	0	0	0	0	0	0	0	0	0	0	0	0
Firmicutes	Solobacterium	0	1	0	0	2	1	0	0	0	0	0	1	0	0	0	0	0	0	0	0	1	0	0	0	0	0	0	0
Firmicutes	Faecalibaculum	0	0	0	0	0	1	0	0	1	0	0	1	0	0	0	0	0	0	0	0	0	0	0	0	0	0	0	0
Firmicutes	UCG-004	0	0	0	0	0	0	0	0	1	0	0	2	0	0	0	0	0	0	0	0	0	0	0	0	0	0	0	0
Firmicutes	Ureaplasma	0	0	0	0	0	0	0	0	1	0	0	1	0	0	0	0	0	0	0	0	0	0	0	0	0	0	0	0
Firmicutes	Paenibacillus	0	7	3	1	0	4	1	0	4	0	0	6	3	0	0	0	2	0	0	2	0	1	0	1	0	2	0	1
Firmicutes	Alicyclobacillus	0	2	0	0	3	0	0	0	2	0	0	5	0	0	0	0	0	1	0	0	0	0	0	0	0	0	0	0
Firmicutes	Aneurinibacillus	0	1	1	0	0	0	0	0	1	0	0	2	0	0	0	0	1	0	0	0	0	0	0	0	0	1	0	0
Firmicutes	Spiroplasma	0	1	0	0	0	1	0	0	0	0	0	1	0	1	1	0	0	0	0	0	0	0	0	0	0	0	0	1
Firmicutes	Lachnospiraceae NK3A20 group	0	8	1	0	3	2	0	0	44	0	0	16	1	2	1	0	2	2	0	0	2	1	0	0	0	1	0	2
Firmicutes	Lachnospiraceae ND3007 group	0	0	0	0	0	0	0	0	0	0	0	6	3	1	2	0	0	0	0	1	0	1	0	0	0	0	0	0
Firmicutes	Blautia	0	3	2	1	2	3	3	1	1	0	0	5	6	0	5	0	0	2	0	0	1	1	0	1	0	0	0	0
Firmicutes	Anaerosporobacter	0	5	0	0	1	0	0	0	2	0	0	5	0	0	0	0	0	0	0	0	0	0	0	0	0	0	0	0
Firmicutes	[Ruminococcus] torques group	0	0	0	0	0	2	0	0	1	0	0	3	3	0	0	0	2	1	0	0	0	0	0	0	0	0	0	0
Firmicutes	Anaerostipes	0	9	1	0	0	0	1	0	3	0	0	2	1	0	0	0	0	0	0	0	0	0	0	0	0	0	0	0
Firmicutes	Lachnospiraceae XPB1014 group	0	1	0	0	0	0	0	0	1	0	0	2	0	0	0	0	0	0	0	0	0	0	0	0	0	0	0	0
Firmicutes	Lachnospiraceae UCG-004	0	5	0	0	0	0	0	0	1	0	0	2	1	0	1	0	0	0	0	0	0	0	0	0	0	0	1	0
Firmicutes	[Eubacterium] oxidoreducens group	0	0	2	0	0	0	0	0	7	0	0	2	0	0	0	0	1	0	0	0	0	0	0	0	0	0	0	0
Firmicutes	Acetatifactor	0	0	0	0	0	0	0	0	2	0	0	1	0	0	0	0	0	0	0	0	0	0	0	0	0	0	0	0
Firmicutes	Lachnospiraceae FCS020 group	0	2	0	0	0	0	0	0	0	0	0	1	0	0	0	0	1	0	0	0	0	0	0	0	0	0	0	0
Firmicutes	Oribacterium	0	0	1	0	0	0	0	0	0	0	0	1	4	0	0	0	0	1	0	0	0	0	0	0	0	0	0	0
Firmicutes	Fastidiosipila	0	3	0	2	0	0	0	0	2	0	0	6	1	0	1	0	0	0	0	0	0	0	0	0	0	0	0	0
Firmicutes	Clostridium sensu stricto 18	0	45	1	0	0	0	0	0	2	0	0	13	3	1	0	0	0	0	2	0	0	0	0	0	0	0	0	0
Firmicutes	Sarcina	0	0	0	0	0	0	0	0	0	0	0	2	1	0	0	0	0	0	0	0	0	1	0	0	0	0	0	0
Firmicutes	Clostridium sensu stricto 13	0	4	0	0	0	0	2	1	0	0	0	2	0	0	0	0	0	0	0	0	0	0	0	0	0	0	0	0
Firmicutes	Faecalibacterium	0	12	2	0	0	0	0	1	2	0	0	5	3	1	1	0	0	2	1	0	0	1	0	0	0	1	0	0
Firmicutes	Caproiciproducens	0	0	0	0	0	0	0	0	0	0	0	1	0	0	0	0	0	0	0	0	0	0	0	0	0	0	0	0
Firmicutes	Ruminococcus	0	19	0	1	0	0	0	0	0	0	0	1	1	1	1	0	0	5	0	1	0	0	1	0	0	0	1	0
Firmicutes	Colidextribacter	0	0	0	0	0	0	0	0	1	0	0	2	5	0	0	0	0	0	0	0	0	0	0	0	0	0	0	0
Firmicutes	NK4A214 group	0	21	2	2	0	3	0	0	1	0	0	1	6	0	0	0	0	1	0	0	2	0	0	0	0	2	0	0
Firmicutes	UCG-002	0	10	0	0	0	0	0	0	0	0	0	1	0	0	0	0	0	0	0	0	0	0	0	0	0	0	0	0
Firmicutes	UCG-003	0	0	0	0	0	0	0	0	0	0	0	1	0	0	0	0	0	0	0	0	0	0	0	0	0	0	0	0
Firmicutes	[Eubacterium] nodatum group	0	2	0	0	0	1	0	0	2	0	0	7	27	2	1	0	0	0	0	0	0	2	0	0	0	1	0	1
Firmicutes	Anaerovorax	0	1	0	1	0	0	0	0	6	0	0	1	2	0	0	0	0	0	0	0	2	2	1	0	0	1	0	0
Firmicutes	Family XIII AD3011 group	0	0	0	0	1	0	0	0	1	0	0	1	0	0	0	0	0	1	1	0	0	1	0	0	0	0	0	0
Firmicutes	Mogibacterium	0	0	0	1	0	0	0	0	4	0	0	1	0	0	0	0	0	0	0	0	0	0	0	0	0	0	0	0
Firmicutes	Romboutsia	0	0	0	0	0	0	0	0	3	0	0	1	0	0	0	0	0	0	0	0	0	0	0	1	0	0	0	0
Firmicutes	Peptostreptococcus	0	0	0	0	0	0	0	0	0	0	0	1	0	0	0	0	0	0	0	0	0	0	0	0	0	0	0	0
Firmicutes	Serpentinicella	0	1	0	0	0	0	0	0	0	0	0	2	0	0	0	0	0	0	0	0	0	0	0	0	0	0	0	0
Firmicutes	Christensenellaceae R-7 group	0	4	6	0	0	1	0	0	1	0	0	1	4	0	0	0	0	0	0	0	2	0	0	0	0	1	0	0
Firmicutes	Hydrogenispora	0	0	0	0	1	0	0	0	0	0	0	1	0	0	0	0	0	0	1	0	0	1	0	0	0	1	0	0
Firmicutes	Candidatus Desulforudis	0	1	0	0	0	0	1	0	0	0	0	1	0	0	0	0	0	0	0	0	0	0	0	0	0	0	0	0
Firmicutes	Syntrophomonas	0	3	0	0	0	1	0	0	0	0	0	1	0	0	0	0	0	1	0	0	0	0	0	0	0	0	0	0
Firmicutes	Salimicrobium	0	0	0	0	0	0	0	0	0	0	0	0	1	0	0	0	0	0	0	0	0	0	0	0	0	0	0	0
Firmicutes	Dolosigranulum	0	1	0	0	0	0	0	0	1	0	0	0	1	0	0	0	0	0	0	0	0	0	0	0	0	0	0	0
Firmicutes	Erysipelatoclostridium	0	0	0	0	0	0	0	0	0	0	0	0	1	0	0	0	0	0	0	0	0	0	0	0	0	0	0	0
Firmicutes	Tyzzerella	0	0	0	0	0	2	1	0	2	0	0	0	6	0	0	0	0	0	0	0	2	0	0	0	0	1	0	0
Firmicutes	Coprococcus	0	1	0	0	0	0	0	0	0	0	0	0	2	0	0	0	0	0	0	0	0	0	0	0	0	0	0	0
Firmicutes	Lachnospiraceae UCG-006	0	0	0	0	0	0	0	0	0	0	0	0	1	0	0	0	0	0	0	0	1	0	0	0	0	0	0	0
Firmicutes	Papillibacter	0	0	0	0	0	2	0	0	0	0	0	0	5	0	0	0	0	0	0	0	0	0	0	0	0	0	0	0
Firmicutes	UCG-005	0	9	1	0	1	1	0	0	1	0	0	0	1	0	0	0	0	1	0	0	1	0	0	0	0	0	0	0
Firmicutes	[Eubacterium] saphenum group	0	0	0	0	0	0	0	0	0	0	0	0	1	0	0	0	0	0	0	0	0	0	0	0	0	0	0	0
Firmicutes	Paraclostridium	0	0	0	0	0	0	0	0	0	0	0	0	1	0	0	0	0	0	0	0	0	0	0	0	0	0	0	0
Firmicutes	Youngiibacter	0	0	0	0	0	0	0	0	0	0	0	0	1	0	0	0	0	0	0	0	0	0	0	0	0	0	0	0
Firmicutes	Desulfitobacterium	0	5	0	0	1	0	0	0	0	0	0	0	1	0	0	0	0	1	0	1	0	0	1	0	0	0	0	0
Firmicutes	Macrococcus	0	0	0	0	0	0	0	0	0	0	0	0	0	1	0	0	0	0	0	0	0	0	0	0	0	0	0	0
Firmicutes	Acetitomaculum	0	0	0	0	0	0	0	0	0	0	0	0	0	1	0	0	0	0	0	0	0	0	0	0	0	0	0	0
Firmicutes	Succiniclasticum	0	0	0	6	3	0	0	0	0	0	0	0	0	1	0	0	1	0	0	0	0	0	0	0	0	0	0	0
Firmicutes	Desulfotomaculum	0	3	1	0	0	0	1	0	1	0	0	0	0	1	0	0	0	0	0	0	0	0	0	0	0	1	0	0
Firmicutes	Lachnospiraceae UCG-008	0	0	0	0	0	0	0	0	0	0	0	0	0	0	3	0	0	2	1	0	1	0	0	0	0	1	0	0
Firmicutes	Acidaminobacter	0	0	0	0	0	0	0	0	0	0	0	0	0	0	1	0	0	0	0	0	0	0	0	0	0	0	0	0
Firmicutes	Faecalicoccus	0	0	0	0	0	0	0	0	0	0	0	0	0	0	0	0	1	0	0	0	0	0	0	0	0	0	0	0
Firmicutes	Candidatus Phytoplasma	0	1	0	0	0	0	0	0	0	0	0	0	0	0	0	0	1	0	0	0	0	0	0	0	0	0	0	1
Firmicutes	Dorea	0	0	1	0	0	0	0	0	0	0	0	0	0	0	0	0	2	0	0	0	0	0	0	0	0	0	0	0
Firmicutes	Paeniclostridium	0	0	0	0	0	0	0	0	0	0	0	0	0	0	0	0	1	0	0	0	0	0	0	0	0	0	0	0
Firmicutes	[Ruminococcus] gauvreauii group	0	0	1	0	0	1	0	0	0	0	0	0	0	0	0	0	0	1	0	0	0	0	0	0	0	0	0	0
Firmicutes	Thermoanaerobacterium	0	0	0	0	0	0	1	1	0	0	0	0	0	0	0	0	0	1	0	0	0	0	0	0	0	0	0	0
Firmicutes	Anaerovibrio	0	0	1	0	0	0	0	0	0	0	0	0	0	0	0	0	0	1	0	0	0	0	0	0	0	0	0	0
Firmicutes	Cerasibacillus	0	2	0	0	0	0	0	0	0	0	0	0	0	0	0	0	0	0	0	0	0	0	0	0	0	0	0	0
Firmicutes	Halobacillus	0	1	0	0	0	0	0	0	0	0	0	0	0	0	0	0	0	0	0	0	0	1	0	0	0	0	0	0
Firmicutes	Sporosarcina	0	1	0	1	0	0	0	0	0	0	0	0	0	0	0	0	0	0	0	0	0	0	0	0	0	0	0	0
Firmicutes	Jeotgalibaca	0	2	0	0	0	0	0	0	0	0	0	0	0	0	0	0	0	0	0	0	0	0	0	0	0	0	0	0
Firmicutes	Ignavigranum	0	1	0	0	0	0	0	0	0	0	0	0	0	0	0	0	0	0	0	0	0	0	0	0	0	0	0	0
Firmicutes	Catenisphaera	0	1	0	0	0	0	0	0	0	0	0	0	0	0	0	0	0	0	0	0	0	0	0	0	0	0	0	0
Firmicutes	Erysipelotrichaceae UCG-003	0	1	0	0	0	3	0	0	1	0	0	0	0	0	0	0	0	0	0	0	0	0	0	0	0	0	0	0
Firmicutes	Jeotgalicoccus	0	1	0	0	0	0	0	0	0	0	0	0	0	0	0	0	0	0	0	0	0	0	0	0	0	0	0	0
Firmicutes	Caloramator	0	1	0	0	0	0	0	0	0	0	0	0	0	0	0	0	0	0	0	0	0	0	0	0	0	1	0	0
Firmicutes	Candidatus Soleaferrea	0	1	1	0	0	0	1	0	0	0	0	0	0	0	0	0	0	0	0	0	0	0	0	0	0	0	0	0
Firmicutes	Subdoligranulum	0	1	0	1	0	0	0	0	0	0	0	0	0	0	0	0	0	0	0	0	0	0	0	0	0	0	0	0
Firmicutes	Agathobacter	0	1	1	0	2	0	0	0	3	0	0	0	0	0	0	0	0	0	0	0	0	1	0	0	0	0	0	0
Firmicutes	HN-HF0106	0	1	0	0	0	1	0	0	0	0	0	0	0	0	0	0	0	0	0	0	0	0	0	0	0	0	0	0
Firmicutes	[Eubacterium] yurii group	0	1	0	0	0	0	0	0	0	0	0	0	0	0	0	0	0	0	0	0	0	0	0	0	0	0	0	0
Firmicutes	Proteocatella	0	1	0	0	0	0	0	0	0	0	0	0	0	0	0	0	0	0	0	0	0	0	0	0	0	0	0	0
Firmicutes	Tepidimicrobium	0	1	0	0	0	0	0	0	0	0	0	0	0	0	0	0	0	0	0	0	0	0	0	0	0	0	0	0
Firmicutes	Gracilibacter	0	1	0	0	0	0	0	0	0	0	0	0	0	0	0	0	0	0	0	0	0	0	0	0	0	0	0	0
Firmicutes	Lutispora	0	1	0	0	0	0	0	0	0	0	0	0	0	0	0	0	0	0	0	0	0	0	0	0	0	0	0	0
Firmicutes	Desulfofarcimen	0	1	0	0	2	0	0	0	0	0	0	0	0	0	0	0	0	0	0	0	0	0	0	0	0	0	0	0
Firmicutes	Thermacetogenium	0	1	0	0	0	0	0	0	0	0	0	0	0	0	0	0	0	0	0	0	0	0	0	0	0	0	0	0
Firmicutes	Symbiobacterium	0	1	0	0	0	0	0	0	0	0	0	0	0	0	0	0	0	0	0	0	0	0	0	0	0	0	0	0
Firmicutes	Anaeroplasma	0	0	1	0	1	0	0	0	0	0	0	0	0	0	0	0	0	0	0	1	0	0	0	0	0	0	0	0
Firmicutes	[Eubacterium] brachy group	0	0	0	0	0	0	0	0	1	0	0	0	0	0	0	0	0	0	0	1	0	0	0	0	0	0	0	0
Firmicutes	W5053	0	0	0	0	0	0	0	0	0	0	0	0	0	0	0	0	0	0	0	0	1	0	0	0	0	0	0	0
Firmicutes	Candidatus Hepatoplasma	0	0	0	0	0	0	0	0	0	0	0	0	0	0	0	0	0	0	0	0	1	0	0	0	0	0	0	0
Firmicutes	Planomicrobium	0	0	0	0	0	0	0	0	0	0	0	0	0	0	0	0	0	0	0	0	0	1	0	0	0	0	0	0
Firmicutes	Acholeplasma	0	0	0	0	0	0	0	0	0	0	0	0	0	0	0	0	0	0	0	0	0	1	0	0	0	0	0	0
Firmicutes	Lachnospiraceae UCG-009	0	0	0	0	0	0	0	0	0	0	0	0	0	0	0	0	0	0	0	0	0	1	0	0	0	0	0	0
Firmicutes	Thermoanaerobacter	0	0	0	0	0	0	0	0	0	0	0	0	0	0	0	0	0	0	0	0	0	1	0	0	0	0	0	0
Firmicutes	Megasphaera	0	0	0	0	0	0	0	0	0	0	0	0	0	0	0	0	0	0	0	0	0	0	0	1	0	0	0	0
Firmicutes	Dethiobacter	0	0	0	0	0	0	0	0	0	0	0	0	0	0	0	0	0	0	0	0	0	0	0	2	0	0	0	0
Firmicutes	[Ruminococcus] gnavus group	0	0	0	0	0	0	0	0	0	0	0	0	0	0	0	0	0	0	0	0	0	0	0	0	0	1	0	0
Firmicutes	Epulopiscium	0	0	0	0	0	0	0	0	0	0	0	0	0	0	0	0	0	0	0	0	0	0	0	0	0	1	0	0
Firmicutes	Intestinimonas	0	0	0	0	0	0	0	0	0	0	0	0	0	0	0	0	0	0	0	0	0	0	0	0	0	1	0	0
Firmicutes	UCG-009	0	0	0	0	0	0	0	0	1	0	0	0	0	0	0	0	0	0	0	0	0	0	0	0	0	1	0	1
Firmicutes	Helcococcus	0	0	0	0	0	0	0	0	0	0	0	0	0	0	0	0	0	0	0	0	0	0	0	0	0	0	1	0
Firmicutes	Alloiococcus	0	0	1	0	0	0	0	0	0	0	0	0	0	0	0	0	0	0	0	0	0	0	0	0	0	0	0	0
Firmicutes	Effusibacillus	0	0	1	0	0	0	0	0	0	0	0	0	0	0	0	0	0	0	0	0	0	0	0	0	0	0	0	0
Firmicutes	Fusicatenibacter	0	0	1	0	0	0	0	0	0	0	0	0	0	0	0	0	0	0	0	0	0	0	0	0	0	0	0	0
Firmicutes	Oscillospira	0	0	1	0	0	0	0	0	0	0	0	0	0	0	0	0	0	0	0	0	0	0	0	0	0	0	0	0
Firmicutes	Candidatus Arthromitus	0	0	0	1	0	0	1	0	0	0	0	0	0	0	0	0	0	0	0	0	0	0	0	0	0	0	0	0
Firmicutes	Clostridioides	0	0	0	1	0	0	0	0	0	0	0	0	0	0	0	0	0	0	0	0	0	0	0	0	0	0	0	0
Firmicutes	Anoxybacillus	0	0	0	0	1	0	0	0	0	0	0	0	0	0	0	0	0	0	0	0	0	0	0	0	0	0	0	0
Firmicutes	Halolactibacillus	0	0	0	0	1	0	0	0	0	0	0	0	0	0	0	0	0	0	0	0	0	0	0	0	0	0	0	0
Firmicutes	Exiguobacterium	0	0	0	0	2	0	0	0	0	0	0	0	0	0	0	0	0	0	0	0	0	0	0	0	0	0	0	0
Firmicutes	Clostridium sensu stricto 12	0	0	0	0	6	0	0	0	0	0	0	0	0	0	0	0	0	0	0	0	0	0	0	0	0	0	0	0
Firmicutes	Moryella	0	0	0	0	1	0	0	0	0	0	0	0	0	0	0	0	0	0	0	0	0	0	0	0	0	0	0	0
Firmicutes	Caldicoprobacter	0	0	0	0	2	0	0	0	0	0	0	0	0	0	0	0	0	0	0	0	0	0	0	0	0	0	0	0
Firmicutes	Syntrophaceticus	0	0	0	0	15	0	0	0	0	0	0	0	0	0	0	0	0	0	0	0	0	0	0	0	0	0	0	0
Firmicutes	Desulfohalotomaculum	0	0	0	0	1	0	0	0	0	0	0	0	0	0	0	0	0	0	0	0	0	0	0	0	0	0	0	0
Firmicutes	Incertae Sedis	0	0	0	0	0	1	0	0	0	0	0	0	0	0	0	0	0	0	0	0	0	0	0	0	0	0	0	0
Firmicutes	Pelotomaculum	0	0	0	0	0	1	0	0	0	0	0	0	0	0	0	0	0	0	0	0	0	0	0	0	0	0	0	0
Firmicutes	Pseudobutyrivibrio	0	0	0	0	0	0	1	0	0	0	0	0	0	0	0	0	0	0	0	0	0	0	0	0	0	0	0	0
Firmicutes	[Eubacterium] hallii group	0	0	0	0	0	0	1	0	0	0	0	0	0	0	0	0	0	0	0	0	0	0	0	0	0	0	0	0
Firmicutes	Lachnospiraceae FE2018 group	0	0	0	0	0	0	1	0	0	0	0	0	0	0	0	0	0	0	0	0	0	0	0	0	0	0	0	0
Firmicutes	Hungatella	0	0	0	0	0	0	1	0	0	0	0	0	0	0	0	0	0	0	0	0	0	0	0	0	0	0	0	0
Firmicutes	Megamonas	0	0	0	0	0	0	1	0	0	0	0	0	0	0	0	0	0	0	0	0	0	0	0	0	0	0	0	0
Firmicutes	Sulfobacillus	0	0	0	0	0	0	1	0	0	0	0	0	0	0	0	0	0	0	0	0	0	0	0	0	0	0	0	0
Firmicutes	Listeria	0	0	0	0	0	0	0	1	0	0	0	0	0	0	0	0	0	0	0	0	0	0	0	0	0	0	0	0
Firmicutes	Lachnospiraceae UCG-003	0	0	0	0	0	0	0	0	1	0	0	0	0	0	0	0	0	0	0	0	0	0	0	0	0	0	0	0
Firmicutes	Lachnospiraceae AC2044 group	0	0	0	0	0	0	0	0	1	0	0	0	0	0	0	0	0	0	0	0	0	0	0	0	0	0	0	0
Firmicutes	Defluviitalea	0	0	0	0	0	0	0	0	1	0	0	0	0	0	0	0	0	0	0	0	0	0	0	0	0	0	0	0
Firmicutes	Hungateiclostridium	0	0	0	0	0	0	0	0	1	0	0	0	0	0	0	0	0	0	0	0	0	0	0	0	0	0	0	0
Firmicutes	Dehalobacterium	0	0	0	0	0	0	0	0	1	0	0	0	0	0	0	0	0	0	0	0	0	0	0	0	0	0	0	0
Fusobacteriota	Cetobacterium	1	1	0	0	0	0	0	0	0	1	0	1	0	0	0	0	0	0	0	0	0	0	0	0	0	0	0	0
Fusobacteriota	Fusobacterium	1	1	0	0	1	2	1	1	2	0	0	3	1	0	2	0	1	1	0	0	1	0	0	0	0	1	0	0
Fusobacteriota	Oceanivirga	0	3	2	0	0	0	0	0	0	0	0	3	0	1	1	0	0	0	0	0	0	1	0	0	0	1	0	0
Fusobacteriota	Leptotrichia	0	0	0	0	0	0	0	0	0	0	0	0	0	0	0	0	1	0	0	0	0	0	0	0	0	0	0	0
Gemmatimonadota	Gemmatimonas	0	2	0	1	0	1	0	0	1	0	0	0	0	0	1	0	0	0	0	0	0	0	0	1	0	1	0	0
Gemmatimonadota	Roseisolibacter	0	1	0	0	0	0	0	0	0	0	0	0	0	0	0	0	0	0	0	0	0	0	0	0	0	0	0	0
Halanaerobiaeota	Halanaerobacter	0	2	0	0	0	0	0	0	0	0	0	0	0	0	0	0	0	0	0	0	0	0	0	0	0	0	0	0
Halanaerobiaeota	Fuchsiella	0	0	0	0	0	0	0	0	0	0	0	0	0	0	0	0	0	0	0	0	0	0	0	0	1	0	0	0
Halobacterota	Natronoarchaeum	0	0	0	0	0	0	0	0	0	0	0	0	0	0	0	0	1	0	0	0	0	0	0	0	0	0	0	0
Halobacterota	Rice Cluster I	0	0	0	0	0	0	0	0	0	0	0	0	0	0	0	0	0	0	1	0	0	0	0	0	0	0	0	0
Incertae&nbsp;Sedis	Mantamonas	0	1	0	0	0	0	0	0	0	1	0	0	0	0	0	0	0	0	3	0	0	0	0	0	0	0	0	0
Methylomirabilota	wb1-A12	0	1	0	0	2	0	0	0	0	0	0	0	0	0	0	0	0	0	0	1	0	0	0	0	0	0	0	0
Myxococcota	Anaeromyxobacter	4	0	0	0	0	0	0	0	0	0	0	0	0	0	0	0	0	0	0	0	0	0	0	0	0	0	0	0
Myxococcota	Sorangium	0	0	0	0	0	0	0	0	0	0	0	0	0	1	0	0	0	0	0	0	0	0	0	0	0	0	0	0
Myxococcota	Phaselicystis	0	0	0	0	0	0	0	0	0	0	0	0	0	0	0	0	0	0	0	0	0	0	0	1	0	0	0	0
Myxococcota	Haliangium	0	0	0	1	0	0	0	0	0	0	0	0	0	0	0	0	0	0	0	0	0	0	0	0	0	0	0	0
Nitrospirota	Leptospirillum	0	1	0	0	0	1	1	0	0	0	0	0	1	0	0	0	0	0	0	0	0	0	0	0	0	0	0	0
Nitrospirota	Nitrospira	0	0	0	0	16	0	0	0	0	0	0	0	0	0	0	0	0	0	0	0	0	0	0	0	0	0	0	0
Patescibacteria	Candidatus Saccharimonas	1	0	0	0	1	0	0	0	1	1	0	0	0	0	0	0	0	0	0	0	0	0	0	0	0	0	0	0
Patescibacteria	TM7x	0	0	0	0	0	0	0	0	0	0	0	1	0	0	0	0	0	0	0	0	0	0	0	0	0	0	0	0
Patescibacteria	Candidatus Paceibacter	0	0	0	1	0	0	0	0	0	0	0	0	0	0	0	0	0	0	0	0	0	0	0	0	0	0	0	0
Planctomycetota	SM1A02	4	123	3	0	1	6	1	3	42	8	0	77	3	4	3	0	56	1	3	0	15	0	1	74	0	3	1	2
Planctomycetota	Candidatus Jettenia	3	0	5	0	9	3	3	1	8	1	0	3	6	1	3	0	6	2	0	0	0	6	2	0	0	3	4	3
Planctomycetota	CL500-3	0	0	0	0	0	0	0	0	1	0	0	2	0	0	0	0	0	0	0	0	0	0	0	0	0	0	0	0
Planctomycetota	JL-ETNP-F27	0	0	0	0	0	1	0	0	1	0	0	1	0	0	0	0	0	0	0	0	0	0	0	0	0	1	0	0
Planctomycetota	Pir4 lineage	0	1	0	0	0	0	1	0	0	0	0	1	0	0	0	0	0	0	0	0	2	0	0	0	0	0	0	0
Planctomycetota	Rhodopirellula	0	0	0	0	0	0	0	0	0	0	0	1	0	0	0	0	0	0	1	0	0	0	0	0	0	0	0	0
Planctomycetota	Schlesneria	0	0	0	0	4	0	0	0	0	0	0	0	0	0	0	0	11	0	0	3	0	0	0	0	0	0	0	0
Planctomycetota	Pirellula	0	4	0	1	0	0	0	0	0	0	0	0	0	0	0	0	0	0	0	0	0	0	0	0	0	0	0	0
Planctomycetota	Blastopirellula	0	1	0	0	0	0	0	0	0	0	0	0	0	0	0	0	0	0	0	0	0	0	0	0	0	0	0	0
Planctomycetota	Termite planctomycete cluster	0	0	0	0	0	0	0	0	0	0	0	0	0	0	0	0	0	0	0	0	1	0	0	0	0	0	0	0
Planctomycetota	Gemmata	0	0	0	0	0	0	0	0	0	0	0	0	0	0	0	0	0	0	0	0	0	1	0	0	0	0	0	0
Planctomycetota	Singulisphaera	0	0	0	0	0	0	0	0	0	0	0	0	0	0	0	0	0	0	0	0	0	0	0	0	0	1	0	0
Proteobacteria	Pseudohongiella	135	1952	109	95	89	546	229	164	262	551	2	1261	481	195	76	45	48	134	53	54	125	89	13	44	0	177	36	77
Proteobacteria	Candidatus Portiera	1	0	0	0	0	0	0	0	0	0	0	0	0	0	0	0	0	0	0	0	0	0	0	0	0	0	0	0
Proteobacteria	Chromohalobacter	1	0	0	1	0	0	0	2	0	0	0	2	0	0	0	0	0	0	0	0	0	0	0	0	0	0	0	0
Proteobacteria	Nitrosomonas	18	25	0	0	1	13	7	3	76	18	0	185	19	3	0	0	2	0	0	0	0	0	0	0	0	1	0	0
Proteobacteria	Achromobacter	10	20	0	3	4	10	9	6	24	35	0	101	15	9	0	0	0	1	9	1	0	0	0	25	0	3	0	0
Proteobacteria	Thiobacillus	12	28	7	7	18	391	104	62	43	281	1	395	37	46	42	36	8	22	16	0	21	25	3	9	0	78	12	13
Proteobacteria	Comamonas	5	52	8	4	11	4	3	0	71	5	0	81	6	5	2	0	5	2	2	3	2	3	1	0	0	5	0	2
Proteobacteria	Aquabacterium	2	0	1	0	1	1	0	0	0	2	0	0	0	0	0	0	1	0	0	0	0	0	0	0	0	0	0	0
Proteobacteria	Acidovorax	1	1	8	5	16	3	2	1	4	3	0	6	3	0	1	0	0	0	0	0	3	2	0	0	0	1	2	0
Proteobacteria	Sphaerotilus	1	0	0	0	1	0	0	0	0	0	0	1	0	0	0	0	0	0	0	1	0	0	0	0	0	0	0	0
Proteobacteria	Delftia	1	0	0	0	0	0	0	0	0	0	0	0	0	0	0	0	0	0	0	0	0	0	0	0	0	0	0	0
Proteobacteria	Rhizobacter	1	0	0	0	1	0	0	0	0	1	0	1	0	0	0	0	0	0	1	0	0	0	0	0	0	0	0	0
Proteobacteria	Massilia	5	1	1	1	0	0	1	0	0	1	0	4	0	1	0	0	0	0	0	1	0	0	0	2	0	0	1	0
Proteobacteria	Oxalicibacterium	1	0	0	0	0	1	0	0	0	1	0	1	0	2	0	0	0	0	0	0	0	0	0	0	0	0	0	0
Proteobacteria	Noviherbaspirillum	1	1	1	4	0	0	1	0	1	0	0	1	0	0	0	0	0	0	0	0	0	0	0	2	0	0	0	0
Proteobacteria	Aquitalea	4	0	0	0	3	0	0	0	0	0	0	0	0	0	0	0	0	0	0	0	0	0	0	0	0	0	0	0
Proteobacteria	Burkholderia-Caballeronia-Paraburkholderia	2	3	6	4	6	6	2	3	2	8	0	13	2	2	1	1	1	1	2	0	2	0	0	3	0	1	0	0
Proteobacteria	Pandoraea	1	0	0	0	0	0	0	0	0	0	0	0	0	0	0	0	0	0	0	0	0	0	0	0	0	0	0	0
Proteobacteria	C39	1	0	0	0	0	0	0	0	0	0	0	0	0	0	0	0	0	0	0	0	0	0	0	0	0	0	0	0
Proteobacteria	Thauera	1	0	0	0	0	0	2	0	0	3	0	2	0	0	1	0	0	0	0	0	0	0	0	0	0	0	0	0
Proteobacteria	Ferritrophicum	1	0	0	0	0	0	0	0	0	0	0	0	0	0	0	0	4	0	0	0	0	0	0	0	0	0	0	0
Proteobacteria	Gallionella	1	0	0	0	0	0	0	0	0	1	0	6	0	0	0	0	0	0	0	0	0	0	0	5	0	0	0	0
Proteobacteria	Pseudomonas	38	270	34	32	26	95	42	36	123	122	0	457	60	27	2	7	58	6	15	6	3	8	2	19	0	17	2	0
Proteobacteria	Acinetobacter	5	35	10	1	3	15	8	5	12	18	0	64	12	4	4	2	0	10	1	3	2	4	2	5	0	4	0	1
Proteobacteria	Moraxella	2	0	0	1	0	1	0	1	0	3	0	1	1	1	0	0	2	1	2	0	0	0	0	0	0	0	1	0
Proteobacteria	Escherichia-Shigella	14	37	6	2	34	135	43	22	49	62	0	164	26	17	4	8	2	10	5	0	5	13	2	5	0	26	2	2
Proteobacteria	Enterobacter	2	5	0	0	2	18	6	3	9	10	0	33	0	1	2	0	0	1	1	0	1	1	0	0	0	4	0	1
Proteobacteria	Trabulsiella	1	2	1	0	1	1	1	0	0	1	0	1	3	0	0	0	0	0	1	0	0	0	0	0	0	0	0	0
Proteobacteria	Citrobacter	1	0	0	0	0	10	1	2	3	2	0	11	0	0	0	1	0	3	0	0	0	2	0	0	0	2	0	0
Proteobacteria	Klebsiella	1	1	0	1	1	14	2	2	26	28	0	26	1	2	0	1	1	1	1	0	1	0	0	0	0	6	0	0
Proteobacteria	Yersinia	2	0	0	0	0	6	2	1	3	0	0	3	0	0	1	0	0	1	0	0	0	0	0	0	0	0	0	0
Proteobacteria	Izhakiella	1	0	0	0	0	0	0	0	0	0	0	0	0	0	0	0	0	0	0	0	0	0	0	0	0	0	0	0
Proteobacteria	Hafnia-Obesumbacterium	1	0	0	0	0	0	1	0	0	2	0	1	0	0	0	0	0	0	0	0	0	0	0	0	0	0	0	0
Proteobacteria	Candidatus Benitsuchiphilus	1	0	0	0	0	1	1	0	0	1	0	9	1	0	0	0	0	1	0	0	1	0	0	0	0	0	0	0
Proteobacteria	Shewanella	5	0	0	4	0	2	0	0	0	0	0	0	0	0	0	0	0	0	1	0	0	0	0	0	0	1	0	0
Proteobacteria	Alteromonas	2	42	6	9	3	10	9	9	23	7	0	60	10	5	1	1	0	14	4	2	5	2	1	12	0	1	1	0
Proteobacteria	Marinobacter	2	1	18	19	35	4	0	2	3	6	0	4	5	0	0	0	211	0	0	67	2	2	0	0	0	0	0	0
Proteobacteria	Colwellia	1	0	0	0	0	0	1	0	0	0	0	1	0	0	0	0	0	0	0	0	0	0	0	0	0	0	0	0
Proteobacteria	Pseudoalteromonas	1	6	1	0	2	7	3	0	22	4	0	13	8	2	3	1	2	0	0	3	1	0	0	0	0	0	0	1
Proteobacteria	Haemophilus	4	2	0	4	2	1	1	1	1	1	0	0	2	1	0	0	3	0	2	1	0	0	0	0	0	0	0	1
Proteobacteria	Aggregatibacter	1	0	0	0	0	0	0	0	0	1	0	0	0	0	0	0	0	0	0	0	0	0	0	0	0	0	0	0
Proteobacteria	Actinobacillus	1	1	0	1	0	0	0	0	1	1	0	1	0	0	0	0	1	0	0	1	0	0	0	0	0	0	0	0
Proteobacteria	Ursidibacter	1	0	0	0	0	3	1	0	0	0	0	4	0	0	1	0	0	0	0	0	0	0	0	0	0	0	0	0
Proteobacteria	Succinivibrionaceae UCG-001	4	35	0	0	1	5	1	2	17	2	0	68	1	2	0	0	0	1	3	0	0	0	0	0	0	2	0	0
Proteobacteria	Succinivibrionaceae UCG-002	1	1	1	0	0	1	1	0	3	1	0	7	0	0	0	0	0	0	0	0	0	0	0	0	0	1	0	0
Proteobacteria	Stenotrophomonas	4	6	0	15	7	61	1	1	15	7	0	4516	3	2	125	0	33	1	0	1	1	2	0	48	0	2	0	1
Proteobacteria	Ahniella	1	0	0	0	0	0	0	0	1	0	0	0	0	1	0	0	0	0	0	0	0	0	0	0	0	0	0	0
Proteobacteria	Woeseia	2	0	0	0	0	3	4	0	1	1	0	3	0	0	1	1	0	0	0	0	0	1	0	4	0	0	0	0
Proteobacteria	SUP05 cluster	1	0	0	0	0	2	0	0	0	1	0	1	0	0	0	1	0	0	0	0	1	0	0	0	0	0	0	0
Proteobacteria	Thiomicrorhabdus	1	6	3	4	2	1	1	0	4	5	0	19	1	1	0	0	4	0	2	2	0	0	0	6	0	2	0	0
Proteobacteria	Acidibacter	1	32	0	0	1	0	2	0	1	2	0	5	1	5	0	0	0	0	4	0	0	0	0	1	0	4	0	0
Proteobacteria	Mesorhizobium	119	1365	1730	3014	9	167	117	64	88	370	0	1313	220	234	1	4	3	6	50	6	4	7	2	182	1	73	2	2
Proteobacteria	Bartonella	1	2	0	1	0	0	0	0	1	0	0	1	0	0	0	0	0	0	0	0	0	0	0	2	0	0	0	0
Proteobacteria	Allorhizobium-Neorhizobium-Pararhizobium-Rhizobium	1	19	3	3	3	2	1	0	2	3	0	7	3	4	1	1	2	0	0	0	0	1	0	2	0	1	0	0
Proteobacteria	Bradyrhizobium	2	0	0	0	0	1	0	0	0	0	0	0	0	0	0	0	1	0	0	0	1	0	0	0	0	0	0	0
Proteobacteria	Labrys	1	0	0	0	0	0	0	0	0	0	0	0	0	0	0	0	0	0	0	0	0	0	0	0	0	0	0	0
Proteobacteria	Brevundimonas	44	130	0	2	1	38	20	12	107	59	0	345	33	34	0	0	2	2	19	2	1	0	1	45	1	14	0	0
Proteobacteria	Novosphingobium	1	0	14	0	0	1	1	0	0	1	0	0	1	1	0	0	0	0	1	0	0	0	0	1	0	0	0	0
Proteobacteria	Erythrobacter	1	10	5	8	3	2	1	1	1	0	0	3	2	1	2	1	2	3	0	2	0	1	0	0	0	3	2	0
Proteobacteria	Tistlia	1	15	8	7	3	2	1	0	2	1	0	10	2	4	0	0	5	2	0	1	0	0	0	0	0	3	0	0
Proteobacteria	Halomonas	0	20	79	215	0	13	8	2	8	8	0	62	7	1	0	0	0	3	5	0	1	2	2	0	0	1	0	1
Proteobacteria	Carnimonas	0	1	0	0	0	0	0	0	0	1	0	6	0	1	0	0	0	0	0	0	0	1	0	0	0	0	0	0
Proteobacteria	Marinomonas	0	0	1	1	0	0	0	0	0	1	0	1	0	0	0	0	0	0	0	0	0	0	0	0	0	0	0	0
Proteobacteria	MND1	0	0	3	0	0	0	0	0	1	1	0	1	0	0	0	0	0	0	0	0	0	0	0	0	0	0	0	0
Proteobacteria	Dechloromonas	0	3	1	1	6	12	4	5	3	32	0	22	2	3	0	0	0	0	1	0	0	0	0	0	0	0	0	0
Proteobacteria	Z-35	0	0	0	0	0	0	0	0	0	1	0	0	0	0	0	0	0	0	0	0	0	0	0	0	0	0	0	0
Proteobacteria	Candidatus Accumulibacter	0	0	0	0	0	1	1	0	1	1	0	2	0	0	0	0	0	0	0	0	0	0	0	0	0	0	0	0
Proteobacteria	Denitratisoma	0	0	0	0	0	1	0	1	0	1	0	0	0	0	0	0	0	0	0	0	0	1	0	0	0	0	0	0
Proteobacteria	Rhodoferax	0	0	0	0	0	0	0	0	0	1	0	1	1	0	0	0	0	1	0	0	0	0	0	0	0	0	0	0
Proteobacteria	Ralstonia	0	0	0	1	7	1	0	1	0	2	0	6	1	1	1	0	0	5	1	0	0	1	0	0	0	1	0	0
Proteobacteria	Lautropia	0	0	0	0	0	3	1	0	1	1	0	1	0	0	0	0	0	0	0	0	0	0	0	0	0	0	0	0
Proteobacteria	Sideroxydans	0	0	0	1	0	0	0	0	0	3	0	2	0	0	1	0	1	0	0	0	0	0	0	0	0	0	0	0
Proteobacteria	Undibacterium	0	0	1	3	5	0	0	0	0	1	0	0	0	0	0	0	0	0	0	0	0	0	0	0	0	0	0	0
Proteobacteria	Janthinobacterium	0	0	0	0	0	0	0	0	0	1	0	0	0	0	0	0	1	0	0	1	0	1	0	0	0	0	0	0
Proteobacteria	Parasutterella	0	0	0	0	0	0	0	2	0	1	0	2	0	0	0	1	0	2	0	0	1	0	0	0	0	4	0	0
Proteobacteria	Snodgrassella	0	0	0	0	0	0	0	0	1	1	0	0	0	0	0	0	0	0	0	0	0	0	0	0	0	0	0	0
Proteobacteria	Salmonella	0	0	0	0	0	6	0	0	10	6	0	6	0	1	0	0	0	0	0	0	0	0	0	0	0	0	0	0
Proteobacteria	Pseudocitrobacter	0	0	0	0	0	20	4	0	0	2	0	3	0	4	0	0	0	0	0	0	0	1	0	0	0	2	0	0
Proteobacteria	Cronobacter	0	1	0	0	0	1	0	0	0	1	0	1	0	1	0	0	0	0	0	0	1	0	0	0	0	0	0	0
Proteobacteria	Kluyvera	0	0	0	0	1	2	0	0	1	1	0	2	0	0	0	1	0	1	0	0	0	0	0	0	0	0	0	0
Proteobacteria	Plesiomonas	0	0	0	0	0	1	0	0	0	1	0	0	0	0	0	0	0	0	0	0	0	0	0	0	0	0	0	0
Proteobacteria	Serratia	0	1	0	0	1	15	2	1	1	8	0	11	1	2	0	1	0	2	1	0	0	0	0	0	0	1	0	0
Proteobacteria	Pantoea	0	18	1	4	3	8	0	1	7	5	0	43	4	4	2	117	1447	2	2	1	354	1	0	4	0	5	0	0
Proteobacteria	Erwinia	0	0	0	0	1	0	0	0	0	1	0	0	0	0	0	0	0	0	0	0	0	0	0	0	0	0	0	0
Proteobacteria	endosymbionts	0	0	0	0	0	0	0	0	0	2	0	1	0	0	0	0	0	0	0	0	0	0	1	0	0	0	0	0
Proteobacteria	Photorhabdus	0	0	0	0	0	0	0	0	1	2	0	0	1	0	0	0	0	0	0	0	1	0	0	0	0	1	0	0
Proteobacteria	Morganella	0	0	0	0	0	1	0	0	0	1	0	0	0	1	0	0	0	0	0	0	0	0	0	0	0	0	0	0
Proteobacteria	Psychrobacter	0	5	1	3	4	5	1	1	6	2	0	16	2	1	0	0	2	0	0	2	0	0	0	0	0	1	0	0
Proteobacteria	Rheinheimera	0	1	0	0	0	0	0	2	1	1	0	1	0	1	0	0	0	0	1	0	0	1	0	0	0	2	0	0
Proteobacteria	Succinivibrio	0	2	0	0	0	7	2	0	0	3	0	5	1	0	0	0	0	1	0	0	1	0	0	0	0	1	0	0
Proteobacteria	Anaerobiospirillum	0	0	0	0	0	1	0	0	0	1	0	1	1	0	0	0	0	1	0	0	0	1	0	0	0	0	0	0
Proteobacteria	Aeromonas	0	1	3	0	1	11	2	2	1	7	0	12	0	1	0	0	1	0	0	0	0	0	0	1	0	1	0	0
Proteobacteria	Vibrio	0	1	2	1	1	8	1	0	2	5	0	11	2	0	1	0	0	1	1	2	0	0	0	0	0	1	0	2
Proteobacteria	Photobacterium	0	1	0	0	0	0	0	0	0	2	0	0	0	1	0	0	0	0	0	0	0	0	0	0	0	0	0	0
Proteobacteria	Pseudohaliea	0	1	0	0	0	4	3	0	2	7	0	6	0	0	0	0	0	1	0	0	1	0	0	0	0	3	0	0
Proteobacteria	Pasteurella	0	0	0	0	0	0	0	1	1	1	0	0	0	0	0	0	0	0	0	0	0	0	0	0	0	1	0	0
Proteobacteria	Beggiatoa	0	2	0	0	0	2	0	2	2	4	0	7	0	0	0	0	0	0	0	0	0	0	0	0	0	0	0	0
Proteobacteria	Legionella	0	1	0	1	0	4	0	2	1	3	0	3	0	0	0	0	0	0	1	0	0	1	0	0	0	1	0	0
Proteobacteria	Fangia	0	0	0	0	0	0	0	0	0	2	0	2	0	0	0	0	0	0	0	0	0	0	0	0	0	0	0	0
Proteobacteria	Aquicella	0	0	0	0	0	1	0	0	3	2	0	4	0	0	0	0	0	0	0	0	0	0	0	0	0	0	0	0
Proteobacteria	Thiovirga	0	1	3	2	0	8	4	0	7	2	0	9	6	0	2	0	0	2	2	0	2	0	0	0	0	3	1	0
Proteobacteria	Thiothrix	0	1	1	0	0	1	0	0	3	2	0	4	1	1	0	1	0	0	0	0	0	0	0	0	0	0	0	0
Proteobacteria	Coxiella	0	0	0	0	1	0	0	0	0	1	0	6	0	0	0	0	0	1	1	0	0	0	0	0	0	0	0	0
Proteobacteria	Piscirickettsia	0	1	0	0	0	0	0	1	0	1	0	0	0	0	0	0	0	0	0	0	1	0	0	0	0	0	0	0
Proteobacteria	Hyphomicrobium	0	1	0	1	0	2	2	0	0	1	0	1	2	0	1	0	0	1	0	0	0	0	1	0	0	0	0	0
Proteobacteria	Starkeya	0	0	0	0	0	0	1	0	0	1	0	0	0	0	0	0	0	0	0	0	0	0	0	0	0	0	0	0
Proteobacteria	Sulfitobacter	0	0	0	0	0	3	2	0	3	5	0	2	0	0	0	0	0	0	0	0	0	0	0	0	0	1	0	0
Proteobacteria	Rhodobacter	0	0	0	1	0	0	0	1	0	1	0	0	0	0	0	0	0	0	0	0	0	0	0	0	0	0	0	0
Proteobacteria	Clade Ia	0	0	0	0	0	1	0	0	0	1	0	0	0	0	0	0	1	0	0	0	0	0	0	0	0	0	0	0
Proteobacteria	Roseospira	0	1	0	0	0	2	2	1	2	3	0	5	1	1	0	0	0	0	0	0	0	0	0	0	0	1	0	0
Proteobacteria	Rickettsia	0	5	3	2	0	1	0	0	0	1	0	0	1	0	0	0	0	0	0	0	0	0	0	0	0	2	0	0
Proteobacteria	Sphingobium	0	0	19	1	0	0	0	0	0	1	0	1	0	0	0	0	0	0	0	1	0	0	0	0	0	0	0	0
Proteobacteria	Rubritepida	0	0	0	0	0	0	0	0	0	1	0	0	0	0	0	0	0	0	0	0	0	0	0	0	0	0	0	0
Proteobacteria	Acidithiobacillus	0	0	0	0	0	0	0	0	1	0	1	1	0	0	0	0	0	0	0	0	0	0	0	0	0	0	0	0
Proteobacteria	Thermomonas	0	2	0	0	0	0	0	0	0	0	0	3	0	0	0	0	0	0	0	0	0	0	0	0	0	0	0	0
Proteobacteria	Arenimonas	0	0	0	0	0	0	0	0	0	0	0	1	0	0	0	0	0	0	0	0	0	0	0	0	0	0	0	0
Proteobacteria	Luteimonas	0	0	0	0	0	0	1	0	0	0	0	1	1	0	0	0	0	0	2	0	0	0	0	3	0	0	0	0
Proteobacteria	Frateuria	0	1	3	2	8	1	0	0	0	0	0	56	0	0	0	0	1	0	0	0	0	0	0	0	0	0	0	0
Proteobacteria	Rhodanobacter	0	0	0	0	6	0	0	0	0	0	0	1	0	0	0	0	0	0	0	0	0	0	0	0	0	0	0	0
Proteobacteria	Alcaligenes	0	0	0	0	0	1	0	1	0	0	0	2	0	0	0	0	0	0	0	1	0	0	0	0	0	0	0	0
Proteobacteria	Limnohabitans	0	0	0	1	3	0	0	0	0	0	0	5	0	0	0	0	0	0	0	0	0	0	0	0	0	0	0	0
Proteobacteria	Ramlibacter	0	2	0	1	1	0	0	0	2	0	0	3	0	1	0	0	0	0	0	0	0	0	0	0	0	0	0	0
Proteobacteria	Pelomonas	0	0	0	0	0	0	1	0	0	0	0	1	1	0	0	0	0	0	0	0	1	0	0	0	0	0	0	0
Proteobacteria	Leptothrix	0	1	0	0	0	0	0	0	0	0	0	1	0	0	0	0	0	0	0	0	0	0	0	0	0	0	0	0
Proteobacteria	Zoogloea	0	0	0	0	0	0	0	0	0	0	0	1	0	0	0	0	0	0	0	0	0	0	0	0	0	0	0	0
Proteobacteria	Azoarcus	0	0	0	1	0	0	0	0	0	0	0	1	0	0	0	0	0	0	0	0	0	0	0	0	0	0	0	0
Proteobacteria	Conchiformibius	0	0	0	0	0	0	0	0	0	0	0	1	0	0	0	0	0	0	0	0	0	0	0	0	0	1	0	0
Proteobacteria	OM43 clade	0	1	0	0	1	1	0	0	2	0	0	2	1	0	0	0	0	0	0	0	0	0	0	0	0	1	0	0
Proteobacteria	Methylotenera	0	0	0	0	0	0	0	0	0	0	0	1	0	0	0	0	0	0	0	0	0	0	0	0	0	0	0	0
Proteobacteria	Endozoicomonas	0	0	0	0	0	0	0	0	3	0	0	4	0	0	0	0	0	0	0	0	1	0	0	3	0	0	0	0
Proteobacteria	Alcanivorax	0	0	1	0	0	0	0	0	0	0	0	2	0	0	0	0	0	0	0	0	0	0	0	0	0	0	0	0
Proteobacteria	Reinekea	0	0	0	0	0	0	1	0	0	0	0	1	0	0	0	0	0	1	0	0	0	0	0	0	0	0	0	0
Proteobacteria	Azotobacter	0	0	0	0	0	0	0	0	0	0	0	3	0	0	0	0	0	0	0	0	0	0	0	0	0	0	0	0
Proteobacteria	Kosakonia	0	0	0	0	0	1	0	0	0	0	0	3	0	0	0	0	0	0	0	0	0	0	0	0	0	0	0	0
Proteobacteria	Shimwellia	0	0	0	0	0	0	0	0	0	0	0	1	0	0	0	0	0	0	0	0	0	0	0	0	0	1	0	0
Proteobacteria	Buchnera	0	0	0	0	0	2	0	0	0	0	0	2	0	0	0	0	0	0	0	0	0	0	1	0	0	0	0	0
Proteobacteria	Providencia	0	0	0	0	0	0	0	0	0	0	0	1	1	0	0	0	0	0	0	0	0	0	0	0	0	0	0	0
Proteobacteria	Incertae Sedis	0	0	0	0	0	0	0	0	0	0	0	1	0	0	0	0	0	0	0	0	0	0	0	0	0	0	0	0
Proteobacteria	Rahnella1	0	0	0	0	0	1	0	0	0	0	0	1	0	0	0	0	0	0	0	0	0	0	0	0	0	0	0	0
Proteobacteria	Edwardsiella	0	0	0	0	0	0	0	0	0	0	0	1	0	0	0	0	0	0	0	0	0	0	0	0	0	0	0	0
Proteobacteria	Pectobacterium	0	0	0	0	0	0	0	0	0	0	0	1	0	0	0	0	0	0	0	0	0	0	0	0	0	0	0	0
Proteobacteria	Sodalis	0	1	0	0	0	0	0	0	0	0	0	1	0	0	0	0	0	0	0	0	0	0	0	0	0	0	0	0
Proteobacteria	Paraglaciecola	0	0	0	0	0	0	0	0	0	0	0	1	0	0	0	0	0	0	0	0	0	0	0	0	0	0	0	0
Proteobacteria	Idiomarina	0	1	0	0	0	0	0	0	0	0	0	1	0	0	0	0	0	0	0	0	0	0	0	0	0	0	0	0
Proteobacteria	Salinivibrio	0	0	0	0	0	0	0	0	0	0	0	7	0	0	0	0	0	0	0	0	0	0	0	0	0	0	0	0
Proteobacteria	Mannheimia	0	0	0	0	0	0	0	0	0	0	0	6	0	0	0	0	0	0	0	0	0	0	0	0	0	0	0	0
Proteobacteria	Phocoenobacter	0	1	0	0	0	0	0	0	0	0	0	2	0	0	0	0	0	0	0	0	0	0	0	0	0	0	0	0
Proteobacteria	BD1-7 clade	0	0	0	0	0	0	0	0	0	0	0	1	0	0	0	0	0	0	0	0	0	0	0	0	0	0	0	0
Proteobacteria	Francisella	0	0	0	0	0	0	2	0	0	0	0	1	0	0	0	0	0	0	0	0	0	0	0	0	0	0	0	0
Proteobacteria	Methylophaga	0	0	0	0	0	0	0	0	0	0	0	2	1	0	0	0	0	0	0	0	0	0	0	0	0	0	0	0
Proteobacteria	Nitrococcus	0	0	0	0	0	0	0	0	0	0	0	1	0	0	0	0	0	0	0	0	0	0	0	0	0	0	0	0
Proteobacteria	Methylobacter	0	0	0	0	0	0	0	0	0	0	0	1	0	0	0	0	0	0	0	0	0	0	0	0	0	0	0	0
Proteobacteria	Arenicella	0	0	0	0	0	0	0	0	0	0	0	1	0	0	0	0	0	0	0	0	0	0	0	0	0	1	0	0
Proteobacteria	Ensifer	0	0	0	1	0	1	2	0	2	0	0	2	0	0	0	0	0	0	0	0	1	0	0	0	0	0	0	0
Proteobacteria	Nitratireductor	0	0	0	0	0	0	1	0	0	0	0	1	0	0	0	0	0	0	0	0	0	0	0	0	0	0	0	0
Proteobacteria	Neorhizobium	0	0	0	0	0	0	0	0	0	0	0	1	0	0	0	0	0	0	0	0	0	0	0	1	0	0	0	0
Proteobacteria	Bauldia	0	2	2	4	1	0	0	1	1	0	0	3	0	0	0	0	0	1	0	1	0	0	0	0	0	0	0	0
Proteobacteria	Methylorosula	0	0	0	0	0	0	0	0	0	0	0	1	0	0	0	0	0	0	0	0	0	0	0	0	0	0	0	0
Proteobacteria	Pseudovibrio	0	1	0	1	0	1	0	0	1	0	0	1	1	0	0	0	0	0	0	0	0	0	0	0	0	0	0	0
Proteobacteria	Devosia	0	1	0	0	0	1	1	0	0	0	0	1	1	2	0	0	1	1	0	0	1	0	0	0	0	0	0	0
Proteobacteria	Ascidiaceihabitans	0	1	0	0	0	1	0	0	1	0	0	3	0	0	0	0	0	0	0	0	0	0	0	0	0	0	1	0
Proteobacteria	Paracoccus	0	2	0	0	1	0	0	0	0	0	0	2	0	0	0	0	0	0	0	0	0	0	0	0	0	0	0	0
Proteobacteria	Rhodovulum	0	0	0	0	0	0	0	0	0	0	0	1	0	0	0	0	0	0	0	0	0	0	0	0	0	0	0	0
Proteobacteria	Limibaculum	0	1	0	1	0	0	0	0	0	0	0	1	0	0	0	0	0	0	0	0	0	0	0	0	0	0	0	0
Proteobacteria	Roseovarius	0	1	0	0	0	0	0	0	0	0	0	1	0	0	0	0	0	0	0	0	0	0	0	0	0	0	0	0
Proteobacteria	Planktomarina	0	3	0	0	0	1	0	0	0	0	0	1	0	1	0	0	0	0	0	0	0	0	0	1	0	0	0	0
Proteobacteria	Ellin6055	0	0	1	0	0	0	0	0	0	0	0	17	0	0	0	0	0	0	0	0	0	0	0	0	0	0	0	0
Proteobacteria	Porphyrobacter	0	1	4	6	0	0	1	0	0	0	0	2	1	0	0	0	0	0	0	0	0	0	0	0	0	1	0	0
Proteobacteria	Clade Ib	0	0	0	0	0	0	0	0	0	0	0	3	0	0	0	0	1	0	0	0	0	0	0	1	0	0	0	0
Proteobacteria	Magnetovibrio	0	0	0	0	0	1	1	0	0	0	0	1	0	0	0	0	0	0	0	0	0	0	0	0	0	0	0	0
Proteobacteria	Acetobacter	0	4	0	0	0	0	0	0	1	0	0	2	1	1	0	0	0	0	0	1	0	0	0	0	0	0	0	0
Proteobacteria	Commensalibacter	0	0	0	0	0	0	0	0	0	0	0	2	0	0	0	0	1	0	0	0	0	0	0	0	0	0	0	0
Proteobacteria	Reyranella	0	1	0	0	0	1	0	0	0	0	0	1	0	0	0	0	0	0	0	0	0	0	0	0	0	0	0	0
Proteobacteria	Candidimonas	0	0	0	0	0	0	0	0	0	0	0	0	2	2	0	0	0	0	0	0	0	0	0	0	0	0	0	0
Proteobacteria	Herbaspirillum	0	0	0	0	0	0	0	0	0	0	0	0	1	0	0	0	0	0	0	0	0	0	0	0	0	0	0	0
Proteobacteria	Lysobacter	0	0	0	0	0	0	0	0	0	0	0	0	1	0	0	0	0	0	0	0	0	0	0	0	0	0	0	0
Proteobacteria	Cellvibrio	0	0	0	0	0	1	0	0	0	0	0	0	1	0	0	0	0	0	0	0	0	0	0	0	0	0	0	0
Proteobacteria	Rickettsiella	0	0	0	0	0	0	0	0	0	0	0	0	1	0	0	0	0	0	0	0	0	0	0	0	0	0	0	0
Proteobacteria	Thiohalophilus	0	0	0	0	0	0	0	0	0	0	0	0	1	0	0	0	0	0	0	0	0	0	0	0	0	0	0	0
Proteobacteria	Komagataeibacter	0	0	0	0	0	0	0	0	0	0	0	0	2	0	0	0	0	0	0	0	0	0	0	0	0	0	0	0
Proteobacteria	Sulfuritalea	0	1	0	0	1	0	0	0	0	0	0	0	0	1	0	0	0	0	0	0	0	0	0	0	0	0	0	0
Proteobacteria	Neisseria	0	1	0	1	4	0	1	0	2	0	0	0	0	1	0	1	1	0	0	0	0	1	0	0	0	1	0	1
Proteobacteria	Pseudoxanthomonas	0	0	0	0	0	1	0	0	0	0	0	0	0	1	0	0	0	0	0	0	0	0	0	0	0	0	0	0
Proteobacteria	Otariodibacter	0	0	0	0	0	0	0	0	0	0	0	0	0	1	0	0	0	0	0	0	0	0	0	0	0	0	0	0
Proteobacteria	Halofilum	0	0	0	0	0	0	0	0	0	0	0	0	0	1	0	0	0	0	0	0	0	0	0	0	0	0	0	0
Proteobacteria	Verminephrobacter	0	0	0	0	0	0	0	0	0	0	0	0	0	0	0	0	1	0	0	0	0	0	0	0	0	0	0	0
Proteobacteria	Cupriavidus	0	0	2	0	2	0	0	0	0	0	0	0	0	0	0	0	4	0	0	0	0	0	0	0	0	0	0	1
Proteobacteria	Duganella	0	0	0	1	1	0	0	0	0	0	0	0	0	0	0	0	1	0	0	0	0	0	0	0	0	0	0	0
Proteobacteria	Taylorella	0	0	0	0	0	0	0	0	0	0	0	0	0	0	0	0	1	0	0	0	0	0	0	0	0	0	0	0
Proteobacteria	Tolumonas	0	0	0	0	0	0	0	0	0	0	0	0	0	0	0	0	1	0	0	1	0	0	0	0	0	0	0	0
Proteobacteria	Candidatus Anadelfobacter	0	0	0	0	0	0	0	0	0	0	0	0	0	0	0	0	1	0	0	0	0	0	0	0	0	0	0	0
Proteobacteria	Roseibaca	0	0	0	0	0	0	0	0	0	0	0	0	0	0	0	0	1	0	0	0	0	0	0	0	0	0	0	0
Proteobacteria	Skermanella	0	0	0	0	0	0	0	0	0	0	0	0	0	0	0	0	1	0	0	0	0	0	0	0	0	0	0	0
Proteobacteria	FukuN57	0	0	0	0	0	0	0	0	0	0	0	0	0	0	0	0	0	1	0	0	0	0	0	0	0	0	0	0
Proteobacteria	Hydrogenophilus	0	0	0	0	0	0	0	0	0	0	0	0	0	0	0	0	0	0	1	0	0	0	0	0	0	0	0	0
Proteobacteria	Roseateles	0	0	0	0	0	0	0	0	0	0	0	0	0	0	0	0	0	0	2	0	0	2	0	0	0	0	0	0
Proteobacteria	Thioalkalispira-Sulfurivermis	0	0	0	0	0	0	0	0	0	0	0	0	0	0	0	0	0	0	2	0	0	0	0	0	0	0	0	0
Proteobacteria	Microvirga	0	0	0	0	0	0	0	0	0	0	0	0	0	0	0	0	0	0	2	0	0	0	0	0	0	0	0	0
Proteobacteria	Methylobacterium-Methylorubrum	0	1	2	0	1	0	0	0	0	0	0	0	0	0	0	0	0	0	1	0	0	0	0	2	0	0	0	0
Proteobacteria	Ruegeria	0	0	0	0	0	0	0	0	0	0	0	0	0	0	0	0	0	0	1	0	0	0	0	0	0	0	0	0
Proteobacteria	Halioglobus	0	1	0	0	1	0	0	0	0	0	0	0	0	0	0	0	0	0	0	0	0	0	0	0	0	0	0	0
Proteobacteria	Povalibacter	0	1	0	0	0	1	0	0	1	0	0	0	0	0	0	0	0	0	0	0	0	0	0	0	0	0	0	0
Proteobacteria	Chelativorans	0	1	0	1	0	0	0	0	0	0	0	0	0	0	0	0	0	0	0	0	0	0	0	0	0	0	0	0
Proteobacteria	Ochrobactrum	0	1	0	0	0	0	0	0	0	0	0	0	0	0	0	0	0	0	0	0	0	0	0	0	0	0	0	0
Proteobacteria	Rubellimicrobium	0	2	1	0	0	0	0	0	0	0	0	0	0	0	0	0	0	0	0	0	0	0	0	0	0	0	0	0
Proteobacteria	Albidovulum	0	1	0	0	0	0	0	0	0	0	0	0	0	0	0	0	0	0	0	0	0	0	0	0	0	0	0	0
Proteobacteria	Roseobacter clade NAC11-7 lineage	0	1	1	0	1	0	0	0	0	0	0	0	0	0	0	0	0	0	0	0	0	0	0	0	0	0	0	0
Proteobacteria	Sphingomonas	0	1	144	2	7	1	0	1	1	0	0	0	0	0	0	0	0	0	0	0	1	0	0	0	0	0	0	0
Proteobacteria	Magnetospira	0	3	0	0	0	0	0	0	0	0	0	0	0	0	0	0	0	0	0	0	0	0	0	0	0	0	0	0
Proteobacteria	Nicoletella	0	0	0	0	0	0	0	0	0	0	0	0	0	0	0	0	0	0	0	1	0	0	0	0	0	0	0	0
Proteobacteria	Aquimonas	0	0	2	1	1	0	0	0	0	0	0	0	0	0	0	0	0	0	0	1	0	0	0	0	0	0	0	0
Proteobacteria	Altererythrobacter	0	0	14	0	0	0	0	0	0	0	0	0	0	0	0	0	0	0	0	1	0	0	0	0	0	1	1	0
Proteobacteria	PMMR1	0	0	0	0	0	0	0	0	0	0	0	0	0	0	0	0	0	0	0	1	0	0	0	0	0	0	0	0
Proteobacteria	Limnobacter	0	0	0	0	0	0	0	0	0	0	0	0	0	0	0	0	0	0	0	0	0	1	0	0	0	0	0	0
Proteobacteria	Pelistega	0	0	0	0	0	0	0	1	0	0	0	0	0	0	0	0	0	0	0	0	0	0	0	1	0	0	0	0
Proteobacteria	Polynucleobacter	0	0	1	0	1	0	0	0	0	0	0	0	0	0	0	0	0	0	0	0	0	0	0	1	0	0	0	0
Proteobacteria	Xanthomonas	0	0	0	0	0	0	0	0	0	0	0	0	0	0	0	0	0	0	0	0	0	0	0	1	0	0	0	0
Proteobacteria	Pseudorhodoplanes	0	0	0	0	0	0	0	0	0	0	0	0	0	0	0	0	0	0	0	0	0	0	0	2	0	0	0	0
Proteobacteria	Methylomicrobium	0	0	0	0	1	0	0	0	0	0	0	0	0	0	0	0	0	0	0	0	0	0	0	0	0	1	0	0
Proteobacteria	Kiloniella	0	0	0	2	0	0	0	0	0	0	0	0	0	0	0	0	0	0	0	0	0	0	0	0	0	1	0	0
Proteobacteria	Sphingopyxis	0	0	4	0	0	0	0	0	0	0	0	0	0	0	0	0	0	0	0	0	0	0	0	0	0	0	0	0
Proteobacteria	Sphingosinicella	0	0	1	0	0	0	0	0	0	0	0	0	0	0	0	0	0	0	0	0	0	0	0	0	0	0	0	0
Proteobacteria	Dinoroseobacter	0	0	18	0	0	0	0	0	0	0	0	0	0	0	0	0	0	0	0	0	0	0	0	0	0	0	0	0
Proteobacteria	Pacificibacter	0	0	1	0	0	0	0	0	0	0	0	0	0	0	0	0	0	0	0	0	0	0	0	0	0	0	0	0
Proteobacteria	Candidatus Jidaibacter	0	0	1	0	0	0	0	0	0	0	0	0	0	0	0	0	0	0	0	0	0	0	0	0	0	0	0	0
Proteobacteria	Magnetospirillum	0	0	1	0	0	0	0	0	0	0	0	0	0	0	0	0	0	0	0	0	0	0	0	0	0	0	0	0
Proteobacteria	Brachymonas	0	0	1	0	1	0	0	0	0	0	0	0	0	0	0	0	0	0	0	0	0	0	0	0	0	0	0	0
Proteobacteria	Alysiella	0	0	1	0	0	0	0	0	0	0	0	0	0	0	0	0	0	0	0	0	0	0	0	0	0	0	0	0
Proteobacteria	wb1-P19	0	0	1	0	0	0	0	0	0	0	0	0	0	0	0	0	0	0	0	0	0	0	0	0	0	0	0	0
Proteobacteria	Mariprofundus	0	0	1	0	0	0	0	0	0	0	0	0	0	0	0	0	0	0	0	0	0	0	0	0	0	0	0	0
Proteobacteria	Roseomonas	0	0	0	3	0	0	0	0	0	0	0	0	0	0	0	0	0	0	0	0	0	0	0	0	0	0	0	0
Proteobacteria	Roseococcus	0	0	0	1	0	0	0	0	0	0	0	0	0	0	0	0	0	0	0	0	0	0	0	0	0	0	0	0
Proteobacteria	Aestuariicoccus	0	0	0	1	0	0	0	0	0	0	0	0	0	0	0	0	0	0	0	0	0	0	0	0	0	0	0	0
Proteobacteria	Azospirillum	0	0	0	3	0	0	0	0	0	0	0	0	0	0	0	0	0	0	0	0	0	0	0	0	0	0	0	0
Proteobacteria	Kangiella	0	0	0	1	1	0	0	0	0	0	0	0	0	0	0	0	0	0	0	0	0	0	0	0	0	0	0	0
Proteobacteria	Paucibacter	0	0	0	1	0	0	0	0	0	0	0	0	0	0	0	0	0	0	0	0	0	0	0	0	0	0	0	0
Proteobacteria	Diaphorobacter	0	0	0	1	3	0	0	0	0	0	0	0	0	0	0	0	0	0	0	0	0	0	0	0	0	0	0	0
Proteobacteria	Candidatus Tremblaya	0	0	0	1	0	0	0	0	0	0	0	0	0	0	0	0	0	0	0	0	0	0	0	0	0	0	0	0
Proteobacteria	Catenovulum	0	0	0	1	0	0	0	0	0	0	0	0	0	0	0	0	0	0	0	0	0	0	0	0	0	0	0	0
Proteobacteria	Lelliottia	0	0	0	1	0	0	0	0	0	0	0	0	0	0	0	0	0	0	0	0	0	0	0	0	0	0	0	0
Proteobacteria	IheB2-31	0	0	0	1	0	0	0	0	0	0	0	0	0	0	0	0	0	0	0	0	0	0	0	0	0	0	0	0
Proteobacteria	pLW-20	0	0	0	4	0	0	0	0	0	0	0	0	0	0	0	0	0	0	0	0	0	0	0	0	0	0	0	0
Proteobacteria	Zobellella	0	0	0	1	0	1	0	0	0	0	0	0	0	0	0	0	0	0	0	0	0	0	0	0	0	0	0	0
Proteobacteria	Simplicispira	0	0	0	0	1	0	0	0	0	0	0	0	0	0	0	0	0	0	0	0	0	0	0	0	0	0	0	0
Proteobacteria	Hylemonella	0	0	0	0	1	0	0	0	0	0	0	0	0	0	0	0	0	0	0	0	0	0	0	0	0	0	0	0
Proteobacteria	Variovorax	0	0	0	0	1	0	0	0	0	0	0	0	0	0	0	0	0	0	0	0	0	0	0	0	0	0	0	0
Proteobacteria	Azospira	0	0	0	0	1	0	0	0	0	0	0	0	0	0	0	0	0	0	0	0	0	0	0	0	0	0	0	0
Proteobacteria	Kingella	0	0	0	0	1	0	0	0	0	0	0	0	0	0	0	0	0	0	0	0	0	0	0	0	0	0	0	0
Proteobacteria	Chromobacterium	0	0	0	0	1	0	0	0	0	0	0	0	0	0	0	0	0	0	0	0	0	0	0	0	0	0	0	0
Proteobacteria	Dyella	0	0	0	0	1	0	0	0	1	0	0	0	0	0	0	0	0	0	0	0	0	0	0	0	0	0	0	0
Proteobacteria	Luteibacter	0	0	0	0	1	0	0	0	0	0	0	0	0	0	0	0	0	0	0	0	0	0	0	0	0	0	0	0
Proteobacteria	Candidatus Tenderia	0	0	0	0	1	0	0	0	0	0	0	0	0	0	0	0	0	0	0	0	0	0	0	0	0	0	0	0
Proteobacteria	Halochromatium	0	0	0	0	1	0	0	0	0	0	0	0	0	0	0	0	0	0	0	0	0	0	0	0	0	0	0	0
Proteobacteria	Candidatus Hodgkinia	0	0	0	0	1	0	0	0	0	0	0	0	0	0	0	0	0	0	0	0	0	0	0	0	0	0	0	0
Proteobacteria	Iodidimonas	0	0	0	0	1	0	0	0	0	0	0	0	0	0	0	0	0	0	0	0	0	0	0	0	0	0	0	0
Proteobacteria	Candidatus Paracaedibacter	0	0	0	0	1	0	0	0	0	0	0	0	0	0	0	0	0	0	0	0	0	0	0	0	0	0	0	0
Proteobacteria	Acidiphilium	0	0	0	0	1	0	0	0	0	0	0	0	0	0	0	0	0	0	0	0	0	0	0	0	0	0	0	0
Proteobacteria	Halospina	0	0	0	0	0	1	0	0	0	0	0	0	0	0	0	0	0	0	0	0	0	0	0	0	0	0	0	0
Proteobacteria	Marinobacterium	0	0	0	0	0	1	0	0	0	0	0	0	0	0	0	0	0	0	0	0	0	0	0	0	0	0	0	0
Proteobacteria	Castellaniella	0	0	0	0	0	1	0	0	0	0	0	0	0	0	0	0	0	0	0	0	0	0	0	0	0	0	0	0
Proteobacteria	Hydrogenophaga	0	0	0	0	0	1	0	0	1	0	0	0	0	0	0	0	0	0	0	0	0	0	0	0	0	0	0	0
Proteobacteria	Candidatus Nasuia	0	0	0	0	0	1	1	1	0	0	0	0	0	0	0	0	0	0	0	0	0	0	0	0	0	0	0	0
Proteobacteria	Buttiauxella	0	0	0	0	0	1	1	0	0	0	0	0	0	0	0	0	0	0	0	0	0	0	0	0	0	0	0	0
Proteobacteria	Cedecea	0	0	0	0	0	1	0	0	0	0	0	0	0	0	0	0	0	0	0	0	0	0	0	0	0	0	0	0
Proteobacteria	Raoultella	0	0	0	0	0	1	0	0	0	0	0	0	0	0	0	0	0	0	0	0	0	0	0	0	0	0	0	0
Proteobacteria	Proteus	0	0	0	0	0	2	0	0	0	0	0	0	0	0	0	0	0	0	0	0	0	0	0	0	0	0	0	0
Proteobacteria	Arsenophonus	0	0	0	0	0	1	0	0	0	0	0	0	0	0	0	0	0	0	0	0	0	0	0	0	0	0	0	0
Proteobacteria	Xenorhabdus	0	0	0	0	0	1	0	0	0	0	0	0	0	0	0	0	0	0	0	0	0	0	0	0	0	0	0	0
Proteobacteria	Alishewanella	0	0	0	0	0	1	0	0	0	0	0	0	0	0	0	0	0	0	0	0	0	0	0	0	0	0	0	0
Proteobacteria	Glaciecola	0	0	0	0	0	1	0	0	0	0	0	0	0	0	0	0	0	0	0	0	0	0	0	0	0	0	0	0
Proteobacteria	Methylomonas	0	0	0	0	0	1	0	0	0	0	0	0	0	0	0	0	0	0	0	0	0	0	0	0	0	0	0	0
Proteobacteria	Litorimicrobium	0	0	0	0	0	1	2	0	0	0	0	0	0	0	0	0	0	0	0	0	0	0	0	0	0	0	0	0
Proteobacteria	Caulobacter	0	0	0	0	0	0	1	0	1	0	0	0	0	0	0	0	0	0	0	0	0	0	0	0	0	0	0	0
Proteobacteria	Cardiobacterium	0	0	0	0	0	0	0	1	0	0	0	0	0	0	0	0	0	0	0	0	0	0	0	0	0	0	0	0
Proteobacteria	Mitsuaria	0	0	0	0	0	0	0	0	1	0	0	0	0	0	0	0	0	0	0	0	0	0	0	0	0	0	0	0
Proteobacteria	Sutterella	0	0	0	0	0	0	0	0	1	0	0	0	0	0	0	0	0	0	0	0	0	0	0	0	0	0	0	0
Proteobacteria	Cobetia	0	0	0	0	0	0	0	0	1	0	0	0	0	0	0	0	0	0	0	0	0	0	0	0	0	0	0	0
Proteobacteria	Thiomicrospira	0	0	0	0	0	0	0	0	1	0	0	0	0	0	0	0	0	0	0	0	0	0	0	0	0	0	0	0
Proteobacteria	Aquamicrobium	0	0	0	0	0	0	0	0	1	0	0	0	0	0	0	0	0	0	0	0	0	0	0	0	0	0	0	0
Proteobacteria	Labrenzia	0	0	0	0	0	0	0	0	1	0	0	0	0	0	0	0	0	0	0	0	0	0	0	0	0	0	0	0
Proteobacteria	Ehrlichia	0	0	0	0	0	0	0	0	17	0	0	0	0	0	0	0	0	0	0	0	0	0	0	0	0	0	0	0
Proteobacteria	Anaplasma	0	0	0	0	0	0	0	0	1	0	0	0	0	0	0	0	0	0	0	0	0	0	0	0	0	0	0	0
Proteobacteria	Roseivivax	0	0	0	0	0	0	0	0	1	0	0	0	0	0	0	0	0	0	0	0	0	0	0	0	0	0	0	0
SAR	Polymyxa	3	0	0	0	0	0	0	0	0	0	0	0	0	0	0	0	0	0	0	0	0	0	0	0	0	0	0	0
SAR	Bandia	0	0	0	0	0	0	0	0	0	1	0	0	0	0	0	0	0	0	0	0	0	0	0	0	0	0	0	0
SAR	Woloszynskia	0	0	0	0	0	0	0	0	0	0	0	1	0	0	0	0	0	0	0	0	0	0	0	0	0	0	0	0
SAR	Azadinium	0	0	0	0	0	0	0	0	0	0	0	1	0	0	0	0	0	0	0	0	0	0	0	0	0	0	0	0
SAR	Ammonia	0	0	2	1	3	0	0	0	0	0	0	1	0	0	0	0	4	0	0	1	0	0	0	0	0	0	0	0
SAR	Cycloposthium	0	0	0	0	0	0	0	0	1	0	0	0	3	0	0	0	0	0	0	0	0	0	0	0	0	0	0	0
SAR	Hexacontium	0	0	0	0	0	0	0	0	0	0	0	0	0	0	0	0	3	0	0	0	0	0	0	0	0	0	0	0
SAR	Lotharella	0	0	0	0	0	0	0	0	0	0	0	0	0	0	0	0	1	0	0	0	0	0	0	0	0	0	0	0
SAR	Apokeronopsis	0	0	0	0	1	0	0	0	0	0	0	0	0	0	0	0	1	0	0	0	0	0	0	0	0	0	0	0
SAR	Tintinnopsis	0	0	0	0	0	0	0	0	0	0	0	0	0	0	0	0	1	0	0	0	0	0	0	0	0	0	0	0
SAR	Spirotontonia	0	0	0	0	0	0	0	0	0	0	0	0	0	0	0	0	1	0	0	0	0	0	0	0	0	0	0	0
SAR	Epalxella	0	0	0	0	0	0	0	0	0	0	0	0	0	0	0	0	2	0	0	0	0	0	0	0	0	0	0	0
SAR	Blepharisma	0	0	0	0	0	0	0	0	0	0	0	0	0	0	0	0	1	0	0	0	0	0	0	0	0	0	0	0
SAR	Erythropsidinium	0	0	0	0	0	0	0	0	0	0	0	0	0	0	0	0	1	0	0	0	0	0	0	0	0	0	0	0
SAR	Pseudo-nitzschia	0	1	0	0	0	0	0	0	0	0	0	0	0	0	0	0	3	0	0	0	0	0	0	0	0	0	0	0
SAR	Chaetoceros	0	0	0	0	0	0	0	0	0	0	0	0	0	0	0	0	2	0	0	2	0	0	0	0	0	0	0	0
SAR	Proboscia	0	0	0	0	0	0	0	0	0	0	0	0	0	0	0	0	1	0	0	0	0	0	0	0	0	0	0	0
SAR	Blastocystis	0	0	0	0	0	0	0	0	0	0	0	0	0	0	0	0	1	0	0	0	0	0	0	0	0	0	0	0
SAR	Pleuronema	0	0	0	0	0	0	0	0	0	0	0	0	0	0	0	0	0	0	0	1	0	0	0	0	0	0	0	0
SAR	Strombidium	0	0	0	0	0	0	0	0	0	0	0	0	0	0	0	0	0	0	0	0	0	0	0	0	0	0	1	0
SAR	Parallelostrombidium	0	0	1	0	0	0	0	0	0	0	0	0	0	0	0	0	0	0	0	0	0	0	0	0	0	0	0	0
SAR	Prorocentrum	0	0	1	0	0	0	0	0	0	0	0	0	0	0	0	0	0	0	0	0	0	0	0	0	0	0	0	0
SAR	Pseudourostyla	0	0	0	14	0	0	0	0	0	0	0	0	0	0	0	0	0	0	0	0	0	0	0	0	0	0	0	0
SAR	Amoebophrya	0	0	0	1	0	0	0	0	0	0	0	0	0	0	0	0	0	0	0	0	0	0	0	0	0	0	0	0
SAR	Protocystis	0	0	0	0	1	0	0	0	0	0	0	0	0	0	0	0	0	0	0	0	0	0	0	0	0	0	0	0
SAR	Ulkenia	0	0	0	0	1	0	0	0	0	0	0	0	0	0	0	0	0	0	0	0	0	0	0	0	0	0	0	0
SAR	Platyophrya	0	0	0	0	0	1	0	0	0	0	0	0	0	0	0	0	0	0	0	0	0	0	0	0	0	0	0	0
Spirochaetota	Treponema	4	12	49	221	2	5	5	2	7	8	1	37	5	10	0	0	0	0	5	0	3	2	0	56	0	2	1	0
Spirochaetota	RBG-16-49-21	0	1	0	0	0	0	0	0	0	0	1	0	0	0	0	0	0	0	0	0	0	0	0	0	0	0	0	1
Spirochaetota	Spirochaeta 2	0	0	1	4	0	0	0	0	0	0	0	9	0	0	0	1	0	0	0	0	0	0	0	0	0	0	0	0
Spirochaetota	GWE2-31-10	0	0	0	0	0	0	0	0	0	0	0	0	0	0	0	0	0	0	0	1	0	0	0	0	0	0	0	0
Spirochaetota	Spirochaeta	0	0	0	0	0	0	0	0	0	0	0	0	0	0	0	0	0	0	0	1	0	0	0	0	0	0	0	0
Spirochaetota	Leptonema	0	0	0	0	0	0	0	0	0	0	0	0	0	0	0	0	0	0	0	0	0	0	1	0	0	0	0	0
Spirochaetota	Exilispira	0	0	0	0	0	0	0	0	0	0	0	0	0	0	0	0	0	0	0	0	0	0	0	1	0	0	0	0
Spirochaetota	Leptospira	0	0	2	0	0	0	0	0	0	0	0	0	0	0	0	0	0	0	0	0	0	0	0	0	0	0	0	0
Sumerlaeota	Sumerlaea	0	0	0	0	1	0	0	0	0	0	0	0	0	0	0	0	0	0	0	0	0	0	0	0	0	0	0	0
Synergistota	Fretibacterium	0	1	0	35	0	0	0	0	5	0	0	0	0	0	0	0	0	1	0	0	0	0	0	0	0	0	0	0
Synergistota	Aminobacterium	0	1	1	0	0	0	0	0	0	0	0	0	0	0	0	0	0	0	0	0	0	0	0	0	0	0	0	0
Thermoplasmatota	Candidatus Methanoplasma	0	1	0	0	1	0	0	1	0	1	0	1	1	0	0	0	0	0	0	3	0	1	1	0	0	0	0	2
Thermoplasmatota	Candidatus Methanomethylophilus	0	0	2	0	2	1	0	0	0	0	0	1	0	0	0	1	2	1	2	1	0	0	0	0	0	0	0	1
Thermoplasmatota	Candidatus Methanogranum	0	0	0	0	0	0	0	0	0	0	0	0	0	0	0	0	0	0	1	0	0	0	0	0	0	0	0	0
Thermotogota	Petrotoga	0	0	0	0	0	1	0	0	0	1	0	0	0	1	0	0	0	0	0	0	0	0	0	0	0	0	0	0
Verrucomicrobiota	ADurb.Bin063-1	1	0	0	0	0	0	1	0	0	0	0	0	0	0	0	0	0	0	0	0	0	0	0	0	0	1	0	0
Verrucomicrobiota	Cerasicoccus	1	0	0	0	0	0	0	0	0	0	0	0	0	0	0	0	0	0	0	0	0	0	0	0	0	0	0	0
Verrucomicrobiota	Puniceicoccus	1	0	0	0	0	0	0	0	0	0	0	0	0	0	0	0	0	0	0	0	0	0	0	0	0	0	0	0
Verrucomicrobiota	Luteolibacter	1	0	0	0	0	0	0	0	0	0	0	0	0	0	0	0	0	1	0	0	0	0	0	0	0	0	0	0
Verrucomicrobiota	Z20	2	0	0	0	0	0	0	0	0	0	0	0	0	0	0	0	0	0	0	0	0	0	0	0	0	0	0	0
Verrucomicrobiota	Candidatus Udaeobacter	0	4	0	0	0	0	1	1	0	0	0	1	0	0	0	0	0	1	0	0	0	0	0	0	0	1	0	0
Verrucomicrobiota	IMCC26134	0	0	0	0	0	0	0	0	3	0	0	1	0	0	0	0	0	0	0	0	0	0	0	0	0	0	0	0
Verrucomicrobiota	Candidatus Omnitrophus	0	0	0	0	0	0	0	0	0	0	0	0	0	1	0	0	0	0	0	0	0	0	0	0	0	0	0	0
Verrucomicrobiota	Chthoniobacter	0	0	0	0	0	0	0	0	0	0	0	0	0	0	0	0	1	0	0	0	0	0	0	0	0	0	0	0
Verrucomicrobiota	Akkermansia	0	2	0	0	0	0	0	0	0	0	0	0	0	0	0	0	0	0	0	0	1	0	0	1	0	0	0	0
Verrucomicrobiota	Lentimonas	0	0	0	0	0	0	0	0	0	0	0	0	0	0	0	0	0	0	0	2	0	0	0	0	0	0	0	0
Verrucomicrobiota	FukuN18 freshwater group	0	0	0	0	1	0	0	0	0	0	0	0	0	0	0	0	0	0	0	0	0	0	0	0	0	0	0	0
Verrucomicrobiota	Persicirhabdus	0	0	0	0	1	0	0	0	0	0	0	0	0	0	0	0	0	0	0	0	0	0	0	0	0	0	0	0
Verrucomicrobiota	Lentisphaera	0	0	0	0	1	0	0	0	0	0	0	0	0	0	0	0	0	0	0	0	0	0	0	0	0	0	0	0
Verrucomicrobiota	Brevifollis	0	0	0	0	0	1	0	0	0	0	0	0	0	0	0	0	0	0	0	0	0	0	0	0	0	0	0	0
Verrucomicrobiota	horsej-a03	0	0	0	0	0	0	0	0	1	0	0	0	0	0	0	0	0	0	0	0	0	0	0	0	0	0	0	0
