# Supplementary material for: Exploring anatomical and geographical drivers of the microbiota in wild capybaras (Hydrochoerus hydrochaeris): Baseline Data for zoonotic risk assessment
Source: PLoS One. 2026 Mar 23;21(3):e0345409. doi: 10.1371/journal.pone.0345409 (PMC13008049; doi:10.1371/journal.pone.0345409)
Supplement: S2 Table — (XLSX) [file pone.0345409.s002.xlsx]

## Sheet: Paz de Ariporo
Comparison	Genus
Only Saliva	1174-901-12
Only Saliva	1921-3
Only Saliva	Abiotrophia
Only Saliva	Acidaminobacter
Only Saliva	Acidicapsa
Only Saliva	Actibacterium
Only Saliva	Actinotalea
Only Saliva	ADurb.Bin118
Only Saliva	Advenella
Only Saliva	Aestuariimicrobium
Only Saliva	Alkalicoccus
Only Saliva	Allochromatium
Only Saliva	Alsobacter
Only Saliva	Ambispora
Only Saliva	Amnipila
Only Saliva	Anaerosporomusa
Only Saliva	Anseongella
Only Saliva	Arcanobacterium
Only Saliva	Archangium
Only Saliva	Arthrobotrys
Only Saliva	Aurantimicrobium
Only Saliva	Aureimonas
Only Saliva	Aureobasidium
Only Saliva	Avibacterium
Only Saliva	Azovibrio
Only Saliva	Bacteroides pectinophilus group
Only Saliva	Barbulanympha
Only Saliva	Basfia
Only Saliva	Beijerinckia
Only Saliva	Belnapia
Only Saliva	Bibersteinia
Only Saliva	Blastococcus
Only Saliva	Bordetella
Only Saliva	Brachybacterium
Only Saliva	Brevinema
Only Saliva	Brooklawnia
Only Saliva	Bryocella
Only Saliva	Candidatus Anammoximicrobium
Only Saliva	Candidatus Aquiluna
Only Saliva	Candidatus Azobacteroides
Only Saliva	Candidatus Branchiomonas
Only Saliva	Candidatus Hydrogenedens
Only Saliva	Candidatus Kinetoplastibacterium
Only Saliva	Candidatus Nitrotoga
Only Saliva	Candidatus Nostocoida
Only Saliva	Carnobacterium
Only Saliva	Catonella
Only Saliva	Chaetoceros
Only Saliva	Chelatococcus
Only Saliva	Citricoccus
Only Saliva	Clostridium sensu stricto 6
Only Saliva	Conexibacter
Only Saliva	Corallococcus
Only Saliva	Cordyceps
Only Saliva	Corollospora
Only Saliva	cr616
Only Saliva	Criibacterium
Only Saliva	Cryphonectria-Endothia complex
Only Saliva	Curvibacter
Only Saliva	Cuspidothrix LMECYA 163
Only Saliva	Cystobacter
Only Saliva	Deferrisoma
Only Saliva	Dermabacter
Only Saliva	Desulfobacter
Only Saliva	Desulfocapsa
Only Saliva	Desulfonema
Only Saliva	Dethiobacter
Only Saliva	DEV008
Only Saliva	Dichelobacter
Only Saliva	Dickeya
Only Saliva	DNF00809
Only Saliva	Draconibacterium
Only Saliva	Eikenella
Only Saliva	Elizabethkingia
Only Saliva	Ellin516
Only Saliva	Ellin6067
Only Saliva	Enteractinococcus
Only Saliva	Entodinium
Only Saliva	Ephelota
Only Saliva	Eremococcus
Only Saliva	Estrella
Only Saliva	Eudiplodinium
Only Saliva	Family XIII UCG-001
Only Saliva	Ferrovum
Only Saliva	Fictibacillus
Only Saliva	Filifactor
Only Saliva	Filomicrobium
Only Saliva	Flexibacter
Only Saliva	Foaina
Only Saliva	Fournierella
Only Saliva	Frederiksenia
Only Saliva	FukuN57
Only Saliva	Geobacter
Only Saliva	Geothermobacter
Only Saliva	Gibbsiella
Only Saliva	Gigaspora
Only Saliva	GKS98 freshwater group
Only Saliva	Gluconobacter
Only Saliva	GOUTA6
Only Saliva	Haliscomenobacter
Only Saliva	Haloplasma
Only Saliva	Haloterrigena
Only Saliva	Helcobacillus
Only Saliva	Helminthosporium
Only Saliva	Herminiimonas
Only Saliva	Histophilus
Only Saliva	Hyphomonas
Only Saliva	Ichthyobacterium
Only Saliva	Ideonella
Only Saliva	Inhella
Only Saliva	KCM-B-112
Only Saliva	Kerstersia
Only Saliva	Knoellia
Only Saliva	Lacibacter
Only Saliva	Lactovum
Only Saliva	Lawsonella
Only Saliva	Lepraria
Only Saliva	Leptolyngbya VRUC 135
Only Saliva	Leucobacter
Only Saliva	Lonepinella
Only Saliva	Magnetococcus
Only Saliva	Malikia
Only Saliva	Marine Methylotrophic Group 2
Only Saliva	Membranicola
Only Saliva	Mesoaciditoga
Only Saliva	Methanobacterium
Only Saliva	Methylocystis
Only Saliva	Methylophilus
Only Saliva	Methylovirgula
Only Saliva	Microdiaphanosoma
Only Saliva	Microvirga
Only Saliva	Milano-WF1B-03
Only Saliva	MM2
Only Saliva	Mycetocola
Only Saliva	Neotestudina
Only Saliva	Nicoletella
Only Saliva	Nitrolancea
Only Saliva	OLB15
Only Saliva	OLB8
Only Saliva	Oleispira
Only Saliva	Oligella
Only Saliva	OM60(NOR5) clade
Only Saliva	Ornatilinea
Only Saliva	Ornithinibacillus
Only Saliva	Ornithinimicrobium
Only Saliva	Ornithobacterium
Only Saliva	Oxytricha
Only Saliva	Paenalcaligenes
Only Saliva	Paludibaculum
Only Saliva	Paludisphaera
Only Saliva	Pannonibacter
Only Saliva	Paralcaligenes
Only Saliva	Parapusillimonas
Only Saliva	Parastagonospora
Only Saliva	Parvibium
Only Saliva	Paucisalibacillus
Only Saliva	Pectinotrichum
Only Saliva	Pedosphaera
Only Saliva	Pelagirhabdus
Only Saliva	Pelosinus
Only Saliva	Peltula
Only Saliva	Penicillium
Only Saliva	Peptoanaerobacter
Only Saliva	Peptococcus
Only Saliva	Phenylobacterium
Only Saliva	Phycicoccus
Only Saliva	Physcia
Only Saliva	Pigmentiphaga
Only Saliva	Piromyces
Only Saliva	Planctopirus
Only Saliva	Planococcus
Only Saliva	Planomicrobium
Only Saliva	Polaromonas
Only Saliva	Polymorphobacter
Only Saliva	Polyplastron
Only Saliva	Porticoccus
Only Saliva	Preussia
Only Saliva	Procabacter
Only Saliva	Pseudahrensia
Only Saliva	Pseudaminobacter
Only Saliva	Pseudobacteroides
Only Saliva	Pseudocercospora
Only Saliva	Pseudochrobactrum
Only Saliva	Pseudoclavibacter
Only Saliva	Pseudoduganella
Only Saliva	Pseudokeronopsis
Only Saliva	Pseudolabrys
Only Saliva	Rhodoblastus
Only Saliva	Roseiarcus
Only Saliva	Roseofilum AO1-A
Only Saliva	Rudanella
Only Saliva	Rugamonas
Only Saliva	Salinisphaera
Only Saliva	SAR92 clade
Only Saliva	Segetibacter
Only Saliva	Seminibacterium
Only Saliva	Sh765B-TzT-35
Only Saliva	Sharpea
Only Saliva	Siphonobacter
Only Saliva	Solimonas
Only Saliva	Spelaeicoccus
Only Saliva	Sphingoaurantiacus
Only Saliva	Sporomusa
Only Saliva	Squamarina
Only Saliva	Stenoxybacter
Only Saliva	Streptosporangium
Only Saliva	Succinatimonas
Only Saliva	Succinispira
Only Saliva	Sulfuriferula
Only Saliva	Sva0081 sediment group
Only Saliva	Tangfeifania
Only Saliva	TC1
Only Saliva	Teleaulax
Only Saliva	Telmatocola
Only Saliva	Tepidimonas
Only Saliva	Terriglobus
Only Saliva	Testudinibacter
Only Saliva	Thermoflexus
Only Saliva	Thermosporothrix
Only Saliva	Thioflexothrix
Only Saliva	Thiohalorhabdus
Only Saliva	Thiomonas
Only Saliva	TM7
Only Saliva	Torula
Only Saliva	Trichlorobacter
Only Saliva	Trichomonas
Only Saliva	Tropicimonas
Only Saliva	Trueperella
Only Saliva	Tumebacillus
Only Saliva	Tundrisphaera
Only Saliva	Uliginosibacterium
Only Saliva	Umbilicaria
Only Saliva	Ureibacillus
Only Saliva	Uroleptus
Only Saliva	Vagococcus
Only Saliva	Vallitalea
Only Saliva	Verrucaria
Only Saliva	Verticiella
Only Saliva	Vitreoscilla
Only Saliva	Vogesella
Only Saliva	Xanthobacter
Only Saliva	Xylophilus
Only Saliva	YC-ZSS-LKJ63
Only Saliva	Zhihengliuella
Only Saliva	ZOR0006
Only Blood	Acetatifactor
Only Blood	Aequorivita
Only Blood	Aestuariibaculum
Only Blood	Aestuariicoccus
Only Blood	Albidovulum
Only Blood	Alishewanella
Only Blood	Aminobacterium
Only Blood	Amoebophrya
Only Blood	Anabaena PCC-7122
Only Blood	Anaerovibrio
Only Blood	Anaplasma
Only Blood	Apokeronopsis
Only Blood	Aquamicrobium
Only Blood	Arenicella
Only Blood	Arenimonas
Only Blood	Azadinium
Only Blood	Bandia
Only Blood	Bodo
Only Blood	Brevifollis
Only Blood	Candidatus Accumulibacter
Only Blood	Candidatus Nitrososphaera
Only Blood	Candidatus Paceibacter
Only Blood	Candidatus Paracaedibacter
Only Blood	Candidatus Tenderia
Only Blood	Carnimonas
Only Blood	Catenovulum
Only Blood	Cedecea
Only Blood	Chelativorans
Only Blood	Coccidioides
Only Blood	Commensalibacter
Only Blood	Cryomyces
Only Blood	Dehalobacterium
Only Blood	Desulfobacca
Only Blood	Desulfobacterium catecholicum group
Only Blood	Desulfuromusa
Only Blood	Dietzia
Only Blood	Edwardsiella
Only Blood	Ehrlichia
Only Blood	Ellin6055
Only Blood	Eubacterium saphenum group
Only Blood	Eubacterium yurii group
Only Blood	Flavoplaca
Only Blood	Formosa
Only Blood	FukuN18 freshwater group
Only Blood	Gymnoascus
Only Blood	Gyrodontium
Only Blood	Halioglobus
Only Blood	Halobacteriovorax
Only Blood	Halochromatium
Only Blood	Halospina
Only Blood	Heterocephalacria
Only Blood	Holophaga
Only Blood	Hysterographium
Only Blood	IheB2-31
Only Blood	Iodidimonas
Only Blood	Izhakiella
Only Blood	Janthinobacterium
Only Blood	Kangiella
Only Blood	Kiloniella
Only Blood	Kineococcus
Only Blood	Komagataeibacter
Only Blood	Kordia
Only Blood	Labrenzia
Only Blood	Lachnospiraceae UCG-003
Only Blood	Lacinutrix
Only Blood	Leiothecium
Only Blood	Lelliottia
Only Blood	Lentisphaera
Only Blood	Leptoxyphium
Only Blood	Leucoagaricus
Only Blood	Lishizhenia
Only Blood	Litorimicrobium
Only Blood	Luteibacter
Only Blood	Magnetospirillum
Only Blood	Mangrovimonas
Only Blood	Mantamonas
Only Blood	Marinobacterium
Only Blood	Mariprofundus
Only Blood	Megamonas
Only Blood	Metapochonia
Only Blood	Methylomonas
Only Blood	Microcystis NIES42
Only Blood	Morus
Only Blood	Mucispirillum
Only Blood	Mycosphaerella
Only Blood	Myriospora
Only Blood	Nakamurella
Only Blood	Nannizziopsis
Only Blood	Nectriopsis
Only Blood	Neophaeosphaeria
Only Blood	Neorhizobium
Only Blood	Niabella
Only Blood	Nitrococcus
Only Blood	Ochrobactrum
Only Blood	Olivibacter
Only Blood	Oscillospira
Only Blood	Pacificibacter
Only Blood	Paraglaciecola
Only Blood	Parallelostrombidium
Only Blood	Paucibacter
Only Blood	Peredibacter
Only Blood	Persicirhabdus
Only Blood	Petractis
Only Blood	Phyllozyma
Only Blood	Plagiascoma
Only Blood	Platyophrya
Only Blood	Plectosphaerella
Only Blood	Pleurocapsa PCC-7319
Only Blood	pLW-20
Only Blood	Polycephalomyces
Only Blood	Povalibacter
Only Blood	Prorocentrum
Only Blood	Prospodium
Only Blood	Protocystis
Only Blood	Pseudo-nitzschia
Only Blood	Pseudocitrobacter
Only Blood	Pseudotaeniolina
Only Blood	Pseudourostyla
Only Blood	Raineya
Only Blood	Reichenbachiella
Only Blood	Rhizopogon
Only Blood	Rhodothermus
Only Blood	Rickettsiella
Only Blood	Roseisolibacter
Only Blood	Roseivivax
Only Blood	Salimicrobium
Only Blood	SEEP-SRB2
Only Blood	SEEP-SRB4
Only Blood	Setosphaeria
Only Blood	Shimwellia
Only Blood	Soehngenia
Only Blood	Solitalea
Only Blood	Sphingosinicella
Only Blood	Starkeya
Only Blood	Subtercola
Only Blood	SV1-3
Only Blood	Symbiobacterium
Only Blood	Syntrophaceticus
Only Blood	Talaromyces
Only Blood	Teratosphaeria
Only Blood	Thiohalophilus
Only Blood	Thiomicrospira
Only Blood	Trichonympha
Only Blood	Turicella
Only Blood	Ulkenia
Only Blood	wb1-P19
Only Blood	Winogradskyella
Only Blood	Woeseia
Only Blood	Woloszynskia
Only Blood	Xenorhabdus
Only Blood	Youngiibacter
Only Blood	Zobellia
Only Feces	Acanthamoeba
Only Feces	Acetanaerobacterium
Only Feces	Acetivibrio ethanolgignens group
Only Feces	Acetobacterium
Only Feces	Acetobacteroides
Only Feces	Acetomicrobium
Only Feces	Acidibacillus
Only Feces	Acidicaldus
Only Feces	Actinocyclus
Only Feces	Actinokineospora
Only Feces	Aestuariibacter
Only Feces	Afipia
Only Feces	Alicycliphilus
Only Feces	Alkaliphilus
Only Feces	Amanita
Only Feces	Aminobacter
Only Feces	Anaerobacillus
Only Feces	Anaerobranca
Only Feces	Anaerocella
Only Feces	Anaerolineaceae UCG-001
Only Feces	Anaeromusa-Anaeroarcus
Only Feces	Anaerostignum
Only Feces	Anderseniella
Only Feces	Angelakisella
Only Feces	Angulamoeba
Only Feces	ANME-3
Only Feces	Aphanoascus
Only Feces	Apibacter
Only Feces	ASF356
Only Feces	Atopostipes
Only Feces	Auraticoccus
Only Feces	Balantidium
Only Feces	Bathycoccus
Only Feces	Bergeriella
Only Feces	Blastocatella
Only Feces	Blastocrithidia
Only Feces	Blechomonas
Only Feces	Bryochiton
Only Feces	Bulleidia
Only Feces	Bundleia
Only Feces	Butyricimonas
Only Feces	C1-B045
Only Feces	Caenimonas
Only Feces	CAG-352
Only Feces	CAG-56
Only Feces	CAG-873
Only Feces	Candidatus Ancillula
Only Feces	Candidatus Bacilloplasma
Only Feces	Candidatus Caldatribacterium
Only Feces	Candidatus Cloacimonas
Only Feces	Candidatus Liberibacter
Only Feces	Candidatus Magnetoovum
Only Feces	Candidatus Riesia
Only Feces	Candidatus Vidania
Only Feces	Carboxydocella
Only Feces	Christensenella
Only Feces	Chroococcidiopsis SAG 2023
Only Feces	Clevelandella
Only Feces	Clostridium sensu stricto 2
Only Feces	Clostridium sensu stricto 5
Only Feces	Cocleimonas
Only Feces	Coprobacter
Only Feces	Coriobacteriaceae UCG-002
Only Feces	Crithidia
Only Feces	Croceitalea
Only Feces	Cylindrospermum CENA33
Only Feces	Cylindrotheca
Only Feces	Dapisostemonum CCIBt 3536
Only Feces	Dehalobacter
Only Feces	Denitrobacterium
Only Feces	Desulfitibacter
Only Feces	Desulfobacterium
Only Feces	Desulfofaba
Only Feces	Dimastigella
Only Feces	Dissulfuribacter
Only Feces	Dokdonia
Only Feces	Dubosiella
Only Feces	E-plasma
Only Feces	Ebria
Only Feces	Eisenbergiella
Only Feces	Ekhidna
Only Feces	Elusimicrobium
Only Feces	Enterobacillus
Only Feces	Ereboglobus
Only Feces	Erysipelotrichaceae UCG-002
Only Feces	Eubacterium eligens group
Only Feces	Eubacterium fissicatena group
Only Feces	Eubacterium xylanophilum group
Only Feces	Eutintinnus
Only Feces	Faecalitalea
Only Feces	FD2005
Only Feces	Ferribacterium
Only Feces	Flaviaesturariibacter
Only Feces	Flavonifractor
Only Feces	Fuerstia
Only Feces	Fusibacter
Only Feces	G12-WMSP1
Only Feces	Garicola
Only Feces	GCA-900066575
Only Feces	Gelria
Only Feces	Gemmobacter
Only Feces	Gracilaria
Only Feces	Guillardia
Only Feces	GWE2-42-42
Only Feces	Halarcobacter
Only Feces	Halarsenatibacter
Only Feces	Halocafeteria
Only Feces	Halodesulfovibrio
Only Feces	Halohasta
Only Feces	Haloimpatiens
Only Feces	Herpetomonas
Only Feces	Hydrogenoanaerobacterium
Only Feces	Hydrogenobacter
Only Feces	Hydropunctaria
Only Feces	I-8
Only Feces	Incertae Sedis...833
Only Feces	Incertae Sedis...834
Only Feces	Incertae Sedis...835
Only Feces	Intestinibacter
Only Feces	Intestinimonas
Only Feces	IS-44
Only Feces	JdFR-76
Only Feces	Johnsonella
Only Feces	Klenkia
Only Feces	Labilibacter
Only Feces	Lachnoanaerobaculum
Only Feces	Lachnospira
Only Feces	Lachnospiraceae UCG-002
Only Feces	Lake Biwa clade
Only Feces	LCP-80
Only Feces	Leptolyngbya FYG
Only Feces	Leptomonas
Only Feces	LS-NOB
Only Feces	M2PB4-61 termite group
Only Feces	Mageibacillus
Only Feces	Mahella
Only Feces	Malaciobacter
Only Feces	Mangrovibacterium
Only Feces	Marixanthomonas
Only Feces	Microbacter
Only Feces	Micrometopion
Only Feces	Microseira Carmichael-Alabama
Only Feces	Monocercomonas
Only Feces	Monoglobus
Only Feces	Muribaculum
Only Feces	Muricauda
Only Feces	Murimonas
Only Feces	Myceligenerans
Only Feces	Mycoplasma group
Only Feces	Myxococcus
Only Feces	Neobodo
Only Feces	Neorickettsia
Only Feces	Niorma
Only Feces	Nitrosococcus
Only Feces	Nitrospina
Only Feces	Nostoc PCC-7524
Only Feces	NS2b marine group
Only Feces	Ochrolechia
Only Feces	Ophiocordyceps
Only Feces	Oscillatoria PCC-6304
Only Feces	Paludicola
Only Feces	Parabodo
Only Feces	Parachlamydia
Only Feces	Parapedobacter
Only Feces	Parvibacter
Only Feces	Parvimonas
Only Feces	Pectinatus
Only Feces	Phaeodactylibacter
Only Feces	Phoenicibacter
Only Feces	Plasmodium
Only Feces	Polaribacter
Only Feces	Pontibacter
Only Feces	Poseidonibacter
Only Feces	possible genus 05
Only Feces	probable genus 10
Only Feces	Prochlorococcus MIT9313
Only Feces	Propionispira
Only Feces	Prosthecomicrobium
Only Feces	Pseudarcicella
Only Feces	Pseudoflavonifractor
Only Feces	Pseudofulvimonas
Only Feces	Pyramidobacter
Only Feces	R76-B128
Only Feces	Rhodovibrio
Only Feces	Rikenella
Only Feces	Rivularia PCC-7116
Only Feces	Robinsoniella
Only Feces	Roseateles
Only Feces	RS62 marine group
Only Feces	RumEn M2
Only Feces	Sagittula
Only Feces	Sandaracinobacter
Only Feces	Sandaracinus
Only Feces	Savagea
Only Feces	Schleiferia
Only Feces	Senegalimassilia
Only Feces	SH-PL14
Only Feces	SH3-11
Only Feces	Shivajiella
Only Feces	Siccibacter
Only Feces	Simkania
Only Feces	Sorites
Only Feces	SP3-e08
Only Feces	Sphaerochaeta
Only Feces	Sporanaerobacter
Only Feces	Sporobacter
Only Feces	Stagonosporopsis
Only Feces	Stomatobaculum
Only Feces	Sulfurifustis
Only Feces	Sulfurivirga
Only Feces	SWB02
Only Feces	Syntrophococcus
Only Feces	Tepidanaerobacter
Only Feces	Termite planctomycete cluster
Only Feces	Thalassolituus
Only Feces	Thermincola
Only Feces	Thermobifida
Only Feces	Thermodesulfitimonas
Only Feces	Thioalkalispira-Sulfurivermis
Only Feces	Thiomargarita
Only Feces	Trypanosoma
Only Feces	UBA1819
Only Feces	UCG-007
Only Feces	UCG-008
Only Feces	UCG-012
Only Feces	Vampirovibrio
Only Feces	Verminephrobacter
Only Feces	Verruc-01
Only Feces	Vicinamibacter
Only Feces	Vicingus
Only Feces	Victivallis
Only Feces	Williamsia
Only Feces	Williamwhitmania
Only Feces	Xenasma
Only Feces	Zeaxanthinibacter
Only Feces	Zymomonas
Saliva and Feces	A2
Saliva and Feces	Acetivibrio
Saliva and Feces	Acholeplasma
Saliva and Feces	Aerococcus
Saliva and Feces	Aliidiomarina
Saliva and Feces	Allobaculum
Saliva and Feces	Anaerophaga
Saliva and Feces	Aquaspirillum
Saliva and Feces	Aquisphaera
Saliva and Feces	Arthrinium
Saliva and Feces	Atopobium
Saliva and Feces	Bisgaardia
Saliva and Feces	Blvii28 wastewater-sludge group
Saliva and Feces	Bosea
Saliva and Feces	Breznakia
Saliva and Feces	Butyricicoccus
Saliva and Feces	Candidatus Armantifilum
Saliva and Feces	Candidatus Brownia
Saliva and Feces	Candidatus Hepatoplasma
Saliva and Feces	Candidatus Koribacter
Saliva and Feces	Candidatus Stoquefichus
Saliva and Feces	Candidatus Symbiobacter
Saliva and Feces	Carboxylicivirga
Saliva and Feces	Caviibacterium
Saliva and Feces	Cellulosilyticum
Saliva and Feces	Chitinophaga
Saliva and Feces	Chthoniobacter
Saliva and Feces	Cladosporium
Saliva and Feces	Clostridium sensu stricto 10
Saliva and Feces	Clostridium sensu stricto 11
Saliva and Feces	Clostridium sensu stricto 8
Saliva and Feces	Cohnella
Saliva and Feces	Coleofasciculus PCC-7420
Saliva and Feces	Craurococcus-Caldovatus
Saliva and Feces	Crocinitomix
Saliva and Feces	Cryomorpha
Saliva and Feces	Cryptomonas
Saliva and Feces	Defluviitaleaceae UCG-011
Saliva and Feces	Derxia
Saliva and Feces	Desulfobacula
Saliva and Feces	Desulfuromonas
Saliva and Feces	Dialister
Saliva and Feces	Dichotomicrobium
Saliva and Feces	Dielma
Saliva and Feces	DMER64
Saliva and Feces	DTU089
Saliva and Feces	Ellin517
Saliva and Feces	Empedobacter
Saliva and Feces	Endomicrobium
Saliva and Feces	Enhydrobacter
Saliva and Feces	Epulopiscium
Saliva and Feces	Erysipelotrichaceae UCG-009
Saliva and Feces	Eubacterium siraeum group
Saliva and Feces	Ezakiella
Saliva and Feces	F0058
Saliva and Feces	Facklamia
Saliva and Feces	Filimonas
Saliva and Feces	Fimbriimonas
Saliva and Feces	Flexithrix
Saliva and Feces	Fonticella
Saliva and Feces	Fusarium
Saliva and Feces	Gallibacterium
Saliva and Feces	Gemmata
Saliva and Feces	Globicatella
Saliva and Feces	Gordonia
Saliva and Feces	Granulicatella
Saliva and Feces	Haloactinopolyspora
Saliva and Feces	Helcococcus
Saliva and Feces	Holdemania
Saliva and Feces	Hypnocyclicus
Saliva and Feces	Jatrophihabitans
Saliva and Feces	JGI 0001001-H03
Saliva and Feces	Lachnospiraceae NC2004 group
Saliva and Feces	Lachnospiraceae UCG-008
Saliva and Feces	Lachnospiraceae UCG-009
Saliva and Feces	Lechevalieria
Saliva and Feces	Leptosphaeria
Saliva and Feces	Leptotrichia
Saliva and Feces	Lewinella
Saliva and Feces	Limnobacter
Saliva and Feces	Lulworthia
Saliva and Feces	Macellibacteroides
Saliva and Feces	Marvinbryantia
Saliva and Feces	Megasphaera
Saliva and Feces	Microlunatus
Saliva and Feces	Mitsuokella
Saliva and Feces	mle1-7
Saliva and Feces	Muribacter
Saliva and Feces	Nannocystis
Saliva and Feces	Nesterenkonia
Saliva and Feces	Nonlabens
Saliva and Feces	Oerskovia
Saliva and Feces	Oleiphilus
Saliva and Feces	Oscillibacter
Saliva and Feces	Ottowia
Saliva and Feces	p-1088-a5 gut group
Saliva and Feces	P3OB-42
Saliva and Feces	Pajaroellobacter
Saliva and Feces	Pelagibacterium
Saliva and Feces	Peptoclostridium
Saliva and Feces	Phanerochaete
Saliva and Feces	Phaselicystis
Saliva and Feces	Phocaeicola
Saliva and Feces	Pilobolus
Saliva and Feces	possible genus Sk003-Sk004
Saliva and Feces	Prevotellaceae UCG-004
Saliva and Feces	Proteiniclasticum
Saliva and Feces	Pseudofulvibacter
Saliva and Feces	Pseudopropionibacterium
Saliva and Feces	Pseudorhodoferax
Saliva and Feces	Pseudorhodoplanes
Saliva and Feces	Pusillimonas
Saliva and Feces	Rarobacter
Saliva and Feces	Rhodopseudomonas
Saliva and Feces	Rodentibacter
Saliva and Feces	Roseimarinus
Saliva and Feces	Rs-D38 termite group
Saliva and Feces	Rubripirellula
Saliva and Feces	Rubrobacter
Saliva and Feces	Ruegeria
Saliva and Feces	Ruminiclostridium
Saliva and Feces	Ruminobacter
Saliva and Feces	Ruminococcus gnavus group
Saliva and Feces	Rummeliibacillus
Saliva and Feces	Salinispora
Saliva and Feces	Salinivirga
Saliva and Feces	Sediminispirochaeta
Saliva and Feces	Shuttleworthia
Saliva and Feces	Simonsiella
Saliva and Feces	Singulisphaera
Saliva and Feces	Spirochaeta
Saliva and Feces	Spirosoma
Saliva and Feces	Steroidobacter
Saliva and Feces	Sulfurospirillum
Saliva and Feces	Sunxiuqinia
Saliva and Feces	Syntrophobacter
Saliva and Feces	Syntrophorhabdus
Saliva and Feces	Syntrophus
Saliva and Feces	Tannerella
Saliva and Feces	Taylorella
Saliva and Feces	Tepidibacter
Saliva and Feces	Terrimonas
Saliva and Feces	Tetracladium
Saliva and Feces	Thermovirga
Saliva and Feces	TM7a
Saliva and Feces	Truepera
Saliva and Feces	Verticillium
Saliva and Feces	Wolbachia
Saliva and Feces	Xanthomonas
Saliva and Blood	Acidithiobacillus
Saliva and Blood	Acidothermus
Saliva and Blood	Acremonium
Saliva and Blood	Actinomycetospora
Saliva and Blood	Actinoplanes
Saliva and Blood	Ahniella
Saliva and Blood	Alloscardovia
Saliva and Blood	Amnibacterium
Saliva and Blood	Anaerobiospirillum
Saliva and Blood	Anaerolinea
Saliva and Blood	Aquitalea
Saliva and Blood	Ascidiaceihabitans
Saliva and Blood	Auritidibacter
Saliva and Blood	Bartonella
Saliva and Blood	BBMC-4
Saliva and Blood	Beauveria
Saliva and Blood	Brachymonas
Saliva and Blood	Caldithrix
Saliva and Blood	Callorhinchus
Saliva and Blood	Candidatus Chlorothrix
Saliva and Blood	Candidatus Desulforudis
Saliva and Blood	Candidatus Methanoplasma
Saliva and Blood	Candidatus Portiera
Saliva and Blood	Candidatus Tremblaya
Saliva and Blood	Candidimonas
Saliva and Blood	Cardiobacterium
Saliva and Blood	Castellaniella
Saliva and Blood	Cellulomonas
Saliva and Blood	Chromohalobacter
Saliva and Blood	Citrifermentans
Saliva and Blood	Clade Ib
Saliva and Blood	Clavibacter
Saliva and Blood	Cloacibacterium
Saliva and Blood	Clostridioides
Saliva and Blood	Cnuella
Saliva and Blood	Cronobacter
Saliva and Blood	Cycloposthium
Saliva and Blood	Dinghuibacter
Saliva and Blood	Duganella
Saliva and Blood	Edaphobaculum
Saliva and Blood	Fangia
Saliva and Blood	Finegoldia
Saliva and Blood	Fischerella PCC-9339
Saliva and Blood	Friedmanniella
Saliva and Blood	Gaiella
Saliva and Blood	Gallionella
Saliva and Blood	Geodermatophilus
Saliva and Blood	Giardia
Saliva and Blood	Glaciecola
Saliva and Blood	Hafnia-Obesumbacterium
Saliva and Blood	Haliangium
Saliva and Blood	HSB OF53-F07
Saliva and Blood	Hydrogenophaga
Saliva and Blood	Idiomarina
Saliva and Blood	Ignavigranum
Saliva and Blood	Incertae Sedis...831
Saliva and Blood	Intrasporangium
Saliva and Blood	Janibacter
Saliva and Blood	JL-ETNP-F27
Saliva and Blood	Kitasatospora
Saliva and Blood	Larkinella
Saliva and Blood	Lutispora
Saliva and Blood	Macrococcus
Saliva and Blood	Methanobrevibacter
Saliva and Blood	Methylobacterium-Methylorubrum
Saliva and Blood	Methylomicrobium
Saliva and Blood	Methylorosula
Saliva and Blood	Methylotenera
Saliva and Blood	Microbotryum
Saliva and Blood	Microcystis PCC-7914
Saliva and Blood	Myroides
Saliva and Blood	Nitratireductor
Saliva and Blood	Nonomuraea
Saliva and Blood	NS4 marine group
Saliva and Blood	Ochroconis
Saliva and Blood	Okibacterium
Saliva and Blood	Otariodibacter
Saliva and Blood	Oxalicibacterium
Saliva and Blood	Paenarthrobacter
Saliva and Blood	Pandoraea
Saliva and Blood	Pelistega
Saliva and Blood	Pelotomaculum
Saliva and Blood	Photorhabdus
Saliva and Blood	Piscirickettsia
Saliva and Blood	Polymyxa
Saliva and Blood	Prevotellaceae Ga6A1 group
Saliva and Blood	Propionicicella
Saliva and Blood	Propioniciclava
Saliva and Blood	Proteocatella
Saliva and Blood	Providencia
Saliva and Blood	Puniceicoccus
Saliva and Blood	Rahnella1
Saliva and Blood	Raoultella
Saliva and Blood	Reinekea
Saliva and Blood	Reyranella
Saliva and Blood	Rhizobacter
Saliva and Blood	Rhodanobacter
Saliva and Blood	Rhodobacter
Saliva and Blood	Rubritepida
Saliva and Blood	Saccharopolyspora
Saliva and Blood	Saccharothrix
Saliva and Blood	Salinivibrio
Saliva and Blood	Sanguibacter
Saliva and Blood	Schlesneria
Saliva and Blood	Sediminibacterium
Saliva and Blood	Septofusidium
Saliva and Blood	Simplicispira
Saliva and Blood	Sinomonas
Saliva and Blood	Smithella
Saliva and Blood	Sodalis
Saliva and Blood	Sorangium
Saliva and Blood	Sphaerotilus
Saliva and Blood	Succinivibrio
Saliva and Blood	Sulfuritalea
Saliva and Blood	Sutterella
Saliva and Blood	Tessaracoccus
Saliva and Blood	Thauera
Saliva and Blood	Undibacterium
Saliva and Blood	Variovorax
Saliva and Blood	Z-35
Saliva and Blood	Zoogloea
Blood and Feces	Akkermansia
Blood and Feces	Alcanivorax
Blood and Feces	Alkaliflexus
Blood and Feces	Ammonia
Blood and Feces	Anaerostipes
Blood and Feces	Batrachochytrium
Blood and Feces	BD1-7 clade
Blood and Feces	Blastopirellula
Blood and Feces	Buttiauxella
Blood and Feces	Caldicoprobacter
Blood and Feces	Caldisericum
Blood and Feces	Candidatus Babela
Blood and Feces	Candidatus Benitsuchiphilus
Blood and Feces	Candidatus Limnoluna
Blood and Feces	Candidatus Nasuia
Blood and Feces	Candidatus Nitrosopumilus
Blood and Feces	Candidatus Sulcia
Blood and Feces	Candidatus Vestibaculum
Blood and Feces	Caproiciproducens
Blood and Feces	Cellulosimicrobium
Blood and Feces	Cellvibrio
Blood and Feces	Cephalothrix SAG 75.79
Blood and Feces	Cerasibacillus
Blood and Feces	Cerasicoccus
Blood and Feces	Chaetopsina
Blood and Feces	Chromobacterium
Blood and Feces	Chryseolinea
Blood and Feces	Clade Ia
Blood and Feces	Clostridium innocuum group
Blood and Feces	Clostridium sensu stricto 13
Blood and Feces	Cryobacterium
Blood and Feces	Cyanobium PCC-6307
Blood and Feces	Cytophaga
Blood and Feces	Desulfohalotomaculum
Blood and Feces	Desulfomicrobium
Blood and Feces	Desulfotomaculum
Blood and Feces	Desulfovermiculus
Blood and Feces	dgA-11 gut group
Blood and Feces	Dinoroseobacter
Blood and Feces	Dolosigranulum
Blood and Feces	Dyadobacter
Blood and Feces	Erysipelotrichaceae UCG-006
Blood and Feces	Erysipelotrichaceae UCG-007
Blood and Feces	Euglena
Blood and Feces	Flexilinea
Blood and Feces	Fretibacterium
Blood and Feces	Fusicatenibacter
Blood and Feces	GBChlB
Blood and Feces	Gemella
Blood and Feces	Geothrix
Blood and Feces	Halanaerobacter
Blood and Feces	Halofilum
Blood and Feces	Halolactibacillus
Blood and Feces	HN-HF0106
Blood and Feces	Hungateiclostridium
Blood and Feces	Hydrogenispora
Blood and Feces	Isoptericola
Blood and Feces	Jeotgalibaca
Blood and Feces	Kribbella
Blood and Feces	Kurthia
Blood and Feces	Lachnospiraceae UCG-006
Blood and Feces	Leptospirillum
Blood and Feces	Limibaculum
Blood and Feces	Luteolibacter
Blood and Feces	Lysobacter
Blood and Feces	Mailhella
Blood and Feces	Maribacter
Blood and Feces	Marinomonas
Blood and Feces	Methylophaga
Blood and Feces	Nitratifractor
Blood and Feces	Nitratiruptor
Blood and Feces	Nocardia
Blood and Feces	Noviherbaspirillum
Blood and Feces	NS10 marine group
Blood and Feces	Ophiostoma
Blood and Feces	Oscillatoria SAG8.92
Blood and Feces	Planktomarina
Blood and Feces	Pseudarcobacter
Blood and Feces	Pseudobutyrivibrio
Blood and Feces	Pseudovibrio
Blood and Feces	RBG-16-49-21
Blood and Feces	Rhodopirellula
Blood and Feces	Rhodovulum
Blood and Feces	Richelia HH01
Blood and Feces	Roseiflexus
Blood and Feces	Roseovarius
Blood and Feces	Rubellimicrobium
Blood and Feces	Sanguibacteroides
Blood and Feces	SEEP-SRB1
Blood and Feces	Serpentinicella
Blood and Feces	SM23-31
Blood and Feces	Spirochaeta 2
Blood and Feces	Spiroplasma
Blood and Feces	Sulfurihydrogenibium
Blood and Feces	Sulfurimonas
Blood and Feces	Tetrasphaera
Blood and Feces	Tetratrichomonas
Blood and Feces	Thermacetogenium
Blood and Feces	Thermomonas
Blood and Feces	Thermostaphylospora
Blood and Feces	Thermus
Blood and Feces	Trachelomonas
Blood and Feces	Tychonema CCAP 1459-11B
Blood and Feces	UCG-003
Blood and Feces	UCG-009
Blood and Feces	Ulvibacter
Blood and Feces	Z20
Blood and Feces	Zobellella
Common to all	Abditibacterium
Common to all	Acetitomaculum
Common to all	Acetobacter
Common to all	Achromobacter
Common to all	Acidaminococcus
Common to all	Acidibacter
Common to all	Acidiphilium
Common to all	Acidovorax
Common to all	Acinetobacter
Common to all	Actinoalloteichus
Common to all	Actinobacillus
Common to all	Actinomadura
Common to all	Actinomyces
Common to all	Adhaeribacter
Common to all	ADurb.Bin063-1
Common to all	ADurb.Bin120
Common to all	Aeromicrobium
Common to all	Aeromonas
Common to all	Agathobacter
Common to all	Aggregatibacter
Common to all	Agromyces
Common to all	Alcaligenes
Common to all	Alicyclobacillus
Common to all	Aliicoccus
Common to all	Alistipes
Common to all	Alloiococcus
Common to all	Alloprevotella
Common to all	Allorhizobium-Neorhizobium-Pararhizobium-Rhizobium
Common to all	Altererythrobacter
Common to all	Alternaria
Common to all	Alteromonas
Common to all	Alysiella
Common to all	Amycolatopsis
Common to all	Anaerococcus
Common to all	Anaeromyxobacter
Common to all	Anaeroplasma
Common to all	Anaerorhabdus furcosa group
Common to all	Anaerosalibacter
Common to all	Anaerosporobacter
Common to all	Anaerovorax
Common to all	Aneurinibacillus
Common to all	Anoxybacillus
Common to all	Aquabacterium
Common to all	Aquibacter
Common to all	Aquicella
Common to all	Aquimonas
Common to all	Arcobacter
Common to all	Arenibacter
Common to all	Arsenophonus
Common to all	Arthrobacter
Common to all	Aspergillus
Common to all	Azoarcus
Common to all	Azospira
Common to all	Azospirillum
Common to all	Azotobacter
Common to all	Bacillus
Common to all	Bacteroides
Common to all	Barnesiella
Common to all	Bauldia
Common to all	Bdellovibrio
Common to all	Beggiatoa
Common to all	Bellilinea
Common to all	Bergeyella
Common to all	Bifidobacterium
Common to all	Bipolaris
Common to all	Blautia
Common to all	Bradyrhizobium
Common to all	Brevibacillus
Common to all	Brevibacterium
Common to all	Brevundimonas
Common to all	Bryobacter
Common to all	BSV13
Common to all	Buchnera
Common to all	Burkholderia-Caballeronia-Paraburkholderia
Common to all	Butyrivibrio
Common to all	C39
Common to all	Caldicellulosiruptor
Common to all	Caloramator
Common to all	Caloribacterium
Common to all	Calothrix UAM 374
Common to all	Campylobacter
Common to all	Candidatus Actinomarina
Common to all	Candidatus Amoebophilus
Common to all	Candidatus Arthromitus
Common to all	Candidatus Hodgkinia
Common to all	Candidatus Jettenia
Common to all	Candidatus Jidaibacter
Common to all	Candidatus Methanomethylophilus
Common to all	Candidatus Omnitrophus
Common to all	Candidatus Phytoplasma
Common to all	Candidatus Saccharimonas
Common to all	Candidatus Soleaferrea
Common to all	Candidatus Solibacter
Common to all	Candidatus Symbiothrix
Common to all	Candidatus Udaeobacter
Common to all	Capnobotryella
Common to all	Capnocytophaga
Common to all	Catenisphaera
Common to all	Caulobacter
Common to all	Cetobacterium
Common to all	Christensenellaceae R-7 group
Common to all	Chryseobacterium
Common to all	Citreitalea
Common to all	Citrobacter
Common to all	CL500-29 marine group
Common to all	CL500-3
Common to all	Clostridium sensu stricto 1
Common to all	Clostridium sensu stricto 12
Common to all	Clostridium sensu stricto 18
Common to all	Clostridium sensu stricto 3
Common to all	Clostridium sensu stricto 7
Common to all	Cobetia
Common to all	Colidextribacter
Common to all	Colletotrichum
Common to all	Collinsella
Common to all	Colwellia
Common to all	Comamonas
Common to all	Conchiformibius
Common to all	Coprococcus
Common to all	Corynebacterium
Common to all	Coxiella
Common to all	Cupriavidus
Common to all	Curtobacterium
Common to all	Cutibacterium
Common to all	Dechloromonas
Common to all	Defluviitalea
Common to all	Deinococcus
Common to all	Delftia
Common to all	Denitratisoma
Common to all	Desulfacinum
Common to all	Desulfatiglans
Common to all	Desulfitobacterium
Common to all	Desulfobulbus
Common to all	Desulfofarcimen
Common to all	Desulforegula
Common to all	Desulfosporosinus
Common to all	Desulfovibrio
Common to all	Desulfurobacterium
Common to all	Devosia
Common to all	Diaphorobacter
Common to all	Dorea
Common to all	Dyella
Common to all	Dysgonomonas
Common to all	Effusibacillus
Common to all	Eggerthella
Common to all	endosymbionts
Common to all	Endozoicomonas
Common to all	Ensifer
Common to all	Enterobacter
Common to all	Enterococcus
Common to all	Enterorhabdus
Common to all	Erwinia
Common to all	Erysipelatoclostridium
Common to all	Erysipelothrix
Common to all	Erysipelotrichaceae UCG-003
Common to all	Erythrobacter
Common to all	Escherichia-Shigella
Common to all	Eubacterium brachy group
Common to all	Eubacterium hallii group
Common to all	Eubacterium nodatum group
Common to all	Eubacterium oxidoreducens group
Common to all	Eubacterium ruminantium group
Common to all	Eubacterium ventriosum group
Common to all	Exiguobacterium
Common to all	F0332
Common to all	Faecalibacterium
Common to all	Faecalibaculum
Common to all	Family XIII AD3011 group
Common to all	Fastidiosipila
Common to all	Fermentimonas
Common to all	Ferritrophicum
Common to all	Ferruginibacter
Common to all	Fibrobacter
Common to all	Flavisolibacter
Common to all	Flavobacterium
Common to all	Fluviicola
Common to all	Francisella
Common to all	Frankia
Common to all	Frateuria
Common to all	Fusobacterium
Common to all	Gemmatimonas
Common to all	Geobacillus
Common to all	Glutamicibacter
Common to all	Gracilibacter
Common to all	Granulicella
Common to all	Haemophilus
Common to all	Halobacillus
Common to all	Halomonas
Common to all	Helicobacter
Common to all	Herbaspirillum
Common to all	hgcI clade
Common to all	hoa5-07d05 gut group
Common to all	Holdemanella
Common to all	horsej-a03
Common to all	Hungatella
Common to all	Hylemonella
Common to all	Hymenobacter
Common to all	Hyphomicrobium
Common to all	Iamia
Common to all	Ignavibacterium
Common to all	IheB3-7
Common to all	Ileibacterium
Common to all	IMCC26134
Common to all	Incertae Sedis...832
Common to all	Jeotgalibacillus
Common to all	Jeotgalicoccus
Common to all	Kingella
Common to all	Klebsiella
Common to all	Kluyvera
Common to all	Kocuria
Common to all	Kosakonia
Common to all	Labrys
Common to all	Lachnoclostridium
Common to all	Lachnospiraceae AC2044 group
Common to all	Lachnospiraceae FCS020 group
Common to all	Lachnospiraceae FE2018 group
Common to all	Lachnospiraceae ND3007 group
Common to all	Lachnospiraceae NK3A20 group
Common to all	Lachnospiraceae NK4A136 group
Common to all	Lachnospiraceae UCG-001
Common to all	Lachnospiraceae UCG-004
Common to all	Lachnospiraceae XPB1014 group
Common to all	Lactobacillus
Common to all	Lactococcus
Common to all	Lapillicoccus
Common to all	Lautropia
Common to all	Legionella
Common to all	Lentimicrobium
Common to all	Leptolinea
Common to all	Leptospira
Common to all	Leptothrix
Common to all	Leuconostoc
Common to all	Limnohabitans
Common to all	Listeria
Common to all	Longilinea
Common to all	Luteimonas
Common to all	Lutibacter
Common to all	Lysinibacillus
Common to all	Magnetospira
Common to all	Magnetovibrio
Common to all	Malassezia
Common to all	Mannheimia
Common to all	marine group
Common to all	Marinifilum
Common to all	Mariniradius
Common to all	Marinobacter
Common to all	Maritimimonas
Common to all	Marmoricola
Common to all	Massilia
Common to all	Meiothermus
Common to all	Meniscus
Common to all	Mesorhizobium
Common to all	Methylobacter
Common to all	Microbacterium
Common to all	Microbispora
Common to all	Micrococcus
Common to all	Micromonospora
Common to all	Micropruina
Common to all	Mitsuaria
Common to all	MND1
Common to all	Mobiluncus
Common to all	Mogibacterium
Common to all	Moheibacter
Common to all	Moraxella
Common to all	Morganella
Common to all	Moryella
Common to all	Mucilaginibacter
Common to all	Mycobacterium
Common to all	Mycoplasma
Common to all	Neisseria
Common to all	Nitrosomonas
Common to all	Nitrospira
Common to all	NK4A214 group
Common to all	Nocardioides
Common to all	Nocardiopsis
Common to all	Nodularia PCC-9350
Common to all	Novosphingobium
Common to all	Occallatibacter
Common to all	Oceanivirga
Common to all	Oceanobacillus
Common to all	Octospora
Common to all	Odoribacter
Common to all	Olsenella
Common to all	OM27 clade
Common to all	OM43 clade
Common to all	Oribacterium
Common to all	Paenibacillus
Common to all	Paeniglutamicibacter
Common to all	Paludibacter
Common to all	Pantoea
Common to all	Papillibacter
Common to all	Parabacteroides
Common to all	Paraclostridium
Common to all	Paracoccus
Common to all	Paraprevotella
Common to all	Parasutterella
Common to all	Pasteurella
Common to all	Pectobacterium
Common to all	Pediococcus
Common to all	Pedobacter
Common to all	Pelolinea
Common to all	Pelomonas
Common to all	Peptoniphilus
Common to all	Peptostreptococcus
Common to all	Petrotoga
Common to all	Phascolarctobacterium
Common to all	Phocoenobacter
Common to all	Photobacterium
Common to all	Pir4 lineage
Common to all	Pirellula
Common to all	Plesiomonas
Common to all	Polynucleobacter
Common to all	Porphyrobacter
Common to all	Porphyromonas
Common to all	Portibacter
Common to all	possible genus 06
Common to all	Prevotella
Common to all	Prevotellaceae NK3B31 group
Common to all	Prevotellaceae UCG-001
Common to all	Prevotellaceae UCG-003
Common to all	Prolixibacter
Common to all	Proteiniphilum
Common to all	Proteus
Common to all	Pseudarthrobacter
Common to all	Pseudoalteromonas
Common to all	Pseudohaliea
Common to all	Pseudohongiella
Common to all	Pseudomonas
Common to all	Pseudonocardia
Common to all	Pseudoxanthomonas
Common to all	Psychrobacter
Common to all	Psychroserpens
Common to all	Puia
Common to all	Ralstonia
Common to all	Ramlibacter
Common to all	Raoultibacter
Common to all	RB41
Common to all	RBG-16-58-14
Common to all	Rheinheimera
Common to all	Rhodococcus
Common to all	Rhodoferax
Common to all	Rickettsia
Common to all	Rikenellaceae RC9 gut group
Common to all	Romboutsia
Common to all	Roseburia
Common to all	Roseobacter clade NAC11-7 lineage
Common to all	Roseococcus
Common to all	Roseomonas
Common to all	Roseospira
Common to all	Rothia
Common to all	Roussoella
Common to all	Ruminococcus
Common to all	Ruminococcus gauvreauii group
Common to all	Ruminococcus torques group
Common to all	Saccharofermentans
Common to all	Saccharomonospora
Common to all	Salinibacter
Common to all	Salipaludibacillus
Common to all	Salmonella
Common to all	Sarcina
Common to all	Selenomonas
Common to all	Serratia
Common to all	Shewanella
Common to all	Sideroxydans
Common to all	SM1A02
Common to all	Snodgrassella
Common to all	Solibacillus
Common to all	Solirubrobacter
Common to all	Solobacterium
Common to all	Sphingobacterium
Common to all	Sphingobium
Common to all	Sphingomonas
Common to all	Sphingopyxis
Common to all	Sporosarcina
Common to all	Staphylococcus
Common to all	Stenotrophomonas
Common to all	Streptococcus
Common to all	Streptomyces
Common to all	Subdoligranulum
Common to all	Subgroup 10
Common to all	Subgroup 23
Common to all	Succiniclasticum
Common to all	Succinivibrionaceae UCG-001
Common to all	Succinivibrionaceae UCG-002
Common to all	Sulfitobacter
Common to all	Sulfobacillus
Common to all	Sulfuricurvum
Common to all	Sulfurovum
Common to all	Sumerlaea
Common to all	SUP05 cluster
Common to all	Sva0996 marine group
Common to all	Synechococcus CC9902
Common to all	Syntrophomonas
Common to all	Taibaiella
Common to all	Tepidimicrobium
Common to all	Thermoanaerobacterium
Common to all	Thermoleophilum
Common to all	Thiobacillus
Common to all	Thiomicrorhabdus
Common to all	Thiothrix
Common to all	Thiovirga
Common to all	Tistlia
Common to all	TM7x
Common to all	Trabulsiella
Common to all	Treponema
Common to all	Turicibacter
Common to all	Tyzzerella
Common to all	UCG-002
Common to all	UCG-004
Common to all	UCG-005
Common to all	Ureaplasma
Common to all	Ursidibacter
Common to all	UTCFX1
Common to all	Veillonella
Common to all	Vibrio
Common to all	Virgibacillus
Common to all	wb1-A12
Common to all	WCHB1-32
Common to all	Weissella
Common to all	Yersinia
Common to all	1787
Common to all	1788

## Sheet: Tipisca
Comparison	Genus
Only Saliva	1174-901-12
Only Saliva	Acidicapsa
Only Saliva	Acidobacterium
Only Saliva	Acidothermus
Only Saliva	Acremonium
Only Saliva	Actinomycetospora
Only Saliva	Actinopolyspora
Only Saliva	Advenella
Only Saliva	Afipia
Only Saliva	Aigialus
Only Saliva	Albertiniella
Only Saliva	Algivirga
Only Saliva	Aliidiomarina
Only Saliva	Alishewanella
Only Saliva	Alkanindiges
Only Saliva	Allofustis
Only Saliva	Alloiococcus
Only Saliva	Alloscardovia
Only Saliva	Amnibacterium
Only Saliva	Amnipila
Only Saliva	Amphritea
Only Saliva	Anabaena PCC-7122
Only Saliva	Anaerolinea
Only Saliva	Anaeromyxobacter
Only Saliva	Anaerospora
Only Saliva	Antarctobacter
Only Saliva	Aquitalea
Only Saliva	Arthrinium
Only Saliva	Aureimonas
Only Saliva	Aureobasidium
Only Saliva	Avibacterium
Only Saliva	Azospira
Only Saliva	Basfia
Only Saliva	BD1-7 clade
Only Saliva	Beauveria
Only Saliva	Bergeriella
Only Saliva	Berlesiella
Only Saliva	Bisgaardia
Only Saliva	Bordetella
Only Saliva	Bradymyces
Only Saliva	Bryocella
Only Saliva	Bryometopus
Only Saliva	C1-B045
Only Saliva	Caldimicrobium
Only Saliva	Candida-Lodderomyces clade
Only Saliva	Candidatus Babela
Only Saliva	Candidatus Baumannia
Only Saliva	Candidatus Glomeribacter
Only Saliva	Candidatus Hartigia
Only Saliva	Candidatus Kinetoplastibacterium
Only Saliva	Candidatus Ovatusbacter
Only Saliva	Candidatus Schneideria
Only Saliva	Candidatus Symbiobacter
Only Saliva	Candidatus Tremblaya
Only Saliva	Cardiobacterium
Only Saliva	Castellaniella
Only Saliva	Caviibacterium
Only Saliva	Cellvibrio
Only Saliva	Ceratocystiopsis
Only Saliva	Chaetopsina
Only Saliva	Chalicogloea CCALA 975
Only Saliva	Chelatococcus
Only Saliva	Chishuiella
Only Saliva	Chlamydia
Only Saliva	Chromobacterium
Only Saliva	Chujaibacter
Only Saliva	CL500-3
Only Saliva	Cladosporium
Only Saliva	Clavibacter
Only Saliva	Cm1-21
Only Saliva	Cocleimonas
Only Saliva	Colletotrichum
Only Saliva	Collimonas
Only Saliva	Coriobacteriaceae UCG-003
Only Saliva	Corollospora
Only Saliva	Crossiella
Only Saliva	Cryphonectria-Endothia complex
Only Saliva	Curvibacter
Only Saliva	Cycloposthium
Only Saliva	Cylindrospermum PCC-7417
Only Saliva	Dapisostemonum CCIBt 3536
Only Saliva	Dechlorosoma
Only Saliva	Delitschia
Only Saliva	Dendrographa
Only Saliva	Dermatophilus
Only Saliva	Derxia
Only Saliva	Desemzia
Only Saliva	Desmonostoc PCC-7422
Only Saliva	Desulforhopalus
Only Saliva	Desulfuribacillus
Only Saliva	Desulfurispora
Only Saliva	DEV008
Only Saliva	Dickeya
Only Saliva	Didinium
Only Saliva	Didymella
Only Saliva	Dielma
Only Saliva	Dothiora
Only Saliva	Ebria
Only Saliva	Edaphobacter
Only Saliva	Ellin516
Only Saliva	Ellin6055
Only Saliva	Endobacter
Only Saliva	Falsochrobactrum
Only Saliva	Fictibacillus
Only Saliva	Filifactor
Only Saliva	Filobacterium
Only Saliva	Fimbriiglobus
Only Saliva	Flamella
Only Saliva	Flaviaesturariibacter
Only Saliva	Fluviimonas
Only Saliva	Fournierella
Only Saliva	Fragosphaeria
Only Saliva	Frederiksenia
Only Saliva	Friedmanniella
Only Saliva	FS142-36B-02
Only Saliva	Fusarium
Only Saliva	Gallibacterium
Only Saliva	Geitlerinema PCC-7105
Only Saliva	Georgenia
Only Saliva	Gilliamella
Only Saliva	GKS98 freshwater group
Only Saliva	Glaciecola
Only Saliva	Glaucocystis
Only Saliva	Gloeotrichia SAG 32.84
Only Saliva	Gyalolechia
Only Saliva	Gyrodontium
Only Saliva	Halioglobus
Only Saliva	Haloactinopolyspora
Only Saliva	Haoranjiania
Only Saliva	Haplozoon
Only Saliva	Herbaspirillum
Only Saliva	Herminiimonas
Only Saliva	Heteromita
Only Saliva	Hirsutella
Only Saliva	Histophilus
Only Saliva	HN-HF0106
Only Saliva	Hortaea
Only Saliva	Hydrogenophaga
Only Saliva	Hylemonella
Only Saliva	Hyphomonas
Only Saliva	Hyphozyma
Only Saliva	Hyponectria
Only Saliva	Iamia
Only Saliva	Idiomarina
Only Saliva	Incertae Sedis...831
Only Saliva	Isaria
Only Saliva	Isoptericola
Only Saliva	Jattaea
Only Saliva	Jeotgalibacillus
Only Saliva	JG30a-KF-32
Only Saliva	JGI 0001001-H03
Only Saliva	Jonesia
Only Saliva	Kerstersia
Only Saliva	Labrenzia
Only Saliva	Lachnospiraceae NC2004 group
Only Saliva	Lacinutrix
Only Saliva	Lactovum
Only Saliva	Leifsonia
Only Saliva	Leptolyngbya EcFYyyy-00
Only Saliva	Leptolyngbya PCC-6306
Only Saliva	Leptosphaeria
Only Saliva	Letrouitia
Only Saliva	Limibaculum
Only Saliva	Limimaricola
Only Saliva	Listeria
Only Saliva	Litorimicrobium
Only Saliva	Lonepinella
Only Saliva	Luteibacter
Only Saliva	Lysinimicrobium
Only Saliva	Mannheimia
Only Saliva	Marine Methylotrophic Group 2
Only Saliva	Marinicella
Only Saliva	Massalongia
Only Saliva	MBIC10086
Only Saliva	Mesocricetibacter
Only Saliva	Mesotoga
Only Saliva	Metapochonia
Only Saliva	Metarhizium
Only Saliva	Methylobacter
Only Saliva	Methylophilus
Only Saliva	Methylotenera
Only Saliva	Micavibrio
Only Saliva	Microbacter
Only Saliva	Microbulbifer
Only Saliva	Milano-WF1B-03
Only Saliva	ML602J-51
Only Saliva	Modestobacter
Only Saliva	Monocystis
Only Saliva	Morganella
Only Saliva	Morus
Only Saliva	MSBL7
Only Saliva	Muribacter
Only Saliva	Muscodor
Only Saliva	Mycetocola
Only Saliva	Myrmecridium
Only Saliva	Necropsobacter
Only Saliva	Neocatenulostroma
Only Saliva	Neonectria
Only Saliva	Niabella
Only Saliva	Nisaea
Only Saliva	Nitriliruptor
Only Saliva	Nostoc PCC-73102
Only Saliva	Nostoc PCC-7524
Only Saliva	oc32
Only Saliva	Oceanimonas
Only Saliva	Ochrobactrum
Only Saliva	Octospora
Only Saliva	Ophiostoma
Only Saliva	Otariodibacter
Only Saliva	Ottowia
Only Saliva	Paenalcaligenes
Only Saliva	Paraglaciecola
Only Saliva	Paralcaligenes
Only Saliva	Parapusillimonas
Only Saliva	Paucisalibacillus
Only Saliva	Peltula
Only Saliva	Petrotoga
Only Saliva	Phaeoacremonium
Only Saliva	Phocaeicola
Only Saliva	Phoma
Only Saliva	Phormidium IAM M-71
Only Saliva	Phreatobacter
Only Saliva	Phycicoccus
Only Saliva	Physcia
Only Saliva	Pleomorphomonas
Only Saliva	Pleospora
Only Saliva	pLW-20
Only Saliva	Polaromonas
Only Saliva	Portibacter
Only Saliva	Porticoccus
Only Saliva	Procabacter
Only Saliva	Promicromonospora
Only Saliva	Propionivibrio
Only Saliva	Pseudenhygromyxa
Only Saliva	Pseudofulvimonas
Only Saliva	Psilopezia
Only Saliva	Psychrobacillus
Only Saliva	Puniceicoccus
Only Saliva	Pusillimonas
Only Saliva	Rahnella1
Only Saliva	Reichenbachiella
Only Saliva	Rhodomicrobium
Only Saliva	Riemerella
Only Saliva	Roseiarcus
Only Saliva	Roseomonas
Only Saliva	RS62 marine group
Only Saliva	Rubellimicrobium
Only Saliva	Rubripirellula
Only Saliva	RumEn M2
Only Saliva	Ruminobacter
Only Saliva	Saccharopolyspora
Only Saliva	Salinivibrio
Only Saliva	SAR92 clade
Only Saliva	SCGC AAA164-E04
Only Saliva	Seminibacterium
Only Saliva	Seonamhaeicola
Only Saliva	Septofusidium
Only Saliva	Serpentinicella
Only Saliva	Sh765B-TzT-35
Only Saliva	Sharpea
Only Saliva	Simonsiella
Only Saliva	Simplicispira
Only Saliva	Sinobacterium
Only Saliva	Sinomonas
Only Saliva	Spirostomum
Only Saliva	Squamarina
Only Saliva	Steroidobacter
Only Saliva	Succinatimonas
Only Saliva	Sulfuricella
Only Saliva	Sumerlaea
Only Saliva	Sungkyunkwania
Only Saliva	Talaromyces
Only Saliva	Tangfeifania
Only Saliva	TC1
Only Saliva	Teratosphaeria
Only Saliva	Terrabacter
Only Saliva	Terracidiphilus
Only Saliva	Testudinibacter
Only Saliva	Tetracladium
Only Saliva	Tetragenococcus
Only Saliva	Thermacetogenium
Only Saliva	Thermoanaerobaculum
Only Saliva	Thermococcus
Only Saliva	Thermodesulfovibrio
Only Saliva	Thermoflexus
Only Saliva	Thermosporothrix
Only Saliva	Thioflexothrix
Only Saliva	Thiomonas
Only Saliva	Thiophaeococcus
Only Saliva	Torula
Only Saliva	Tritirachium
Only Saliva	Uliginosibacterium
Only Saliva	Umbilicaria
Only Saliva	Verrucaria
Only Saliva	Verticiella
Only Saliva	Vitreoscilla
Only Saliva	Volucribacter
Only Saliva	Woodruffides
Only Saliva	Xanthoparmelia
Only Saliva	Yamadazyma-Candida clade
Only Saliva	Zopfia
Only Blood	Altererythrobacter
Only Blood	Apokeronopsis
Only Blood	Arcticiflavibacter
Only Blood	Arenicella
Only Blood	Barnettozyma-Candida clade
Only Blood	Blepharisma
Only Blood	Bodo
Only Blood	Caldithrix
Only Blood	Candidatus Anadelfobacter
Only Blood	Candidatus Methanogranum
Only Blood	Catenaria
Only Blood	Chaetoceros
Only Blood	Chionosphaera
Only Blood	Commensalibacter
Only Blood	Cryptomonas
Only Blood	Dethiobacter
Only Blood	Devescovina
Only Blood	Epalxella
Only Blood	Erythropsidinium
Only Blood	Exilispira
Only Blood	Fuchsiella
Only Blood	Gymnascella
Only Blood	Hexacontium
Only Blood	Hydrogenophilus
Only Blood	Hygrocybe
Only Blood	Kiloniella
Only Blood	Leucoagaricus
Only Blood	Lotharella
Only Blood	Luteolibacter
Only Blood	Membranicola
Only Blood	Natronoarchaeum
Only Blood	Owenweeksia
Only Blood	Paeniclostridium
Only Blood	Parasutterella
Only Blood	Peccania
Only Blood	Pleuronema
Only Blood	Proboscia
Only Blood	Pseudo-nitzschia
Only Blood	Rice Cluster I
Only Blood	Roseibaca
Only Blood	Schlesneria
Only Blood	Setosphaeria
Only Blood	Skermanella
Only Blood	Smittium
Only Blood	Spirotontonia
Only Blood	Strombidium
Only Blood	Thermoanaerobacter
Only Blood	Tintinnopsis
Only Blood	Torpedospora
Only Blood	Tychonema CCAP 1459-11B
Only Blood	Vahlkampfia
Only Blood	Vannella
Only Blood	Yonghaparkia
Only Feces	Acetatifactor
Only Feces	Acetivibrio ethanolgignens group
Only Feces	Acetobacterium
Only Feces	Acetobacteroides
Only Feces	Acetomicrobium
Only Feces	Acidibacillus
Only Feces	Acrophormium PCC-7375
Only Feces	Actinoplanes
Only Feces	Aeribacillus
Only Feces	Aeriscardovia
Only Feces	Aestuariibacter
Only Feces	Aestuariibaculum
Only Feces	Aetokthonos AEL04
Only Feces	AKYG587
Only Feces	Aliicoccus
Only Feces	Aliihoeflea
Only Feces	Allobacillus
Only Feces	Allocatelliglobosispora
Only Feces	Aminivibrio
Only Feces	Amycolatopsis
Only Feces	Anaerobacillus
Only Feces	Anaerobranca
Only Feces	Anaerocella
Only Feces	Anaerocolumna
Only Feces	Anaerofustis
Only Feces	Anaerolineaceae UCG-001
Only Feces	Anaerorhabdus furcosa group
Only Feces	Anaerostignum
Only Feces	Anaplasma
Only Feces	Aquibacillus
Only Feces	Aquisalibacillus
Only Feces	Arcicella
Only Feces	Ascidiimonas
Only Feces	Asteroleplasma
Only Feces	AT4-11
Only Feces	Atopobium
Only Feces	Aurantisolimonas
Only Feces	Azoarcus
Only Feces	Bacteriovorax
Only Feces	Bandia
Only Feces	Bizionia
Only Feces	Blastopirellula
Only Feces	Blvii28 wastewater-sludge group
Only Feces	Brachymonas
Only Feces	Brachyspira
Only Feces	Breznakia
Only Feces	Brooklawnia
Only Feces	Buttiauxella
Only Feces	Butyricimonas
Only Feces	Caenimonas
Only Feces	CAG-352
Only Feces	Caldicoprobacter
Only Feces	Candidatus Accumulibacter
Only Feces	Candidatus Alysiosphaera
Only Feces	Candidatus Ancillula
Only Feces	Candidatus Armantifilum
Only Feces	Candidatus Azobacteroides
Only Feces	Candidatus Bacilloplasma
Only Feces	Candidatus Brownia
Only Feces	Candidatus Caldatribacterium
Only Feces	Candidatus Cardinium
Only Feces	Candidatus Carsonella
Only Feces	Candidatus Cloacimonas
Only Feces	Candidatus Desulforudis
Only Feces	Candidatus Endoecteinascidia
Only Feces	Candidatus Hodgkinia
Only Feces	Candidatus Magnetananas
Only Feces	Candidatus Photodesmus
Only Feces	Candidimonas
Only Feces	Caproiciproducens
Only Feces	Catenibacterium
Only Feces	Catenisphaera
Only Feces	Catenovulum
Only Feces	Cellulophaga
Only Feces	Cellulosilyticum
Only Feces	Cellulosimicrobium
Only Feces	Cercomonas
Only Feces	Chitinimonas
Only Feces	Chitinophaga
Only Feces	Chlorobaculum
Only Feces	Chlorobium
Only Feces	Chloroflexus
Only Feces	Clostridiisalibacter
Only Feces	Clostridium sensu stricto 6
Only Feces	Cobetia
Only Feces	Coenonia
Only Feces	Coprobacter
Only Feces	Coprococcus
Only Feces	Coraliomargarita
Only Feces	Corynespora
Only Feces	Cytophaga
Only Feces	Cytophaga xylanolytica group
Only Feces	Dactylosporangium
Only Feces	Dechlorobacter
Only Feces	Defluviitalea
Only Feces	Defluviitaleaceae UCG-011
Only Feces	Dehalobacter
Only Feces	Demequina
Only Feces	Denitrobacterium
Only Feces	Dermacoccus
Only Feces	Desulfocapsa
Only Feces	Desulfocurvus
Only Feces	Desulfohalotomaculum
Only Feces	Desulfomicrobium
Only Feces	Desulfonema
Only Feces	Desulfosarcina
Only Feces	Desulfotalea
Only Feces	Desulfovermiculus
Only Feces	DEV114
Only Feces	dgA-11 gut group
Only Feces	Dichotomicrobium
Only Feces	Dietzia
Only Feces	DNF00809
Only Feces	Dolichospermum NIES41
Only Feces	Dubosiella
Only Feces	Dyella
Only Feces	Eggerthella
Only Feces	Egibacter
Only Feces	Eisenbergiella
Only Feces	Ekhidna
Only Feces	Elusimicrobium
Only Feces	Endoconidioma
Only Feces	Entodinium
Only Feces	Erysipelotrichaceae UCG-006
Only Feces	Erysipelotrichaceae UCG-008
Only Feces	Erysipelotrichaceae UCG-009
Only Feces	EUB33-2
Only Feces	Eubacterium
Only Feces	Eubacterium cellulosolvens group
Only Feces	Eubacterium fissicatena group
Only Feces	Eubacterium saphenum group
Only Feces	Eubacterium xylanophilum group
Only Feces	Euplotidium
Only Feces	Ezakiella
Only Feces	F0332
Only Feces	Fabibacter
Only Feces	Faecalitalea
Only Feces	Finegoldia
Only Feces	Fischerella CENA298
Only Feces	Flammeovirga
Only Feces	Flaviflexus
Only Feces	Flavonifractor
Only Feces	Flexilinea
Only Feces	Flexithrix
Only Feces	Fonticella
Only Feces	Frisingicoccus
Only Feces	Fusibacter
Only Feces	Fusicatenibacter
Only Feces	Gaiella
Only Feces	GCA-900066575
Only Feces	Geitlerinema PCC-8501
Only Feces	Gelidibacter
Only Feces	Gracilibacter
Only Feces	Guillardia
Only Feces	Hahella
Only Feces	Haliscomenobacter
Only Feces	Halobacteriovorax
Only Feces	Haloferula
Only Feces	Halofilum
Only Feces	Halolactibacillus
Only Feces	Halorhodospira
Only Feces	Heliobacillus
Only Feces	Holdemania
Only Feces	horsej-a03
Only Feces	Howardella
Only Feces	Hungateiclostridium
Only Feces	Hydrogenivirga
Only Feces	Hydrogenoanaerobacterium
Only Feces	Hydrogenobacter
Only Feces	Ideonella
Only Feces	Ignavigranum
Only Feces	IheB3-7
Only Feces	Incertae Sedis...833
Only Feces	Incertae Sedis...834
Only Feces	Iodobacter
Only Feces	JdFR-76
Only Feces	Johnsonella
Only Feces	KCM-B-112
Only Feces	Klenkia
Only Feces	Kordia
Only Feces	Lachnoanaerobaculum
Only Feces	Lachnospira
Only Feces	Lachnospiraceae FE2018 group
Only Feces	Lachnospiraceae NK4B4 group
Only Feces	Lachnospiraceae UCG-002
Only Feces	Lachnospiraceae UCG-003
Only Feces	Lachnospiraceae XPB1014 group
Only Feces	Lacibacter
Only Feces	LD29
Only Feces	Lentisphaera
Only Feces	Leptospira
Only Feces	Leptospirillum
Only Feces	Leucothrix
Only Feces	Luteococcus
Only Feces	Lyngbya PCC-7419
Only Feces	Lysobacter
Only Feces	M2PB4-61 termite group
Only Feces	Macellibacteroides
Only Feces	Magnetospira
Only Feces	Mailhella
Only Feces	Maribacter
Only Feces	Marinicaulis
Only Feces	Marinobacterium
Only Feces	Marinoscillum
Only Feces	Mariprofundus
Only Feces	Maritimibacter
Only Feces	Marvinbryantia
Only Feces	Mastigocoleus BC008
Only Feces	MB11C04 marine group
Only Feces	Megamonas
Only Feces	Methanobacterium
Only Feces	Methylobacillus
Only Feces	Methyloglobulus
Only Feces	Methylothermus
Only Feces	Mitsuaria
Only Feces	Monoglobus
Only Feces	Moorella
Only Feces	Moryella
Only Feces	Mucinivorans
Only Feces	Murdochiella
Only Feces	Murimonas
Only Feces	Neobodo
Only Feces	Neptuniibacter
Only Feces	Nibrella
Only Feces	Nitratiruptor
Only Feces	Nodosilinea PCC-7104
Only Feces	Nonlabens
Only Feces	Nostoc PCC-7107
Only Feces	Nostoc PCC-8976
Only Feces	NS10 marine group
Only Feces	NS5 marine group
Only Feces	Nubsella
Only Feces	Oceanobacter
Only Feces	Oerskovia
Only Feces	Ohtaekwangia
Only Feces	OLB12
Only Feces	OLB15
Only Feces	OLB8
Only Feces	Olivibacter
Only Feces	OM75 clade
Only Feces	Oscillatoria PCC-6304
Only Feces	Oxobacter
Only Feces	p-1088-a5 gut group
Only Feces	Parvibaculum
Only Feces	Paucimonas
Only Feces	Pectinatus
Only Feces	Pelagibacterium
Only Feces	Pelolinea
Only Feces	Pelosinus
Only Feces	Phaeodactylibacter
Only Feces	Phanerochaete
Only Feces	Phyllobacterium
Only Feces	Phytoactinopolyspora
Only Feces	Pir2 lineage
Only Feces	Planctopirus
Only Feces	Planktothrix NIVA-CYA 15
Only Feces	Polyangium
Only Feces	Polycyclovorans
Only Feces	Polymorphobacter
Only Feces	possible genus 02
Only Feces	possible genus 05
Only Feces	Pricia
Only Feces	probable genus 10
Only Feces	Propionibacterium
Only Feces	Propioniciclava
Only Feces	Pseudarcicella
Only Feces	Pseudocercospora
Only Feces	Pseudodifflugia
Only Feces	Pseudoflavitalea
Only Feces	Pseudopedobacter
Only Feces	Pseudopropionibacterium
Only Feces	Pseudotaeniolina
Only Feces	Pseudothermotoga
Only Feces	Pseudourostyla
Only Feces	Pseudoxanthomonas
Only Feces	Psychromonas
Only Feces	Pyramidobacter
Only Feces	Pyrenochaeta
Only Feces	Quinella
Only Feces	Raoultibacter
Only Feces	Rhodanobacter
Only Feces	Rhodobacter
Only Feces	Rhodoplanes
Only Feces	Rhodovulum
Only Feces	Robinsoniella
Only Feces	Roseibacterium
Only Feces	Roseimaritima
Only Feces	Roseisolibacter
Only Feces	Roseobacter clade NAC11-7 lineage
Only Feces	Roseococcus
Only Feces	Ruminiclostridium
Only Feces	Rummeliibacillus
Only Feces	Sagittula
Only Feces	Salegentibacter
Only Feces	Salinicola
Only Feces	Salinimicrobium
Only Feces	Salisediminibacterium
Only Feces	Sanguibacter
Only Feces	Sanguibacteroides
Only Feces	Schleiferia
Only Feces	Sediminispirochaeta
Only Feces	SEEP-SRB4
Only Feces	Senegalimassilia
Only Feces	SH-PL14
Only Feces	Shivajiella
Only Feces	Siphonobacter
Only Feces	Slackia
Only Feces	SM23-31
Only Feces	Solibacillus
Only Feces	Solimonas
Only Feces	Solitalea
Only Feces	Sphaerimonospora
Only Feces	Sphingosinicella
Only Feces	Spirodactylon
Only Feces	Streptobacillus
Only Feces	Subgroup 10
Only Feces	Succinispira
Only Feces	Sulfurospirillum
Only Feces	Symbiobacterium
Only Feces	Syntrophobacter
Only Feces	Syntrophococcus
Only Feces	Syntrophotalea
Only Feces	Syntrophothermus
Only Feces	Syntrophus
Only Feces	Tamlana
Only Feces	Tenacibaculum
Only Feces	Tepidibacter
Only Feces	Tepidimicrobium
Only Feces	Termite Treponema cluster
Only Feces	Terrimonas
Only Feces	Terrisporobacter
Only Feces	Tessaracoccus
Only Feces	Thermicanus
Only Feces	Thermoclostridium
Only Feces	Thermodesulfobium
Only Feces	Thermomonas
Only Feces	Thermostaphylospora
Only Feces	Thermosulfidibacter
Only Feces	Thiohalophilus
Only Feces	Thiorhodococcus
Only Feces	Tissierella
Only Feces	Trichococcus
Only Feces	Truepera
Only Feces	Trueperella
Only Feces	Trypanosoma
Only Feces	Tuberibacillus
Only Feces	Tuzzerella
Only Feces	U29-B03
Only Feces	UCG-002
Only Feces	UCG-008
Only Feces	UTCFX1
Only Feces	V9D2013 group
Only Feces	Vagococcus
Only Feces	Vallitalea
Only Feces	Vampirovibrio
Only Feces	Varibaculum
Only Feces	Vicingus
Only Feces	Victivallis
Only Feces	Wenzhouxiangella
Only Feces	Wigglesworthia
Only Feces	Williamsia
Only Feces	Williamwhitmania
Only Feces	Winogradskyella
Only Feces	Wolbachia
Only Feces	Xanthobacter
Only Feces	Zavarzinella
Only Feces	Zeaxanthinibacter
Only Feces	Zunongwangia
Saliva and Feces	A2
Saliva and Feces	Abiotrophia
Saliva and Feces	Acetitomaculum
Saliva and Feces	Acidiphilium
Saliva and Feces	Acidithiobacillus
Saliva and Feces	Actinomadura
Saliva and Feces	Aerococcus
Saliva and Feces	Aeromicrobium
Saliva and Feces	Aggregatibacter
Saliva and Feces	Alcanivorax
Saliva and Feces	Algoriphagus
Saliva and Feces	Alkalibacterium
Saliva and Feces	Alkaliflexus
Saliva and Feces	Alkaliphilus
Saliva and Feces	Allobaculum
Saliva and Feces	Alternaria
Saliva and Feces	Alysiella
Saliva and Feces	Amantichitinum
Saliva and Feces	Amphiplicatus
Saliva and Feces	Anaerosporobacter
Saliva and Feces	Anaerostipes
Saliva and Feces	Anoxybacillus
Saliva and Feces	Aphanoascus
Saliva and Feces	Aquaspirillum
Saliva and Feces	Aquicella
Saliva and Feces	Arcanobacterium
Saliva and Feces	Arcobacter
Saliva and Feces	Arenimonas
Saliva and Feces	Arsenophonus
Saliva and Feces	Atopostipes
Saliva and Feces	Azospirillum
Saliva and Feces	Azotobacter
Saliva and Feces	Barnesiella
Saliva and Feces	BBMC-4
Saliva and Feces	BCf9-17 termite group
Saliva and Feces	Beggiatoa
Saliva and Feces	Bibersteinia
Saliva and Feces	Blastococcus
Saliva and Feces	Bosea
Saliva and Feces	Brachybacterium
Saliva and Feces	Bryobacter
Saliva and Feces	BSV13
Saliva and Feces	Bulleidia
Saliva and Feces	Butyricicoccus
Saliva and Feces	CAG-873
Saliva and Feces	Caldisericum
Saliva and Feces	Candidatus Actinomarina
Saliva and Feces	Candidatus Amoebophilus
Saliva and Feces	Candidatus Aquiluna
Saliva and Feces	Candidatus Arthromitus
Saliva and Feces	Candidatus Omnitrophus
Saliva and Feces	Candidatus Portiera
Saliva and Feces	Candidatus Saccharimonas
Saliva and Feces	Candidatus Soleaferrea
Saliva and Feces	Candidatus Uzinura
Saliva and Feces	Candidatus Vestibaculum
Saliva and Feces	Candidatus Vidania
Saliva and Feces	Carnobacterium
Saliva and Feces	Caulobacter
Saliva and Feces	Cellulomonas
Saliva and Feces	Cerasicoccus
Saliva and Feces	Cetobacterium
Saliva and Feces	Chromohalobacter
Saliva and Feces	Citreitalea
Saliva and Feces	Citrifermentans
Saliva and Feces	CL500-29 marine group
Saliva and Feces	Cloacibacterium
Saliva and Feces	Clostridioides
Saliva and Feces	Clostridium sensu stricto 11
Saliva and Feces	Clostridium sensu stricto 12
Saliva and Feces	Clostridium sensu stricto 13
Saliva and Feces	Cohnella
Saliva and Feces	Coleofasciculus PCC-7420
Saliva and Feces	Colidextribacter
Saliva and Feces	Colwellia
Saliva and Feces	Coprobacillus
Saliva and Feces	Crocinitomix
Saliva and Feces	Cryobacterium
Saliva and Feces	Cyanobium PCC-6307
Saliva and Feces	Delftia
Saliva and Feces	Desulfofarcimen
Saliva and Feces	Desulfomonile
Saliva and Feces	Desulfovibrio
Saliva and Feces	Desulfurobacterium
Saliva and Feces	Dialister
Saliva and Feces	Diaphorobacter
Saliva and Feces	DMER64
Saliva and Feces	Dolosigranulum
Saliva and Feces	Draconibacterium
Saliva and Feces	DTU089
Saliva and Feces	Dysgonomonas
Saliva and Feces	Elizabethkingia
Saliva and Feces	Ellin6067
Saliva and Feces	Endomicrobium
Saliva and Feces	Enhydrobacter
Saliva and Feces	Eremococcus
Saliva and Feces	Erwinia
Saliva and Feces	Erysipelatoclostridium
Saliva and Feces	Erysipelotrichaceae UCG-002
Saliva and Feces	Erysipelotrichaceae UCG-003
Saliva and Feces	Erysipelotrichaceae UCG-007
Saliva and Feces	Eubacterium hallii group
Saliva and Feces	Eubacterium ruminantium group
Saliva and Feces	Eubacterium siraeum group
Saliva and Feces	Exiguobacterium
Saliva and Feces	F0058
Saliva and Feces	Facklamia
Saliva and Feces	Faecalibaculum
Saliva and Feces	Family XIII UCG-001
Saliva and Feces	Fangia
Saliva and Feces	FCPS473
Saliva and Feces	FD2005
Saliva and Feces	Fermentimonas
Saliva and Feces	Ferrovum
Saliva and Feces	Ferruginibacter
Saliva and Feces	Fervidobacterium
Saliva and Feces	Fischerella PCC-9339
Saliva and Feces	Francisella
Saliva and Feces	G12-WMSP1
Saliva and Feces	Gelria
Saliva and Feces	Gemella
Saliva and Feces	Geobacter
Saliva and Feces	Globicatella
Saliva and Feces	Glutamicibacter
Saliva and Feces	Glycomyces
Saliva and Feces	Gordonia
Saliva and Feces	Granulicatella
Saliva and Feces	Granulicella
Saliva and Feces	Hafnia-Obesumbacterium
Saliva and Feces	Haliangium
Saliva and Feces	Haloplasma
Saliva and Feces	Helicobacter
Saliva and Feces	hgcI clade
Saliva and Feces	hoa5-07d05 gut group
Saliva and Feces	Hungatella
Saliva and Feces	IMCC26134
Saliva and Feces	Incertae Sedis...832
Saliva and Feces	Intestinibacter
Saliva and Feces	Isosphaera
Saliva and Feces	Izhakiella
Saliva and Feces	Janibacter
Saliva and Feces	Jeotgalibaca
Saliva and Feces	Jeotgalicoccus
Saliva and Feces	Kineococcus
Saliva and Feces	Kingella
Saliva and Feces	Knoellia
Saliva and Feces	Kordiimonas
Saliva and Feces	Kosakonia
Saliva and Feces	Kribbella
Saliva and Feces	Kurthia
Saliva and Feces	Labrys
Saliva and Feces	Lachnospiraceae AC2044 group
Saliva and Feces	Lautropia
Saliva and Feces	Lawsonella
Saliva and Feces	Lechevalieria
Saliva and Feces	Leptothrix
Saliva and Feces	Leucobacter
Saliva and Feces	Limnohabitans
Saliva and Feces	Lulworthia
Saliva and Feces	Macrococcus
Saliva and Feces	Magnetococcus
Saliva and Feces	Magnetovibrio
Saliva and Feces	Mangroviflexus
Saliva and Feces	Marinifilum
Saliva and Feces	Mariniradius
Saliva and Feces	Marinomonas
Saliva and Feces	Marmoricola
Saliva and Feces	Methanosaeta
Saliva and Feces	Methylocystis
Saliva and Feces	Methylorosula
Saliva and Feces	Microcystis NIES42
Saliva and Feces	Microcystis PCC-7914
Saliva and Feces	Microlunatus
Saliva and Feces	Mitsuokella
Saliva and Feces	mle1-7
Saliva and Feces	MND1
Saliva and Feces	Mobiluncus
Saliva and Feces	Mogibacterium
Saliva and Feces	Moheibacter
Saliva and Feces	Moritella
Saliva and Feces	Mucilaginibacter
Saliva and Feces	Myroides
Saliva and Feces	Nesterenkonia
Saliva and Feces	Nitratifractor
Saliva and Feces	Nitratireductor
Saliva and Feces	Nitrospina
Saliva and Feces	Nitrospira
Saliva and Feces	Nocardia
Saliva and Feces	Ochroconis
Saliva and Feces	Oligella
Saliva and Feces	OM27 clade
Saliva and Feces	OM60(NOR5) clade
Saliva and Feces	Opitutus
Saliva and Feces	Ornithobacterium
Saliva and Feces	Oscillibacter
Saliva and Feces	Oxalicibacterium
Saliva and Feces	P3OB-42
Saliva and Feces	Paeniglutamicibacter
Saliva and Feces	Paludibacterium
Saliva and Feces	Paludibaculum
Saliva and Feces	Paludisphaera
Saliva and Feces	Pandoraea
Saliva and Feces	Papillibacter
Saliva and Feces	Paraclostridium
Saliva and Feces	Paracoccus
Saliva and Feces	Paraprevotella
Saliva and Feces	Parvimonas
Saliva and Feces	Pectobacterium
Saliva and Feces	Pediococcus
Saliva and Feces	Pedomicrobium
Saliva and Feces	Peptoclostridium
Saliva and Feces	Peptococcus
Saliva and Feces	Peptostreptococcus
Saliva and Feces	Petrimonas
Saliva and Feces	Phenylobacterium
Saliva and Feces	Phocoenobacter
Saliva and Feces	Photobacterium
Saliva and Feces	Pigmentiphaga
Saliva and Feces	Pirellula
Saliva and Feces	Planococcus
Saliva and Feces	Platyophrya
Saliva and Feces	Plesiomonas
Saliva and Feces	Pleurocapsa PCC-7319
Saliva and Feces	Polaribacter
Saliva and Feces	Pontibacter
Saliva and Feces	Preussia
Saliva and Feces	Prevotellaceae Ga6A1 group
Saliva and Feces	Proteiniclasticum
Saliva and Feces	Proteocatella
Saliva and Feces	Proteus
Saliva and Feces	Providencia
Saliva and Feces	Pseudobacteroides
Saliva and Feces	Pseudobutyrivibrio
Saliva and Feces	Pseudoclavibacter
Saliva and Feces	Pseudofulvibacter
Saliva and Feces	Pseudolabrys
Saliva and Feces	Pseudonocardia
Saliva and Feces	Pseudovibrio
Saliva and Feces	Psychroflexus
Saliva and Feces	Ramlibacter
Saliva and Feces	Raoultella
Saliva and Feces	Reyranella
Saliva and Feces	Rhodothermus
Saliva and Feces	Rikenella
Saliva and Feces	Rivibacter
Saliva and Feces	Rodentibacter
Saliva and Feces	Roseiflexus
Saliva and Feces	Roseimarinus
Saliva and Feces	Roseovarius
Saliva and Feces	Roussoella
Saliva and Feces	Rs-D38 termite group
Saliva and Feces	S5-A14a
Saliva and Feces	Salmonella
Saliva and Feces	Sedimentibacter
Saliva and Feces	Shuttleworthia
Saliva and Feces	Snodgrassella
Saliva and Feces	Sodalis
Saliva and Feces	Sphaerochaeta
Saliva and Feces	Sphingopyxis
Saliva and Feces	Sporobacter
Saliva and Feces	Sporosarcina
Saliva and Feces	Starkeya
Saliva and Feces	Streptosporangium
Saliva and Feces	Subdoligranulum
Saliva and Feces	Subgroup 23
Saliva and Feces	Sulfobacillus
Saliva and Feces	Sulfuritalea
Saliva and Feces	Sulfurivirga
Saliva and Feces	Sutterella
Saliva and Feces	Synechococcus CC9902
Saliva and Feces	Syntrophorhabdus
Saliva and Feces	Taibaiella
Saliva and Feces	Tetrasphaera
Saliva and Feces	Thermovirga
Saliva and Feces	Thermus
Saliva and Feces	TM7a
Saliva and Feces	TM7x
Saliva and Feces	Tolypothrix
Saliva and Feces	Tsukamurella
Saliva and Feces	Tumebacillus
Saliva and Feces	Tundrisphaera
Saliva and Feces	Turicibacter
Saliva and Feces	UCG-003
Saliva and Feces	UCG-004
Saliva and Feces	UCG-012
Saliva and Feces	Undibacterium
Saliva and Feces	Ureaplasma
Saliva and Feces	Ureibacillus
Saliva and Feces	Variovorax
Saliva and Feces	Virgibacillus
Saliva and Feces	Vogesella
Saliva and Feces	Xenorhabdus
Saliva and Feces	Z-35
Saliva and Feces	Z20
Saliva and Feces	Zoogloea
Saliva and Feces	ZOR0006
Saliva and Blood	Batrachochytrium
Saliva and Blood	Caloribacterium
Saliva and Blood	Candidatus Koribacter
Saliva and Blood	Chaetomium
Saliva and Blood	Chryseolinea
Saliva and Blood	Conexibacter
Saliva and Blood	Coriolopsis
Saliva and Blood	endosymbionts
Saliva and Blood	Giardia
Saliva and Blood	Jatrophihabitans
Saliva and Blood	Kitasatospora
Saliva and Blood	Leptolyngbya VRUC 135
Saliva and Blood	Luteimonas
Saliva and Blood	Meiothermus
Saliva and Blood	Microbotryum
Saliva and Blood	Microvirga
Saliva and Blood	Neotestudina
Saliva and Blood	Nicoletella
Saliva and Blood	Pelistega
Saliva and Blood	Pilobolus
Saliva and Blood	Pir4 lineage
Saliva and Blood	Piscirickettsia
Saliva and Blood	PMMR1
Saliva and Blood	RBG-16-49-21
Saliva and Blood	Robiginitalea
Saliva and Blood	Shimwellia
Saliva and Blood	Sunxiuqinia
Saliva and Blood	Tetratrichomonas
Saliva and Blood	Trichoderma
Saliva and Blood	Verminephrobacter
Saliva and Blood	Verticillium
Blood and Feces	1921-2
Blood and Feces	Abditibacterium
Blood and Feces	Acidaminobacter
Blood and Feces	Adhaeribacter
Blood and Feces	Anaerobiospirillum
Blood and Feces	Arenibacter
Blood and Feces	Blastocystis
Blood and Feces	Caloramator
Blood and Feces	Candidatus Aquirestis
Blood and Feces	Candidatus Benitsuchiphilus
Blood and Feces	Candidatus Hepatoplasma
Blood and Feces	Chthoniobacter
Blood and Feces	Clade Ia
Blood and Feces	Cnuella
Blood and Feces	Cryomorpha
Blood and Feces	Desulfobulbus
Blood and Feces	Desulforegula
Blood and Feces	Duganella
Blood and Feces	Filimonas
Blood and Feces	Formosa
Blood and Feces	GWE2-31-10
Blood and Feces	Hydrogenispora
Blood and Feces	Ignavibacterium
Blood and Feces	Intestinimonas
Blood and Feces	Lentimonas
Blood and Feces	Leptonema
Blood and Feces	Limnothrix
Blood and Feces	Mantamonas
Blood and Feces	Methylomicrobium
Blood and Feces	Muribaculum
Blood and Feces	Neorhizobium
Blood and Feces	Okibacterium
Blood and Feces	Phyllozyma
Blood and Feces	Pseudorhodoplanes
Blood and Feces	Ruegeria
Blood and Feces	Sarcina
Blood and Feces	Spirochaeta
Blood and Feces	Termite planctomycete cluster
Blood and Feces	Thermoanaerobacterium
Blood and Feces	Thioalkalispira-Sulfurivermis
Blood and Feces	UCG-009
Blood and Feces	W5053
Blood and Feces	wb1-A12
Common to all	1921-3
Common to all	Acetobacter
Common to all	Acholeplasma
Common to all	Achromobacter
Common to all	Acidaminococcus
Common to all	Acidibacter
Common to all	Acidovorax
Common to all	Acinetobacter
Common to all	Actinoalloteichus
Common to all	Actinobacillus
Common to all	Actinomyces
Common to all	ADurb.Bin063-1
Common to all	ADurb.Bin120
Common to all	Aeromonas
Common to all	Agathobacter
Common to all	Agromyces
Common to all	Akkermansia
Common to all	Alcaligenes
Common to all	Alicyclobacillus
Common to all	Alistipes
Common to all	Alloprevotella
Common to all	Allorhizobium-Neorhizobium-Pararhizobium-Rhizobium
Common to all	Alteromonas
Common to all	Ammonia
Common to all	Anaerococcus
Common to all	Anaerophaga
Common to all	Anaeroplasma
Common to all	Anaerosalibacter
Common to all	Anaerovibrio
Common to all	Anaerovorax
Common to all	Aneurinibacillus
Common to all	Aquabacterium
Common to all	Aquibacter
Common to all	Aquimonas
Common to all	Arthrobacter
Common to all	Ascidiaceihabitans
Common to all	Aspergillus
Common to all	Bacillus
Common to all	Bacteroides
Common to all	Bartonella
Common to all	Bauldia
Common to all	Bdellovibrio
Common to all	Bellilinea
Common to all	Bergeyella
Common to all	Bifidobacterium
Common to all	Bipolaris
Common to all	Blautia
Common to all	Bradyrhizobium
Common to all	Brevibacillus
Common to all	Brevibacterium
Common to all	Brevundimonas
Common to all	Buchnera
Common to all	Burkholderia-Caballeronia-Paraburkholderia
Common to all	Butyrivibrio
Common to all	Caldicellulosiruptor
Common to all	Calothrix UAM 374
Common to all	Campylobacter
Common to all	Candidatus Chlorothrix
Common to all	Candidatus Jettenia
Common to all	Candidatus Methanomethylophilus
Common to all	Candidatus Methanoplasma
Common to all	Candidatus Nitrosopumilus
Common to all	Candidatus Phytoplasma
Common to all	Candidatus Solibacter
Common to all	Candidatus Sulcia
Common to all	Candidatus Symbiothrix
Common to all	Candidatus Udaeobacter
Common to all	Capnobotryella
Common to all	Capnocytophaga
Common to all	Carboxylicivirga
Common to all	Carnimonas
Common to all	Christensenellaceae R-7 group
Common to all	Chryseobacterium
Common to all	Citrobacter
Common to all	Clade Ib
Common to all	Clostridium innocuum group
Common to all	Clostridium sensu stricto 1
Common to all	Clostridium sensu stricto 18
Common to all	Clostridium sensu stricto 3
Common to all	Clostridium sensu stricto 7
Common to all	Collinsella
Common to all	Comamonas
Common to all	Conchiformibius
Common to all	Corynebacterium
Common to all	Coxiella
Common to all	Cronobacter
Common to all	Cupriavidus
Common to all	Curtobacterium
Common to all	Cutibacterium
Common to all	Dechloromonas
Common to all	Deinococcus
Common to all	Denitratisoma
Common to all	Desulfacinum
Common to all	Desulfatiglans
Common to all	Desulfitobacterium
Common to all	Desulfosporosinus
Common to all	Desulfotomaculum
Common to all	Devosia
Common to all	Dorea
Common to all	Dyadobacter
Common to all	Empedobacter
Common to all	Endozoicomonas
Common to all	Ensifer
Common to all	Enterobacter
Common to all	Enterococcus
Common to all	Enterorhabdus
Common to all	Epulopiscium
Common to all	Erysipelothrix
Common to all	Erythrobacter
Common to all	Escherichia-Shigella
Common to all	Eubacterium brachy group
Common to all	Eubacterium nodatum group
Common to all	Eubacterium oxidoreducens group
Common to all	Eubacterium ventriosum group
Common to all	Faecalibacterium
Common to all	Faecalicoccus
Common to all	Family XIII AD3011 group
Common to all	Fastidiosipila
Common to all	Ferritrophicum
Common to all	Fibrobacter
Common to all	Flavisolibacter
Common to all	Flavobacterium
Common to all	Flexibacter
Common to all	Fluviicola
Common to all	Frankia
Common to all	Frateuria
Common to all	Fretibacterium
Common to all	FukuN57
Common to all	Fusobacterium
Common to all	Gallionella
Common to all	Gemmata
Common to all	Gemmatimonas
Common to all	Geobacillus
Common to all	Geodermatophilus
Common to all	Geothrix
Common to all	GWE2-42-42
Common to all	Haemophilus
Common to all	Halobacillus
Common to all	Halomonas
Common to all	Helcococcus
Common to all	Holdemanella
Common to all	HSB OF53-F07
Common to all	Hymenobacter
Common to all	Hyphomicrobium
Common to all	Ileibacterium
Common to all	Janthinobacterium
Common to all	JL-ETNP-F27
Common to all	Klebsiella
Common to all	Kluyvera
Common to all	Kocuria
Common to all	Ktedonobacter
Common to all	Lachnoclostridium
Common to all	Lachnospiraceae FCS020 group
Common to all	Lachnospiraceae ND3007 group
Common to all	Lachnospiraceae NK3A20 group
Common to all	Lachnospiraceae NK4A136 group
Common to all	Lachnospiraceae UCG-001
Common to all	Lachnospiraceae UCG-004
Common to all	Lachnospiraceae UCG-006
Common to all	Lachnospiraceae UCG-008
Common to all	Lachnospiraceae UCG-009
Common to all	Lactobacillus
Common to all	Lactococcus
Common to all	Lapillicoccus
Common to all	Larkinella
Common to all	Legionella
Common to all	Lentimicrobium
Common to all	Leptolinea
Common to all	Leptotrichia
Common to all	Leuconostoc
Common to all	Limnobacter
Common to all	Longilinea
Common to all	Lutibacter
Common to all	Lysinibacillus
Common to all	Malassezia
Common to all	marine group
Common to all	Marinobacter
Common to all	Maritimimonas
Common to all	Massilia
Common to all	Megasphaera
Common to all	Meniscus
Common to all	Mesorhizobium
Common to all	Methanobrevibacter
Common to all	Methylobacterium-Methylorubrum
Common to all	Microbacterium
Common to all	Microbispora
Common to all	Micrococcus
Common to all	Micromonospora
Common to all	Micropruina
Common to all	Moraxella
Common to all	Muricauda
Common to all	Mycobacterium
Common to all	Mycoplasma
Common to all	Neisseria
Common to all	Nitrosomonas
Common to all	NK4A214 group
Common to all	Nocardioides
Common to all	Nocardiopsis
Common to all	Nodularia PCC-9350
Common to all	Nonomuraea
Common to all	Noviherbaspirillum
Common to all	Novosphingobium
Common to all	Occallatibacter
Common to all	Oceanivirga
Common to all	Oceanobacillus
Common to all	Odoribacter
Common to all	Olsenella
Common to all	OM43 clade
Common to all	Oribacterium
Common to all	Paenarthrobacter
Common to all	Paenibacillus
Common to all	Paludibacter
Common to all	Pantoea
Common to all	Parabacteroides
Common to all	Pasteurella
Common to all	Pedobacter
Common to all	Pelomonas
Common to all	Peptoniphilus
Common to all	Peredibacter
Common to all	Phascolarctobacterium
Common to all	Phaselicystis
Common to all	Photorhabdus
Common to all	Planktomarina
Common to all	Planomicrobium
Common to all	Polynucleobacter
Common to all	Porphyrobacter
Common to all	Porphyromonas
Common to all	possible genus 06
Common to all	Prevotella
Common to all	Prevotellaceae NK3B31 group
Common to all	Prevotellaceae UCG-001
Common to all	Prevotellaceae UCG-003
Common to all	Prevotellaceae UCG-004
Common to all	Prolixibacter
Common to all	Proteiniphilum
Common to all	Pseudarcobacter
Common to all	Pseudarthrobacter
Common to all	Pseudoalteromonas
Common to all	Pseudocitrobacter
Common to all	Pseudohaliea
Common to all	Pseudohongiella
Common to all	Pseudomonas
Common to all	Psychrobacter
Common to all	Psychroserpens
Common to all	Puia
Common to all	Raineya
Common to all	Ralstonia
Common to all	RB41
Common to all	RBG-16-58-14
Common to all	Reinekea
Common to all	Rheinheimera
Common to all	Rhizobacter
Common to all	Rhodococcus
Common to all	Rhodoferax
Common to all	Rhodopirellula
Common to all	Rickettsia
Common to all	Rikenellaceae RC9 gut group
Common to all	Romboutsia
Common to all	Roseateles
Common to all	Roseburia
Common to all	Roseospira
Common to all	Rothia
Common to all	Rubrobacter
Common to all	Ruminococcus
Common to all	Ruminococcus gauvreauii group
Common to all	Ruminococcus gnavus group
Common to all	Ruminococcus torques group
Common to all	Saccharofermentans
Common to all	Saccharomonospora
Common to all	Salinibacter
Common to all	Salinivirga
Common to all	Salipaludibacillus
Common to all	Sediminibacterium
Common to all	Selenomonas
Common to all	Serratia
Common to all	Shewanella
Common to all	Sideroxydans
Common to all	Singulisphaera
Common to all	SM1A02
Common to all	Smithella
Common to all	Solirubrobacter
Common to all	Solobacterium
Common to all	Sphaerotilus
Common to all	Sphingobacterium
Common to all	Sphingobium
Common to all	Sphingomonas
Common to all	Spirochaeta 2
Common to all	Spiroplasma
Common to all	Staphylococcus
Common to all	Stenotrophomonas
Common to all	Streptococcus
Common to all	Streptomyces
Common to all	Succiniclasticum
Common to all	Succinivibrio
Common to all	Succinivibrionaceae UCG-001
Common to all	Succinivibrionaceae UCG-002
Common to all	Sulfitobacter
Common to all	Sulfurimonas
Common to all	Sulfurovum
Common to all	SUP05 cluster
Common to all	Sva0996 marine group
Common to all	Syntrophomonas
Common to all	Tannerella
Common to all	Taylorella
Common to all	Thauera
Common to all	Thermoleophilum
Common to all	Thiobacillus
Common to all	Thiomicrorhabdus
Common to all	Thiothrix
Common to all	Thiovirga
Common to all	Tistlia
Common to all	Tolumonas
Common to all	Trabulsiella
Common to all	Treponema
Common to all	Tyzzerella
Common to all	UCG-005
Common to all	Ulvibacter
Common to all	Ursidibacter
Common to all	Veillonella
Common to all	Vibrio
Common to all	WCHB1-32
Common to all	Weissella
Common to all	Woeseia
Common to all	Xanthomonas
Common to all	Yersinia
Common to all	1787
Common to all	1788
